# Supplementary material for: Functional Dimorphism Analysis of Sporotrophophyll Leaves and Nest Leaves of Drynaria roosii with Their Connected Rhizomes Based on Multi-Omics Analysis
Source: Metabolites. 2025 Dec 18;15(12):805. doi: 10.3390/metabo15120805 (PMC12734675; doi:10.3390/metabo15120805)
Supplement: Supplementary file 1 [file metabolites-15-00805-s001.zip]

Archive with 3 entries (3 files):
- Supplementary materials.pdf
- Table S3.xls
- Table S4.xlsx
