# Supplementary material for: Functional Dimorphism Analysis of Sporotrophophyll Leaves and Nest Leaves of Drynaria roosii with Their Connected Rhizomes Based on Multi-Omics Analysis
Source: Metabolites. 2025 Dec 18;15(12):805. doi: 10.3390/metabo15120805 (PMC12734675; doi:10.3390/metabo15120805)
Supplement: Supplementary file 1 [file metabolites-15-00805-s001.zip › Table S3.xls]

Table S3 The expression and annotation results of DEGs of SLs and NLs on D. roosii.
Gene	SL_1	SL_2	SL_3	NL_1	NL_2	NL_3	logFC	PValue	FDR	GO	KEGG
TRINITY_DN19062_c0	0	0	0	413.66	287.353	332.756	-17.44656014	9.30E-159	2.01E-154	NA	NA
TRINITY_DN21729_c1	0.355	0	0.115	4769.035	5205.058	2971.073	-14.44982569	1.84E-148	1.99E-144	NA	NA
TRINITY_DN25217_c5	0	0	0	195.087	196.796	173.476	-15.66916292	1.64E-140	1.18E-136	10;GO:0005575,cellular_component cellular_component;GO:0008150,biological_process biological_process;GO:0009605,biological_process response to external stimulus;GO:0009607,biological_process response to biotic stimulus;GO:0009624,biological_process response to nematode;GO:0016020,cellular_component membrane;GO:0043207,biological_process response to external biotic stimulus;GO:0050896,biological_p…	pel; pectate lyase [EC:4.2.2.2]; K01728
TRINITY_DN25020_c6	0	0	0	526.627	335.557	396.358	-16.06741058	8.64E-131	4.68E-127	NA	NA
TRINITY_DN26038_c3	0.948	1.147	1.145	1031.609	931.83	793.588	-9.681277093	1.59E-130	6.89E-127	NA	NA
TRINITY_DN25750_c5	0	0	0	400.98	263.284	336.035	-15.77697251	1.35E-129	4.86E-126	NA	NA
TRINITY_DN23471_c0	0	0	0	192.716	224.553	163.846	-15.31758846	3.50E-128	1.08E-124	14;GO:0005575,cellular_component cellular_component;GO:0005618,cellular_component cell wall;GO:0005623,cellular_component cell;GO:0006949,biological_process syncytium formation;GO:0008150,biological_process biological_process;GO:0009653,biological_process anatomical structure morphogenesis;GO:0009987,biological_process cellular process;GO:0016020,cellular_component membrane;GO:0030312,cellular_co…	exlX; expansin; K20628
TRINITY_DN25148_c0	0	0	0.018	63.027	66.488	56.182	-12.656585	2.59E-124	7.01E-121	6;GO:0005575,cellular_component cellular_component;GO:0005618,cellular_component cell wall;GO:0005623,cellular_component cell;GO:0030312,cellular_component external encapsulating structure;GO:0044464,cellular_component cell part;GO:0071944,cellular_component cell periphery	XYL4; xylan 1,4-beta-xylosidase [EC:3.2.1.37]; K15920
TRINITY_DN29567_c4	0	0.095	0	73.968	71.084	67.826	-10.98744847	1.79E-117	4.31E-114	NA	NA
TRINITY_DN19123_c0	0	0	0	299.326	191.471	226.545	-14.89371266	9.57E-116	2.07E-112	37;GO:0003674,molecular_function molecular_function;GO:0003824,molecular_function catalytic activity;GO:0004601,molecular_function peroxidase activity;GO:0005575,cellular_component cellular_component;GO:0005618,cellular_component cell wall;GO:0005623,cellular_component cell;GO:0005911,cellular_component cell-cell junction;GO:0008150,biological_process biological_process;GO:0008152,biological_proc…	E1.11.1.7; peroxidase [EC:1.11.1.7]; K00430
TRINITY_DN27818_c0	0.027	0	0.053	55.925	71.443	57.22	-10.82194601	1.07E-114	2.12E-111	47;GO:0003674,molecular_function molecular_function;GO:0003824,molecular_function catalytic activity;GO:0004180,molecular_function carboxypeptidase activity;GO:0004185,molecular_function serine-type carboxypeptidase activity;GO:0005575,cellular_component cellular_component;GO:0005622,cellular_component intracellular;GO:0005623,cellular_component cell;GO:0005737,cellular_component cytoplasm;GO:000…	SCPL-IV; serine carboxypeptidase-like clade IV [EC:3.4.16.-]; K16298
TRINITY_DN26957_c4	0	0	0	349.741	544.74	290.708	-15.93669456	1.43E-113	2.58E-110	NA	NA
TRINITY_DN24481_c0	0.055	0.228	0.088	80.359	89.402	96.436	-9.508040394	7.61E-113	1.27E-109	NA	NA
TRINITY_DN27575_c3	0	0	0.026	134.341	167.134	103.731	-12.9978982	3.86E-112	5.96E-109	NA	NA
TRINITY_DN25745_c0	0	0	0	44.261	45.379	37.348	-13.51802379	4.12E-111	5.95E-108	NA	CYP703A2; laurate 7-monooxygenase [EC:1.14.14.130]; K20496
TRINITY_DN28323_c3	0.064	0	0	123.784	79.638	88.819	-11.95058755	9.62E-108	1.30E-104	NA	HHT1; omega-hydroxypalmitate O-feruloyl transferase [EC:2.3.1.188]; K15400
TRINITY_DN29926_c0	0.164	0.199	0.123	208.817	212.737	139.148	-10.03364157	3.55E-106	4.52E-103	37;GO:0003674,molecular_function molecular_function;GO:0003824,molecular_function catalytic activity;GO:0004601,molecular_function peroxidase activity;GO:0005575,cellular_component cellular_component;GO:0005618,cellular_component cell wall;GO:0005623,cellular_component cell;GO:0005911,cellular_component cell-cell junction;GO:0008150,biological_process biological_process;GO:0008152,biological_proc…	E1.11.1.7; peroxidase [EC:1.11.1.7]; K00430
TRINITY_DN28501_c3	0	0	0	56.546	62.822	52.54	-13.19241978	8.65E-104	1.04E-100	NA	XCP; xylem cysteine proteinase [EC:3.4.22.-]; K16290
TRINITY_DN26166_c12	0.046	0.36	0.07	80.178	116.665	94.505	-9.098109047	4.47E-103	5.09E-100	NA	NA
TRINITY_DN29807_c0	0.109	0.114	0.317	178.343	136.888	153.822	-9.619810872	1.88E-102	2.04E-99	NA	NA
TRINITY_DN29420_c2	0.018	0.152	0.053	66.008	89.839	67.338	-9.645966142	1.83E-101	1.88E-98	19;GO:0003674,molecular_function molecular_function;GO:0003824,molecular_function catalytic activity;GO:0004175,molecular_function endopeptidase activity;GO:0004252,molecular_function serine-type endopeptidase activity;GO:0006508,biological_process proteolysis;GO:0006807,biological_process nitrogen compound metabolic process;GO:0008150,biological_process biological_process;GO:0008152,biological_p…	NA
TRINITY_DN27047_c3	0.073	0.398	0.106	67.972	65.715	68.573	-8.385777602	1.22E-99	1.20E-96	33;GO:0006950,biological_process response to stress;GO:0006970,biological_process response to osmotic stress;GO:0008150,biological_process biological_process;GO:0009628,biological_process response to abiotic stimulus;GO:0009651,biological_process response to salt stress;GO:0009719,biological_process response to endogenous stimulus;GO:0009725,biological_process response to hormone;GO:0009743,biolo…	ADIPOR; adiponectin receptor; K07297
TRINITY_DN28115_c3	0.273	0.171	0.026	50.652	48.036	53.661	-8.256304752	9.41E-99	8.85E-96	NA	KCS; 3-ketoacyl-CoA synthase [EC:2.3.1.199]; K15397
TRINITY_DN21632_c0	0.082	0.199	0.247	41.992	39.852	40.056	-7.825671902	1.30E-98	1.17E-95	51;GO:0003674,molecular_function molecular_function;GO:0003824,molecular_function catalytic activity;GO:0005575,cellular_component cellular_component;GO:0005622,cellular_component intracellular;GO:0005623,cellular_component cell;GO:0005737,cellular_component cytoplasm;GO:0005829,cellular_component cytosol;GO:0006725,biological_process cellular aromatic compound metabolic process;GO:0008150,biolog…	E2.3.1.133, HCT; shikimate O-hydroxycinnamoyltransferase [EC:2.3.1.133]; K13065
TRINITY_DN28615_c1	0.082	0.114	0.141	97.611	91.162	64.059	-9.496268801	1.62E-97	1.41E-94	37;GO:0003674,molecular_function molecular_function;GO:0003824,molecular_function catalytic activity;GO:0004601,molecular_function peroxidase activity;GO:0005575,cellular_component cellular_component;GO:0005618,cellular_component cell wall;GO:0005623,cellular_component cell;GO:0005911,cellular_component cell-cell junction;GO:0008150,biological_process biological_process;GO:0008152,biological_proc…	E1.11.1.7; peroxidase [EC:1.11.1.7]; K00430
TRINITY_DN21444_c0	0.064	0.123	0.035	25.698	24.012	25.684	-8.428224619	3.71E-97	3.09E-94	NA	ITPK4; inositol-1,3,4-trisphosphate 5/6-kinase [EC:2.7.1.159]; K01765
TRINITY_DN28637_c6	0.046	0	0.15	46.847	48.619	38.697	-9.496537231	8.29E-97	6.65E-94	90;GO:0000160,biological_process phosphorelay signal transduction system;GO:0001101,biological_process response to acid chemical;GO:0002252,biological_process immune effector process;GO:0002376,biological_process immune system process;GO:0002679,biological_process respiratory burst involved in defense response;GO:0003674,molecular_function molecular_function;GO:0003824,molecular_function catalyti…	RBOH; respiratory burst oxidase [EC:1.6.3.- 1.11.1.-]; K13447
TRINITY_DN22963_c0	0	0.076	0.026	18.258	25.414	18.866	-9.221807908	3.03E-96	2.35E-93	81;GO:0003002,biological_process regionalization;GO:0003674,molecular_function molecular_function;GO:0003824,molecular_function catalytic activity;GO:0004672,molecular_function protein kinase activity;GO:0004674,molecular_function protein serine/threonine kinase activity;GO:0004675,molecular_function transmembrane receptor protein serine/threonine kinase activity;GO:0004888,molecular_function tra…	BRI1; protein brassinosteroid insensitive 1 [EC:2.7.10.1 2.7.11.1]; K13415
TRINITY_DN28755_c7	0.064	0.228	0	62.541	51.321	82.489	-9.335764362	5.15E-95	3.85E-92	6;GO:0003674,molecular_function molecular_function;GO:0003676,molecular_function nucleic acid binding;GO:0003723,molecular_function RNA binding;GO:0005488,molecular_function binding;GO:0097159,molecular_function organic cyclic compound binding;GO:1901363,molecular_function heterocyclic compound binding	NA
TRINITY_DN29706_c6	0	0.038	0.062	41.506	38.305	34.847	-9.939069495	5.57E-95	4.02E-92	37;GO:0003674,molecular_function molecular_function;GO:0003824,molecular_function catalytic activity;GO:0004601,molecular_function peroxidase activity;GO:0005575,cellular_component cellular_component;GO:0005618,cellular_component cell wall;GO:0005623,cellular_component cell;GO:0005911,cellular_component cell-cell junction;GO:0008150,biological_process biological_process;GO:0008152,biological_proc…	E1.11.1.7; peroxidase [EC:1.11.1.7]; K00430
TRINITY_DN28268_c0	0.027	0.028	0	35.725	46.511	45.815	-10.44481124	1.23E-94	8.60E-92	78;GO:0000323,cellular_component lytic vacuole;GO:0001666,biological_process response to hypoxia;GO:0003674,molecular_function molecular_function;GO:0005215,molecular_function transporter activity;GO:0005575,cellular_component cellular_component;GO:0005622,cellular_component intracellular;GO:0005623,cellular_component cell;GO:0005737,cellular_component cytoplasm;GO:0005773,cellular_component vacu…	PIN; auxin efflux carrier family protein; K13947
TRINITY_DN26499_c1	1.322	0.654	2.229	148.952	153.412	144.659	-7.342681905	2.13E-94	1.44E-91	50;GO:0003674,molecular_function molecular_function;GO:0003824,molecular_function catalytic activity;GO:0005575,cellular_component cellular_component;GO:0005622,cellular_component intracellular;GO:0005623,cellular_component cell;GO:0005737,cellular_component cytoplasm;GO:0006725,biological_process cellular aromatic compound metabolic process;GO:0007275,biological_process multicellular organism de…	4CL; 4-coumarate--CoA ligase [EC:6.2.1.12]; K01904
TRINITY_DN28799_c0	0.027	0.057	0	469.968	198.511	606.103	-14.08058364	9.33E-94	6.12E-91	NA	NA
TRINITY_DN24363_c0	0.128	0.228	0.22	45.763	67.015	53.059	-8.043570689	1.16E-93	7.37E-91	NA	NA
TRINITY_DN20125_c0	0.483	0.37	0.229	64.416	55.233	63.955	-7.388853864	1.97E-93	1.22E-90	NA	exlX; expansin; K20628
TRINITY_DN24568_c1	10.099	10.279	10.174	832.243	761.995	942.73	-6.276346694	5.88E-93	3.54E-90	NA	AHCY, ahcY; adenosylhomocysteinase [EC:3.13.2.1]; K01251
TRINITY_DN15796_c0	0.027	0.161	0.115	31.299	28.698	42.775	-8.280105293	2.14E-91	1.25E-88	71;GO:0000003,biological_process reproduction;GO:0000271,biological_process polysaccharide biosynthetic process;GO:0003006,biological_process developmental process involved in reproduction;GO:0003674,molecular_function molecular_function;GO:0003824,molecular_function catalytic activity;GO:0005575,cellular_component cellular_component;GO:0005622,cellular_component intracellular;GO:0005623,cellular…	NA
TRINITY_DN22587_c0	0	0.332	0.132	645.838	307.778	692.701	-11.6710606	4.30E-91	2.45E-88	NA	NA
TRINITY_DN27292_c2	0.164	0.455	0.643	44.306	42.947	60.665	-7.897273087	3.39E-90	1.88E-87	NA	NA
TRINITY_DN28515_c0	0.073	0.218	0.123	26.049	23.721	28.662	-7.339172815	9.43E-90	5.10E-87	78;GO:0000226,biological_process microtubule cytoskeleton organization;GO:0000278,biological_process mitotic cell cycle;GO:0000281,biological_process mitotic cytokinesis;GO:0000902,biological_process cell morphogenesis;GO:0000910,biological_process cytokinesis;GO:0000911,biological_process cytokinesis by cell plate formation;GO:0003674,molecular_function molecular_function;GO:0003774,molecular_fu…	KIF11, EG5; kinesin family member 11; K10398
TRINITY_DN27050_c4	0.328	0.114	0.211	990.521	1972.333	766.95	-12.35807857	2.83E-89	1.49E-86	NA	NA
TRINITY_DN24231_c0	0.091	0.171	0.044	40.128	44.953	64.069	-8.519088164	3.61E-89	1.86E-86	80;GO:0000030,molecular_function mannosyltransferase activity;GO:0000271,biological_process polysaccharide biosynthetic process;GO:0003674,molecular_function molecular_function;GO:0003824,molecular_function catalytic activity;GO:0005575,cellular_component cellular_component;GO:0005618,cellular_component cell wall;GO:0005622,cellular_component intracellular;GO:0005623,cellular_component cell;GO:00…	NA
TRINITY_DN23993_c0	0	0.123	0.018	23.971	22.073	23.38	-8.847721761	4.80E-89	2.37E-86	79;GO:0003674,molecular_function molecular_function;GO:0003824,molecular_function catalytic activity;GO:0004672,molecular_function protein kinase activity;GO:0004674,molecular_function protein serine/threonine kinase activity;GO:0004675,molecular_function transmembrane receptor protein serine/threonine kinase activity;GO:0004888,molecular_function transmembrane signaling receptor activity;GO:0005…	NA
TRINITY_DN25674_c4	0.1	0.142	0.07	135.504	77.127	162.829	-10.11938642	4.81E-89	2.37E-86	64;GO:0000003,biological_process reproduction;GO:0000271,biological_process polysaccharide biosynthetic process;GO:0003006,biological_process developmental process involved in reproduction;GO:0003674,molecular_function molecular_function;GO:0003824,molecular_function catalytic activity;GO:0005575,cellular_component cellular_component;GO:0005622,cellular_component intracellular;GO:0005623,cellular…	NA
TRINITY_DN17473_c0	0	0	0	23.293	34.236	19.437	-13.38333059	8.19E-89	3.94E-86	21;GO:0005575,cellular_component cellular_component;GO:0005618,cellular_component cell wall;GO:0005623,cellular_component cell;GO:0005886,cellular_component plasma membrane;GO:0005911,cellular_component cell-cell junction;GO:0008150,biological_process biological_process;GO:0009505,cellular_component plant-type cell wall;GO:0009506,cellular_component plasmodesma;GO:0016020,cellular_component membr…	IRAK1; interleukin-1 receptor-associated kinase 1 [EC:2.7.11.1]; K04730; IRAK4; interleukin-1 receptor-associated kinase 4 [EC:2.7.11.1]; K04733
TRINITY_DN24406_c8	0.365	0.578	0.775	64.72	61.41	70.067	-6.88189558	2.96E-88	1.40E-85	47;GO:0003674,molecular_function molecular_function;GO:0003774,molecular_function motor activity;GO:0003777,molecular_function microtubule motor activity;GO:0003824,molecular_function catalytic activity;GO:0005575,cellular_component cellular_component;GO:0005622,cellular_component intracellular;GO:0005623,cellular_component cell;GO:0005856,cellular_component cytoskeleton;GO:0005871,cellular_compo…	CENPE; centromeric protein E; K11498
TRINITY_DN14137_c0	0	0	0	172.37	309.201	133.451	-14.99596237	1.34E-87	6.19E-85	NA	NA
TRINITY_DN28445_c1	0.629	0.313	0.15	165.109	132.247	173.725	-8.630158475	9.21E-86	4.15E-83	2;GO:0005575,cellular_component cellular_component;GO:0016020,cellular_component membrane	pel; pectate lyase [EC:4.2.2.2]; K01728
TRINITY_DN23753_c0	0	0.038	0	155.772	320.849	139.138	-13.47320505	4.77E-85	2.11E-82	NA	NA
TRINITY_DN27801_c1	0.036	0.152	0.132	29.82	31.12	23.515	-7.881817305	3.18E-84	1.38E-81	NA	NA
TRINITY_DN23584_c0	0.911	1.091	0.115	146.197	144.007	137.26	-7.634416552	7.97E-84	3.38E-81	NA	NA
TRINITY_DN27650_c1	0.565	0.294	0.661	71.089	102.383	108.504	-7.495818739	3.06E-83	1.26E-80	NA	NA
TRINITY_DN27716_c0	0	0	0	25.348	25.75	23.276	-12.51754577	3.08E-83	1.26E-80	7;GO:0003674,molecular_function molecular_function;GO:0003824,molecular_function catalytic activity;GO:0008150,biological_process biological_process;GO:0008152,biological_process metabolic process;GO:0016491,molecular_function oxidoreductase activity;GO:0016722,molecular_function oxidoreductase activity, oxidizing metal ions;GO:0055114,biological_process oxidation-reduction process	E1.10.3.2; laccase [EC:1.10.3.2]; K05909
TRINITY_DN27476_c0	0.31	0.161	0.299	49.523	40.525	62.243	-8.577228139	3.58E-83	1.43E-80	NA	NA
TRINITY_DN28219_c1	5.687	7.966	4.307	119.584	166.383	107.083	-7.110701202	7.32E-83	2.88E-80	28;GO:0003674,molecular_function molecular_function;GO:0005488,molecular_function binding;GO:0005515,molecular_function protein binding;GO:0005575,cellular_component cellular_component;GO:0005622,cellular_component intracellular;GO:0005623,cellular_component cell;GO:0005634,cellular_component nucleus;GO:0005856,cellular_component cytoskeleton;GO:0005874,cellular_component microtubule;GO:0008017,m…	NA
TRINITY_DN16436_c0	0.082	0.237	0.079	29.086	30.873	27.219	-7.711447662	9.60E-82	3.71E-79	7;GO:0008150,biological_process biological_process;GO:0009888,biological_process tissue development;GO:0010073,biological_process meristem maintenance;GO:0032501,biological_process multicellular organismal process;GO:0032502,biological_process developmental process;GO:0048507,biological_process meristem development;GO:0048856,biological_process anatomical structure development	NA
TRINITY_DN26633_c5	0	0.095	0	83.385	54.605	131.396	-11.34247136	2.91E-81	1.11E-78	NA	NA
TRINITY_DN17870_c0	0.547	1.005	0.74	135.911	173.445	110.32	-7.328866603	3.31E-81	1.24E-78	14;GO:0005575,cellular_component cellular_component;GO:0005618,cellular_component cell wall;GO:0005623,cellular_component cell;GO:0006949,biological_process syncytium formation;GO:0008150,biological_process biological_process;GO:0009653,biological_process anatomical structure morphogenesis;GO:0009987,biological_process cellular process;GO:0016020,cellular_component membrane;GO:0030312,cellular_co…	exlX; expansin; K20628
TRINITY_DN27820_c0	0	0.057	0.018	23	24.853	16.188	-9.396475934	1.18E-79	4.32E-77	13;GO:0005575,cellular_component cellular_component;GO:0005618,cellular_component cell wall;GO:0005623,cellular_component cell;GO:0005886,cellular_component plasma membrane;GO:0005911,cellular_component cell-cell junction;GO:0009505,cellular_component plant-type cell wall;GO:0009506,cellular_component plasmodesma;GO:0016020,cellular_component membrane;GO:0030054,cellular_component cell junction;G…	NA
TRINITY_DN27004_c1	0.018	0.038	0.018	17.682	18.867	14.663	-9.142293116	1.49E-79	5.37E-77	90;GO:0000160,biological_process phosphorelay signal transduction system;GO:0001101,biological_process response to acid chemical;GO:0002252,biological_process immune effector process;GO:0002376,biological_process immune system process;GO:0002679,biological_process respiratory burst involved in defense response;GO:0003674,molecular_function molecular_function;GO:0003824,molecular_function catalyti…	RBOH; respiratory burst oxidase [EC:1.6.3.- 1.11.1.-]; K13447
TRINITY_DN99664_c0	0.401	0.541	0.669	50.313	61.163	46.739	-6.537223412	5.47E-79	1.94E-76	NA	NA
TRINITY_DN18290_c0	0.738	0.379	0.141	94.992	87.944	138.463	-7.925829111	5.94E-79	2.07E-76	NA	NA
TRINITY_DN24559_c0	1.34	2.503	1.471	246.992	270.806	217.839	-7.041306191	1.25E-78	4.30E-76	23;GO:0005575,cellular_component cellular_component;GO:0005622,cellular_component intracellular;GO:0005623,cellular_component cell;GO:0005737,cellular_component cytoplasm;GO:0005783,cellular_component endoplasmic reticulum;GO:0006950,biological_process response to stress;GO:0008150,biological_process biological_process;GO:0009266,biological_process response to temperature stimulus;GO:0009314,biol…	KCS; 3-ketoacyl-CoA synthase [EC:2.3.1.199]; K15397
TRINITY_DN28027_c0	0	0	0.018	16.011	19.181	15.514	-10.56727954	2.45E-78	8.27E-76	19;GO:0003674,molecular_function molecular_function;GO:0003824,molecular_function catalytic activity;GO:0004175,molecular_function endopeptidase activity;GO:0004252,molecular_function serine-type endopeptidase activity;GO:0006508,biological_process proteolysis;GO:0006807,biological_process nitrogen compound metabolic process;GO:0008150,biological_process biological_process;GO:0008152,biological_p…	NA
TRINITY_DN27115_c4	0	0.019	0.035	28.95	20.391	51.097	-10.71243069	7.59E-78	2.53E-75	NA	NA
TRINITY_DN27547_c4	0.875	0.436	0.555	86.151	67.239	108.338	-6.651925324	5.87E-77	1.93E-74	NA	NA
TRINITY_DN26916_c1	0.046	0.218	0.361	61.378	99.603	55.944	-8.489645752	1.10E-76	3.57E-74	NA	NA
TRINITY_DN25784_c3	20.681	24.02	22.417	5123.721	6521.973	2841.575	-7.399744453	1.15E-74	3.67E-72	NA	NA
TRINITY_DN27790_c3	0	0.066	0	61.435	41.971	77.456	-10.85155499	3.18E-74	9.98E-72	NA	NA
TRINITY_DN26842_c0	0	0	0	40.637	65.143	31.796	-13.07577286	4.67E-74	1.45E-71	26;GO:0001101,biological_process response to acid chemical;GO:0006950,biological_process response to stress;GO:0006970,biological_process response to osmotic stress;GO:0006972,biological_process hyperosmotic response;GO:0007275,biological_process multicellular organism development;GO:0008150,biological_process biological_process;GO:0009628,biological_process response to abiotic stimulus;GO:000965…	NA
TRINITY_DN25547_c2	0.337	0.085	0.211	32.767	52.083	33.394	-7.449038868	4.84E-74	1.48E-71	NA	NA
TRINITY_DN27162_c2	0	0	0	37.238	45.177	25.621	-12.67454857	2.90E-73	8.71E-71	56;GO:0003674,molecular_function molecular_function;GO:0003824,molecular_function catalytic activity;GO:0005575,cellular_component cellular_component;GO:0005576,cellular_component extracellular region;GO:0005615,cellular_component extracellular space;GO:0005622,cellular_component intracellular;GO:0005623,cellular_component cell;GO:0005737,cellular_component cytoplasm;GO:0005783,cellular_component…	KDSR; 3-dehydrosphinganine reductase [EC:1.1.1.102]; K04708
TRINITY_DN23893_c0	0	0.057	0	16.237	23.62	20.267	-9.784533552	6.93E-73	2.06E-70	NA	NA
TRINITY_DN20240_c0	0.51	0.778	0.247	62.903	65.984	85.415	-7.041783794	8.31E-73	2.43E-70	25;GO:0000139,cellular_component Golgi membrane;GO:0005575,cellular_component cellular_component;GO:0005622,cellular_component intracellular;GO:0005623,cellular_component cell;GO:0005737,cellular_component cytoplasm;GO:0005794,cellular_component Golgi apparatus;GO:0005795,cellular_component Golgi stack;GO:0012505,cellular_component endomembrane system;GO:0016020,cellular_component membrane;GO:003…	NA
TRINITY_DN29697_c1	0	0.009	0	24.287	43.731	18.44	-11.66331036	1.92E-72	5.55E-70	90;GO:0000160,biological_process phosphorelay signal transduction system;GO:0001101,biological_process response to acid chemical;GO:0002252,biological_process immune effector process;GO:0002376,biological_process immune system process;GO:0002679,biological_process respiratory burst involved in defense response;GO:0003674,molecular_function molecular_function;GO:0003824,molecular_function catalyti…	DUOX, THOX; dual oxidase [EC:1.6.3.1 1.11.1.-]; K13411; RBOH; respiratory burst oxidase [EC:1.6.3.- 1.11.1.-]; K13447
TRINITY_DN27238_c1	0.027	0.057	0	20.053	24.64	17.569	-9.298964724	5.58E-72	1.59E-69	57;GO:0000271,biological_process polysaccharide biosynthetic process;GO:0003674,molecular_function molecular_function;GO:0003824,molecular_function catalytic activity;GO:0005975,biological_process carbohydrate metabolic process;GO:0005976,biological_process polysaccharide metabolic process;GO:0006725,biological_process cellular aromatic compound metabolic process;GO:0008150,biological_process bio…	NA
TRINITY_DN27223_c0	0	0.047	0	15.051	17.869	14.341	-9.68391094	1.55E-71	4.37E-69	6;GO:0005575,cellular_component cellular_component;GO:0005623,cellular_component cell;GO:0005886,cellular_component plasma membrane;GO:0016020,cellular_component membrane;GO:0044464,cellular_component cell part;GO:0071944,cellular_component cell periphery	NA
TRINITY_DN28287_c2	0.128	0.721	0.37	63.061	57.027	59.358	-7.132453643	6.23E-71	1.73E-68	105;GO:0002791,biological_process regulation of peptide secretion;GO:0002793,biological_process positive regulation of peptide secretion;GO:0003674,molecular_function molecular_function;GO:0005488,molecular_function binding;GO:0005575,cellular_component cellular_component;GO:0005623,cellular_component cell;GO:0005886,cellular_component plasma membrane;GO:0006082,biological_process organic acid me…	ADIPOR; adiponectin receptor; K07297
TRINITY_DN26187_c2	0.1	0.275	0.123	18.495	16.345	25.424	-6.738349505	9.71E-71	2.66E-68	NA	NA
TRINITY_DN24570_c0	0.711	1.034	0.652	36.82	41.814	37.036	-5.574890778	1.09E-70	2.95E-68	NA	NA
TRINITY_DN28119_c0	0.647	1.128	0.669	54.378	76.23	57.479	-6.17716476	2.33E-70	6.24E-68	NA	NA
TRINITY_DN28754_c0	33.204	20.597	21.378	730.77	509.641	925.95	-6.571873522	2.51E-70	6.63E-68	NA	NA
TRINITY_DN18533_c0	0.602	0.721	0.335	705.839	1057.329	341.764	-10.26491441	2.95E-70	7.70E-68	NA	NA
TRINITY_DN29554_c1	0.036	0	0	167.842	321.387	96.342	-13.55971569	3.57E-70	9.19E-68	NA	NA
TRINITY_DN29242_c2	0.027	0	0	28.465	35.604	17.351	-11.03348777	3.84E-70	9.77E-68	NA	GLX; glyoxal/methylglyoxal oxidase [EC:1.2.3.15]; K20929
TRINITY_DN28052_c1	1.03	1.479	0.731	80.675	102.013	83.288	-6.054235082	5.80E-70	1.46E-67	NA	K07222; putative flavoprotein involved in K+ transport; K07222
TRINITY_DN27501_c0	0.018	0	0	42.262	94.996	32.491	-13.17244692	1.06E-69	2.64E-67	NA	FET3_5; iron transport multicopper oxidase; K19791
TRINITY_DN29482_c4	0.064	0.066	0.044	35.657	69.257	28.548	-9.56822919	3.35E-69	8.25E-67	38;GO:0005575,cellular_component cellular_component;GO:0005623,cellular_component cell;GO:0005886,cellular_component plasma membrane;GO:0005887,cellular_component integral component of plasma membrane;GO:0006873,biological_process cellular ion homeostasis;GO:0006885,biological_process regulation of pH;GO:0007275,biological_process multicellular organism development;GO:0008150,biological_process b…	NA
TRINITY_DN28651_c2	0	0.038	0.035	20.663	22.163	23.152	-9.534040766	5.43E-69	1.32E-66	NA	NA
TRINITY_DN27184_c4	0.283	0.294	0.229	20.911	24.416	26.119	-6.344554267	5.98E-69	1.44E-66	29;GO:0005575,cellular_component cellular_component;GO:0005622,cellular_component intracellular;GO:0005623,cellular_component cell;GO:0005737,cellular_component cytoplasm;GO:0005768,cellular_component endosome;GO:0005769,cellular_component early endosome;GO:0005886,cellular_component plasma membrane;GO:0006810,biological_process transport;GO:0006811,biological_process ion transport;GO:0006812,bio…	NA
TRINITY_DN29425_c0	0.155	0.313	0.211	17.004	21.143	18.606	-6.325691634	2.43E-68	5.78E-66	NA	NA
TRINITY_DN25685_c0	0	0	0	40.388	52.173	21.273	-13.22958275	4.45E-68	1.05E-65	NA	NA
TRINITY_DN25657_c0	0	0.057	0	15.367	19.965	15.908	-9.595470898	1.73E-67	4.03E-65	51;GO:0003674,molecular_function molecular_function;GO:0003824,molecular_function catalytic activity;GO:0004672,molecular_function protein kinase activity;GO:0004674,molecular_function protein serine/threonine kinase activity;GO:0004675,molecular_function transmembrane receptor protein serine/threonine kinase activity;GO:0004888,molecular_function transmembrane signaling receptor activity;GO:0005…	E2.7.1.-; kinase [EC:2.7.1.-]; K00924
TRINITY_DN22758_c0	0.137	0.085	0.009	21.577	32.644	16.738	-8.156131672	3.29E-67	7.58E-65	NA	ABCB1, CD243; ATP-binding cassette, subfamily B (MDR/TAP), member 1 [EC:7.6.2.2]; K05658
TRINITY_DN26408_c1	0	0	0	27.663	29.629	31.671	-12.03768623	1.00E-66	2.29E-64	NA	NA
TRINITY_DN26845_c0	0.1	0.683	0.194	130.909	90.814	134.281	-8.442210568	1.05E-66	2.37E-64	NA	CCNB; G2/mitotic-specific cyclin-B, other; K21777
TRINITY_DN27538_c1	0	0.18	0	28.645	23.687	63.602	-10.96918827	1.18E-66	2.64E-64	51;GO:0000003,biological_process reproduction;GO:0003006,biological_process developmental process involved in reproduction;GO:0003674,molecular_function molecular_function;GO:0003824,molecular_function catalytic activity;GO:0004175,molecular_function endopeptidase activity;GO:0004252,molecular_function serine-type endopeptidase activity;GO:0005575,cellular_component cellular_component;GO:0005576,…	NA
TRINITY_DN16706_c0	0.128	0.673	0.123	88.748	93.953	55.798	-7.941521151	6.60E-66	1.46E-63	55;GO:0001558,biological_process regulation of cell growth;GO:0003674,molecular_function molecular_function;GO:0005102,molecular_function signaling receptor binding;GO:0005179,molecular_function hormone activity;GO:0005488,molecular_function binding;GO:0005515,molecular_function protein binding;GO:0005575,cellular_component cellular_component;GO:0005576,cellular_component extracellular region;GO:…	NA
TRINITY_DN29982_c1	0.155	0.085	0.15	14.024	27.05	23.266	-6.900132089	6.86E-66	1.50E-63	68;GO:0000902,biological_process cell morphogenesis;GO:0000904,biological_process cell morphogenesis involved in differentiation;GO:0005575,cellular_component cellular_component;GO:0005622,cellular_component intracellular;GO:0005623,cellular_component cell;GO:0005634,cellular_component nucleus;GO:0005657,cellular_component replication fork;GO:0005663,cellular_component DNA replication factor C co…	NA
TRINITY_DN28297_c0	0.182	0.522	0.299	101.462	59.93	64.972	-7.686622154	1.09E-65	2.37E-63	NA	NA
TRINITY_DN28514_c0	0.091	0	0	76.226	127.259	45.11	-11.14669435	1.45E-65	3.11E-63	NA	NA
TRINITY_DN24940_c5	0.046	0.228	0.088	31.547	20.593	53.059	-8.937291448	1.15E-63	2.44E-61	NA	NA
TRINITY_DN20760_c0	0.036	0.199	0.115	30.26	21.86	37.005	-7.906419327	1.45E-63	3.04E-61	109;GO:0000976,molecular_function transcription regulatory region sequence-specific DNA binding;GO:0000977,molecular_function RNA polymerase II regulatory region sequence-specific DNA binding;GO:0000981,molecular_function DNA-binding transcription factor activity, RNA polymerase II-specific;GO:0001012,molecular_function RNA polymerase II regulatory region DNA binding;GO:0001067,molecular_function…	NA
TRINITY_DN11233_c0	0	0	0	32.134	42.072	18.783	-12.68775722	2.20E-63	4.57E-61	45;GO:0003674,molecular_function molecular_function;GO:0003824,molecular_function catalytic activity;GO:0004312,molecular_function fatty acid synthase activity;GO:0005575,cellular_component cellular_component;GO:0005622,cellular_component intracellular;GO:0005623,cellular_component cell;GO:0005737,cellular_component cytoplasm;GO:0005783,cellular_component endoplasmic reticulum;GO:0005829,cellular…	KCS; 3-ketoacyl-CoA synthase [EC:2.3.1.199]; K15397
TRINITY_DN26269_c3	0.064	0.028	0	46.022	89.861	29.803	-10.54033712	3.53E-63	7.27E-61	NA	NA
TRINITY_DN20404_c0	0.483	0.91	0.581	68.797	44.337	83.661	-6.557909125	1.24E-62	2.53E-60	NA	NA
TRINITY_DN27704_c1	1.54	1.422	1.11	40.479	46.893	52.384	-5.01575895	1.71E-62	3.46E-60	37;GO:0003674,molecular_function molecular_function;GO:0005488,molecular_function binding;GO:0005515,molecular_function protein binding;GO:0005575,cellular_component cellular_component;GO:0005622,cellular_component intracellular;GO:0005623,cellular_component cell;GO:0005634,cellular_component nucleus;GO:0005737,cellular_component cytoplasm;GO:0005768,cellular_component endosome;GO:0005794,cellula…	CSLC4; xyloglucan glycosyltransferase 4 [EC:2.4.1.-]; K20887
TRINITY_DN24095_c0	0.173	0.171	0.15	23.214	20.111	45.12	-7.459016084	1.81E-62	3.63E-60	NA	NA
TRINITY_DN24330_c0	0.173	0.721	0.361	43.019	41.086	46.915	-6.645609754	2.48E-62	4.93E-60	NA	NA
TRINITY_DN13810_c0	0	0	0	15.999	13.52	17.735	-11.93685465	2.66E-62	5.24E-60	NA	NA
TRINITY_DN25514_c0	0	0.047	0	88.353	126.485	37.119	-12.44243017	1.18E-61	2.31E-59	NA	HHT1; omega-hydroxypalmitate O-feruloyl transferase [EC:2.3.1.188]; K15400
TRINITY_DN24215_c0	0	0	0	24.592	30.469	29.637	-11.89451047	1.31E-61	2.53E-59	37;GO:0003674,molecular_function molecular_function;GO:0003824,molecular_function catalytic activity;GO:0004601,molecular_function peroxidase activity;GO:0005575,cellular_component cellular_component;GO:0005618,cellular_component cell wall;GO:0005623,cellular_component cell;GO:0005911,cellular_component cell-cell junction;GO:0008150,biological_process biological_process;GO:0008152,biological_proc…	E1.11.1.7; peroxidase [EC:1.11.1.7]; K00430
TRINITY_DN27615_c5	1.167	3.053	2.422	57.697	46.949	73.886	-6.953503045	1.67E-61	3.20E-59	NA	NA
TRINITY_DN45804_c0	0	0.028	0	45.548	20.616	71.935	-11.89538658	2.27E-61	4.32E-59	32;GO:0002831,biological_process regulation of response to biotic stimulus;GO:0002833,biological_process positive regulation of response to biotic stimulus;GO:0005575,cellular_component cellular_component;GO:0005623,cellular_component cell;GO:0005886,cellular_component plasma membrane;GO:0008150,biological_process biological_process;GO:0009605,biological_process response to external stimulus;GO:0…	NA
TRINITY_DN19946_c0	0.72	0.645	0.634	23.542	22.533	30.945	-5.18248094	8.97E-61	1.69E-58	24;GO:0003674,molecular_function molecular_function;GO:0003824,molecular_function catalytic activity;GO:0005575,cellular_component cellular_component;GO:0005622,cellular_component intracellular;GO:0005623,cellular_component cell;GO:0005737,cellular_component cytoplasm;GO:0005794,cellular_component Golgi apparatus;GO:0008150,biological_process biological_process;GO:0008374,molecular_function O-acy…	NA
TRINITY_DN25593_c0	0.109	0.446	0.07	22.435	23.003	33.674	-7.214380892	1.04E-60	1.94E-58	NA	NA
TRINITY_DN20716_c0	0.027	0.095	0	20.448	29.606	14.372	-8.912288103	1.09E-60	2.01E-58	NA	NA
TRINITY_DN27878_c2	0.091	0.209	0.035	24.558	18.486	33.238	-7.198560808	1.99E-60	3.66E-58	NA	NA
TRINITY_DN26735_c2	0.228	0.332	0.053	37.046	63.641	27.458	-7.690627335	2.20E-60	4.00E-58	NA	NA
TRINITY_DN29777_c2	2.716	4.334	2.854	222.829	375.689	271.406	-6.279753752	2.89E-60	5.21E-58	68;GO:0003674,molecular_function molecular_function;GO:0005215,molecular_function transporter activity;GO:0005575,cellular_component cellular_component;GO:0005622,cellular_component intracellular;GO:0005623,cellular_component cell;GO:0005737,cellular_component cytoplasm;GO:0005768,cellular_component endosome;GO:0005773,cellular_component vacuole;GO:0005886,cellular_component plasma membrane;GO:00…	NA
TRINITY_DN28549_c3	0.046	0.009	0	70.66	113.605	32.211	-11.95361674	8.27E-60	1.48E-57	28;GO:0003674,molecular_function molecular_function;GO:0003824,molecular_function catalytic activity;GO:0004553,molecular_function hydrolase activity, hydrolyzing O-glycosyl compounds;GO:0004650,molecular_function polygalacturonase activity;GO:0005575,cellular_component cellular_component;GO:0005618,cellular_component cell wall;GO:0005623,cellular_component cell;GO:0008150,biological_process biol…	E3.2.1.67; galacturan 1,4-alpha-galacturonidase [EC:3.2.1.67]; K01213
TRINITY_DN25988_c3	2.279	4.514	4.14	222.649	179.745	237.286	-5.793160797	1.68E-59	2.98E-57	99;GO:0000160,biological_process phosphorelay signal transduction system;GO:0000302,biological_process response to reactive oxygen species;GO:0002218,biological_process activation of innate immune response;GO:0002252,biological_process immune effector process;GO:0002253,biological_process activation of immune response;GO:0002376,biological_process immune system process;GO:0002682,biological_proce…	E3.2.1.21; beta-glucosidase [EC:3.2.1.21]; K01188
TRINITY_DN27448_c0	0.091	0.123	0.088	17.546	18.441	18.399	-7.337604545	1.86E-59	3.28E-57	NA	E4.1.1.15, gadB, gadA, GAD; glutamate decarboxylase [EC:4.1.1.15]; K01580
TRINITY_DN24770_c4	0.857	1.005	1.33	165.211	113.493	298.958	-7.403803665	2.71E-59	4.72E-57	45;GO:0003674,molecular_function molecular_function;GO:0003824,molecular_function catalytic activity;GO:0005575,cellular_component cellular_component;GO:0005622,cellular_component intracellular;GO:0005623,cellular_component cell;GO:0005737,cellular_component cytoplasm;GO:0005829,cellular_component cytosol;GO:0006725,biological_process cellular aromatic compound metabolic process;GO:0006950,biolog…	CCR; cinnamoyl-CoA reductase [EC:1.2.1.44]; K09753
TRINITY_DN24323_c0	0.556	1.441	1.101	54.265	55.446	71.997	-5.655930647	9.88E-58	1.71E-55	NA	NA
TRINITY_DN21933_c0	0	0	0	29.3	26.736	23.172	-11.7833703	1.65E-57	2.83E-55	NA	NA
TRINITY_DN28328_c1	0.182	0.541	0.634	34.494	29.685	26.628	-6.332143718	1.88E-57	3.20E-55	NA	NA
TRINITY_DN22953_c0	1.276	3.509	1.762	470.375	329.548	667.878	-7.6222301	4.62E-57	7.81E-55	34;GO:0003674,molecular_function molecular_function;GO:0003824,molecular_function catalytic activity;GO:0006725,biological_process cellular aromatic compound metabolic process;GO:0008150,biological_process biological_process;GO:0008152,biological_process metabolic process;GO:0008168,molecular_function methyltransferase activity;GO:0008171,molecular_function O-methyltransferase activity;GO:0008757…	E2.1.1.104; caffeoyl-CoA O-methyltransferase [EC:2.1.1.104]; K00588
TRINITY_DN29667_c3	0.693	0.398	0.617	17.727	20.122	29.502	-5.266206325	4.69E-57	7.84E-55	NA	ABCG2, CD338; ATP-binding cassette, subfamily G (WHITE), member 2; K05681
TRINITY_DN25367_c4	0.036	0.427	0.035	41.529	27.622	32.802	-7.614121521	4.70E-57	7.84E-55	56;GO:0003674,molecular_function molecular_function;GO:0003824,molecular_function catalytic activity;GO:0005575,cellular_component cellular_component;GO:0005576,cellular_component extracellular region;GO:0005615,cellular_component extracellular space;GO:0005622,cellular_component intracellular;GO:0005623,cellular_component cell;GO:0005737,cellular_component cytoplasm;GO:0005783,cellular_component…	KDSR; 3-dehydrosphinganine reductase [EC:1.1.1.102]; K04708
TRINITY_DN29835_c0	0.055	0.559	0.229	43.696	41.265	32.221	-7.031280603	5.42E-57	8.96E-55	NA	GPAT; glycerol-3-phosphate acyltransferase [EC:2.3.1.15 2.3.1.198]; K13508
TRINITY_DN28021_c6	43.349	39.761	21.915	0	0	0.062	10.28672481	1.29E-56	2.11E-54	NA	NA
TRINITY_DN24493_c0	2.306	2.646	2.123	120.702	92.675	173.985	-5.578477768	1.30E-56	2.12E-54	NA	NA
TRINITY_DN29536_c1	0.146	0.559	0.035	47.648	81.241	46.013	-7.828425301	1.99E-56	3.21E-54	116;GO:0000003,biological_process reproduction;GO:0001101,biological_process response to acid chemical;GO:0002239,biological_process response to oomycetes;GO:0003006,biological_process developmental process involved in reproduction;GO:0003674,molecular_function molecular_function;GO:0003824,molecular_function catalytic activity;GO:0005575,cellular_component cellular_component;GO:0005622,cellular_…	RNF115_126; E3 ubiquitin-protein ligase RNF115/126 [EC:2.3.2.27]; K11982; UGT76C1_2; cytokinin-N-glucosyltransferase [EC:2.4.1.-]; K13493
TRINITY_DN8221_c0	0.046	0	0	19.217	19.517	20.412	-9.81524271	5.77E-56	9.25E-54	NA	NA
TRINITY_DN14694_c0	1.631	2.759	1.964	419.452	193.523	565.953	-7.459872992	9.42E-56	1.50E-53	12;GO:0003674,molecular_function molecular_function;GO:0003824,molecular_function catalytic activity;GO:0008150,biological_process biological_process;GO:0009888,biological_process tissue development;GO:0010087,biological_process phloem or xylem histogenesis;GO:0016740,molecular_function transferase activity;GO:0016757,molecular_function transferase activity, transferring glycosyl groups;GO:001675…	NA
TRINITY_DN28698_c4	1.85	3.148	2.396	339.805	484.407	195.839	-7.029346655	2.80E-55	4.42E-53	NA	NA
TRINITY_DN26912_c6	9.379	8.316	10.024	179.28	181.539	193.847	-4.34612692	3.54E-55	5.55E-53	70;GO:0003674,molecular_function molecular_function;GO:0003824,molecular_function catalytic activity;GO:0004470,molecular_function malic enzyme activity;GO:0004473,molecular_function malate dehydrogenase (decarboxylating) (NADP+) activity;GO:0005488,molecular_function binding;GO:0005515,molecular_function protein binding;GO:0005575,cellular_component cellular_component;GO:0005622,cellular_compone…	E1.1.1.40, maeB; malate dehydrogenase (oxaloacetate-decarboxylating)(NADP+) [EC:1.1.1.40]; K00029
TRINITY_DN28318_c3	0.082	0	0	96.787	160.531	35.573	-12.62987658	3.61E-55	5.62E-53	11;GO:0001871,molecular_function obsolete pattern binding;GO:0003674,molecular_function molecular_function;GO:0003824,molecular_function catalytic activity;GO:0004553,molecular_function hydrolase activity, hydrolyzing O-glycosyl compounds;GO:0005488,molecular_function binding;GO:0008810,molecular_function cellulase activity;GO:0016787,molecular_function hydrolase activity;GO:0016798,molecular_fun…	E3.2.1.4; endoglucanase [EC:3.2.1.4]; K01179
TRINITY_DN30064_c0	0.073	0	0	95.985	39.841	177.326	-11.75356693	1.65E-54	2.55E-52	84;GO:0000271,biological_process polysaccharide biosynthetic process;GO:0000278,biological_process mitotic cell cycle;GO:0000281,biological_process mitotic cytokinesis;GO:0000910,biological_process cytokinesis;GO:0003674,molecular_function molecular_function;GO:0003824,molecular_function catalytic activity;GO:0005575,cellular_component cellular_component;GO:0005622,cellular_component intracellula…	CESA; cellulose synthase A [EC:2.4.1.12]; K10999
TRINITY_DN24557_c0	0.255	0.256	0.053	31.649	20.806	50.174	-7.418086304	2.70E-54	4.15E-52	NA	NA
TRINITY_DN26287_c4	0	0	0	19.861	33.093	18.492	-11.98131994	1.30E-53	1.99E-51	NA	NA
TRINITY_DN23620_c0	0	0.228	0.211	28.973	29.505	22.28	-7.862632969	1.74E-53	2.63E-51	71;GO:0000003,biological_process reproduction;GO:0003006,biological_process developmental process involved in reproduction;GO:0003674,molecular_function molecular_function;GO:0003824,molecular_function catalytic activity;GO:0004601,molecular_function peroxidase activity;GO:0005575,cellular_component cellular_component;GO:0005618,cellular_component cell wall;GO:0005623,cellular_component cell;GO:0…	E1.11.1.7; peroxidase [EC:1.11.1.7]; K00430
TRINITY_DN22050_c0	0.538	0.958	1.092	37.746	46.915	27.676	-5.503874918	2.46E-53	3.69E-51	NA	ABCB1, CD243; ATP-binding cassette, subfamily B (MDR/TAP), member 1 [EC:7.6.2.2]; K05658
TRINITY_DN25877_c4	0	0.152	0.07	127.567	226.503	52.104	-11.38663409	3.18E-53	4.74E-51	14;GO:0005575,cellular_component cellular_component;GO:0005618,cellular_component cell wall;GO:0005623,cellular_component cell;GO:0006949,biological_process syncytium formation;GO:0008150,biological_process biological_process;GO:0009653,biological_process anatomical structure morphogenesis;GO:0009987,biological_process cellular process;GO:0016020,cellular_component membrane;GO:0030312,cellular_co…	exlX; expansin; K20628
TRINITY_DN21399_c0	0	0	0	102.218	66.567	226.784	-13.2946548	3.87E-53	5.74E-51	NA	NA
TRINITY_DN27149_c3	122.034	79.769	110.414	1.039	0.504	1.577	6.616244028	5.96E-53	8.77E-51	NA	NA
TRINITY_DN29112_c0	0	0.569	0.026	12.725	10.011	12.121	-7.682001714	7.55E-53	1.11E-50	NA	NA
TRINITY_DN22436_c0	0	0.085	0	68.808	131.754	34.058	-11.22113346	1.22E-52	1.78E-50	29;GO:0000003,biological_process reproduction;GO:0000322,cellular_component storage vacuole;GO:0000325,cellular_component plant-type vacuole;GO:0000326,cellular_component protein storage vacuole;GO:0003006,biological_process developmental process involved in reproduction;GO:0005575,cellular_component cellular_component;GO:0005622,cellular_component intracellular;GO:0005623,cellular_component cell…	NA
TRINITY_DN22593_c0	0.665	0	0	45.356	62.038	45.006	-7.759020135	1.28E-52	1.85E-50	NA	NA
TRINITY_DN29630_c0	2.47	1.707	1.321	41.8	63.573	32.367	-5.99612814	1.44E-52	2.07E-50	NA	IRAK4; interleukin-1 receptor-associated kinase 4 [EC:2.7.11.1]; K04733
TRINITY_DN29567_c3	0.128	0.559	0.07	28.363	44.213	30.156	-6.992642947	1.75E-52	2.49E-50	NA	NA
TRINITY_DN22579_c0	0.456	1.242	1.647	63.851	61.488	63.26	-5.741093266	2.30E-52	3.25E-50	NA	NA
TRINITY_DN25011_c1	0.447	0.787	0.238	31.841	34.382	28.807	-5.942151722	2.48E-52	3.49E-50	NA	DHDDS, RER2, SRT1; ditrans,polycis-polyprenyl diphosphate synthase [EC:2.5.1.87]; K11778
TRINITY_DN25757_c0	0	0	0	25.405	36.624	20.267	-11.84731099	1.14E-51	1.59E-49	NA	SAUR; SAUR family protein; K14488
TRINITY_DN25316_c3	0.164	0.721	0.396	27.787	48.596	25.289	-6.877041197	1.42E-51	1.98E-49	42;GO:0003674,molecular_function molecular_function;GO:0003824,molecular_function catalytic activity;GO:0004842,molecular_function ubiquitin-protein transferase activity;GO:0005102,molecular_function signaling receptor binding;GO:0005488,molecular_function binding;GO:0005515,molecular_function protein binding;GO:0005575,cellular_component cellular_component;GO:0005622,cellular_component intracell…	NA
TRINITY_DN28373_c2	0	0	0	25.258	10.627	21.72	-12.19070271	1.60E-51	2.21E-49	7;GO:0003674,molecular_function molecular_function;GO:0003824,molecular_function catalytic activity;GO:0008150,biological_process biological_process;GO:0008152,biological_process metabolic process;GO:0016491,molecular_function oxidoreductase activity;GO:0016722,molecular_function oxidoreductase activity, oxidizing metal ions;GO:0055114,biological_process oxidation-reduction process	E1.10.3.2; laccase [EC:1.10.3.2]; K05909
TRINITY_DN25694_c2	41.909	33.152	94.611	0.282	0.426	0.114	8.045595834	1.63E-51	2.23E-49	61;GO:0003674,molecular_function molecular_function;GO:0005215,molecular_function transporter activity;GO:0005315,molecular_function inorganic phosphate transmembrane transporter activity;GO:0005436,molecular_function sodium:phosphate symporter activity;GO:0005575,cellular_component cellular_component;GO:0005622,cellular_component intracellular;GO:0005623,cellular_component cell;GO:0005737,cellul…	SLC20A, PIT; solute carrier family 20 (sodium-dependent phosphate transporter); K14640; TC.PIT; inorganic phosphate transporter, PiT family; K03306; TPP2; tripeptidyl-peptidase II [EC:3.4.14.10]; K01280
TRINITY_DN21401_c0	0.137	0.171	0.132	53.858	79.559	24.169	-8.645924524	2.43E-51	3.31E-49	NA	NA
TRINITY_DN27106_c0	39.11	77.057	64.513	641.773	785.492	1109.077	-4.589624887	5.66E-51	7.66E-49	9;GO:0005575,cellular_component cellular_component;GO:0005618,cellular_component cell wall;GO:0005622,cellular_component intracellular;GO:0005623,cellular_component cell;GO:0005737,cellular_component cytoplasm;GO:0030312,cellular_component external encapsulating structure;GO:0044424,cellular_component intracellular part;GO:0044464,cellular_component cell part;GO:0071944,cellular_component cell pe…	E3.1.1.11; pectinesterase [EC:3.1.1.11]; K01051
TRINITY_DN19510_c0	0	0.142	0.026	16.711	11.434	19.364	-8.005342273	5.81E-51	7.82E-49	NA	ZGLP1; GATA-type zinc finger protein 1; K21630
TRINITY_DN27641_c1	0.219	0.341	0.141	12.883	11.771	9.288	-5.536299667	8.57E-51	1.14E-48	NA	NA
TRINITY_DN23141_c0	0.027	0.057	0	9.676	10.437	13.086	-8.496619906	9.96E-51	1.32E-48	NA	TSPAN4; tetraspanin-4; K17294
TRINITY_DN22219_c0	2.042	2.797	2.255	48.348	47.722	53.37	-4.372615819	1.11E-50	1.46E-48	NA	FATB; fatty acyl-ACP thioesterase B [EC:3.1.2.14 3.1.2.21]; K10781
TRINITY_DN26272_c0	0	0.066	0	36.233	46.097	15.348	-10.20752524	1.51E-50	1.98E-48	NA	E1.11.1.7; peroxidase [EC:1.11.1.7]; K00430
TRINITY_DN29395_c0	4.849	4.533	4.492	75.695	80.546	84.606	-4.139956194	1.56E-50	2.04E-48	106;GO:0000325,cellular_component plant-type vacuole;GO:0001508,biological_process action potential;GO:0003674,molecular_function molecular_function;GO:0005215,molecular_function transporter activity;GO:0005216,molecular_function ion channel activity;GO:0005244,molecular_function voltage-gated ion channel activity;GO:0005245,molecular_function voltage-gated calcium channel activity;GO:0005261,mol…	NEK1_4_5; serine/threonine-protein kinase Nek1/4/5 [EC:2.7.11.1]; K08857; TPC1, CCH1; two pore calcium channel protein, plant; K16900
TRINITY_DN28724_c0	1.212	6.429	2.854	51.442	48.17	69.642	-5.4995173	3.41E-50	4.42E-48	8;GO:0006950,biological_process response to stress;GO:0008150,biological_process biological_process;GO:0009266,biological_process response to temperature stimulus;GO:0009314,biological_process response to radiation;GO:0009409,biological_process response to cold;GO:0009416,biological_process response to light stimulus;GO:0009628,biological_process response to abiotic stimulus;GO:0050896,biological…	KCS; 3-ketoacyl-CoA synthase [EC:2.3.1.199]; K15397
TRINITY_DN27213_c2	0.182	0.389	0.273	14.43	20.055	14.497	-5.818344076	3.72E-50	4.79E-48	NA	NA
TRINITY_DN24488_c0	3.363	2.655	2.704	53.305	62.856	80.6	-4.388080282	1.08E-49	1.38E-47	71;GO:0000266,biological_process mitochondrial fission;GO:0003674,molecular_function molecular_function;GO:0003824,molecular_function catalytic activity;GO:0003924,molecular_function GTPase activity;GO:0005488,molecular_function binding;GO:0005515,molecular_function protein binding;GO:0005575,cellular_component cellular_component;GO:0005622,cellular_component intracellular;GO:0005623,cellular_com…	DNM1_3; dynamin 1/3 [EC:3.6.5.5]; K01528
TRINITY_DN18432_c0	0.583	1.802	0.722	119.143	72.116	165.32	-6.746978291	1.13E-49	1.44E-47	30;GO:0003674,molecular_function molecular_function;GO:0003824,molecular_function catalytic activity;GO:0005575,cellular_component cellular_component;GO:0005911,cellular_component cell-cell junction;GO:0006725,biological_process cellular aromatic compound metabolic process;GO:0008150,biological_process biological_process;GO:0008152,biological_process metabolic process;GO:0009058,biological_proces…	PLR; pinoresinol/lariciresinol reductase [EC:1.23.1.1 1.23.1.2 1.23.1.3 1.23.1.4]; K21568
TRINITY_DN23388_c2	0.255	0.512	0.476	52.142	29.707	31.972	-6.440334752	1.27E-49	1.61E-47	NA	NA
TRINITY_DN28278_c3	0	0	0	20.742	37.218	11.695	-12.61980601	3.07E-49	3.86E-47	63;GO:0000271,biological_process polysaccharide biosynthetic process;GO:0003674,molecular_function molecular_function;GO:0003824,molecular_function catalytic activity;GO:0005575,cellular_component cellular_component;GO:0005622,cellular_component intracellular;GO:0005623,cellular_component cell;GO:0005737,cellular_component cytoplasm;GO:0005768,cellular_component endosome;GO:0005794,cellular_compo…	XXT; xyloglucan 6-xylosyltransferase [EC:2.4.2.39]; K08238
TRINITY_DN11625_c0	0.237	0.578	0.079	323.659	707.446	164.23	-10.31337742	4.35E-49	5.44E-47	NA	NA
TRINITY_DN26684_c1	19.35	13.522	17.899	0.644	0.247	0.405	5.24443787	4.48E-49	5.58E-47	NA	NA
TRINITY_DN29539_c1	3.491	3.945	4.836	75.12	119.445	95.699	-4.481357311	5.15E-49	6.37E-47	NA	NA
TRINITY_DN11484_c0	0.055	0.114	0.053	11.777	19.965	13.791	-7.515747729	7.27E-49	8.94E-47	NA	NA
TRINITY_DN21372_c0	0	0.256	0.053	21.893	20.907	22.145	-7.640672097	9.21E-49	1.13E-46	NA	NA
TRINITY_DN27529_c0	0	0	0	61.661	103.751	37.586	-12.25253658	1.23E-48	1.49E-46	NA	NA
TRINITY_DN28832_c0	0	0	0.123	55.654	82.261	28.859	-9.365362576	3.57E-48	4.32E-46	NA	NA
TRINITY_DN119599_c0	15.568	14.537	21.325	0.644	0.37	0.394	5.245244693	5.17E-48	6.22E-46	NA	NA
TRINITY_DN11673_c0	0.046	0.332	0.176	26.094	25.873	20.215	-6.927069893	7.55E-48	9.03E-46	NA	NA
TRINITY_DN28149_c1	0.273	0.275	0.255	13.877	20.414	11.934	-5.759344147	9.19E-48	1.09E-45	NA	NA
TRINITY_DN25396_c7	0.109	3.309	0.625	1997.877	2154.87	1362.592	-10.38639002	1.09E-47	1.29E-45	NA	NA
TRINITY_DN21427_c0	0	0	0	9.293	14.259	8.769	-11.57989445	1.20E-47	1.41E-45	NA	NA
TRINITY_DN29504_c0	0	0	0	72.771	182.312	37.047	-14.16633623	1.32E-47	1.54E-45	NA	NA
TRINITY_DN26049_c0	0.073	0.171	0.106	29.312	70.311	27.769	-8.249935441	1.32E-47	1.54E-45	NA	NA
TRINITY_DN28487_c6	0.036	0.038	0.009	15.457	6.524	29.15	-9.278674306	1.50E-47	1.73E-45	242;GO:0000003,biological_process reproduction;GO:0000226,biological_process microtubule cytoskeleton organization;GO:0000271,biological_process polysaccharide biosynthetic process;GO:0000278,biological_process mitotic cell cycle;GO:0000281,biological_process mitotic cytokinesis;GO:0000910,biological_process cytokinesis;GO:0001101,biological_process response to acid chemical;GO:0002682,biological…	NA
TRINITY_DN28232_c3	4.448	4.059	3.691	71.902	72.284	111.171	-4.376296465	1.66E-47	1.91E-45	38;GO:0005575,cellular_component cellular_component;GO:0005622,cellular_component intracellular;GO:0005623,cellular_component cell;GO:0005737,cellular_component cytoplasm;GO:0005794,cellular_component Golgi apparatus;GO:0005829,cellular_component cytosol;GO:0006139,biological_process nucleobase-containing compound metabolic process;GO:0006725,biological_process cellular aromatic compound metaboli…	RGP, UTM; reversibly glycosylated polypeptide / UDP-arabinopyranose mutase [EC:2.4.1.- 5.4.99.30]; K13379
TRINITY_DN27308_c0	4.102	4.428	3.233	203.409	116.284	287.532	-5.585066603	2.35E-47	2.70E-45	NA	NA
TRINITY_DN28705_c0	45.883	40.51	78.888	0.576	0.224	0.996	6.619259071	2.66E-47	3.04E-45	NA	NA
TRINITY_DN28520_c1	3.682	4.305	7.549	143.464	123.582	157.08	-5.016894911	2.77E-47	3.14E-45	23;GO:0000030,molecular_function mannosyltransferase activity;GO:0003674,molecular_function molecular_function;GO:0003824,molecular_function catalytic activity;GO:0008150,biological_process biological_process;GO:0008152,biological_process metabolic process;GO:0009292,biological_process genetic transfer;GO:0009294,biological_process DNA mediated transformation;GO:0009605,biological_process respons…	CSLA; beta-mannan synthase [EC:2.4.1.32]; K13680
TRINITY_DN22749_c0	8.066	18.235	6.527	1524.803	985.998	1850.052	-7.017696954	2.79E-47	3.14E-45	98;GO:0000271,biological_process polysaccharide biosynthetic process;GO:0001101,biological_process response to acid chemical;GO:0001871,molecular_function obsolete pattern binding;GO:0003674,molecular_function molecular_function;GO:0005488,molecular_function binding;GO:0005575,cellular_component cellular_component;GO:0005576,cellular_component extracellular region;GO:0005622,cellular_component in…	NA
TRINITY_DN22441_c0	0	0	0.053	19.33	24.517	21.595	-9.603037646	2.82E-47	3.16E-45	NA	NA
TRINITY_DN28806_c1	0.036	0.19	0.106	18.754	32.891	17.652	-7.562349378	3.63E-47	4.06E-45	NA	NA
TRINITY_DN24808_c0	0.027	0.218	0.282	14.464	17.152	24.314	-6.540279106	5.56E-47	6.17E-45	NA	NA
TRINITY_DN29100_c1	0.027	0.085	0	60.181	118.896	26.068	-10.70993987	6.67E-47	7.37E-45	51;GO:0003674,molecular_function molecular_function;GO:0003824,molecular_function catalytic activity;GO:0004672,molecular_function protein kinase activity;GO:0004674,molecular_function protein serine/threonine kinase activity;GO:0004675,molecular_function transmembrane receptor protein serine/threonine kinase activity;GO:0004888,molecular_function transmembrane signaling receptor activity;GO:0005…	NA
TRINITY_DN25228_c0	0.182	0.284	0.141	32.62	55.614	17.921	-7.355816637	6.78E-47	7.45E-45	NA	NEK1_4_5; serine/threonine-protein kinase Nek1/4/5 [EC:2.7.11.1]; K08857
TRINITY_DN27619_c4	1.549	0.076	1.568	20.256	34.651	11.384	-9.195353039	1.05E-46	1.15E-44	NA	NA
TRINITY_DN20379_c0	3.09	3.347	3.338	46.169	63.685	60.447	-4.077204078	1.26E-46	1.37E-44	NA	NA
TRINITY_DN24415_c0	0.556	1.138	0.537	22.503	28.575	22.415	-4.995391803	1.67E-46	1.81E-44	55;GO:0000902,biological_process cell morphogenesis;GO:0003674,molecular_function molecular_function;GO:0005488,molecular_function binding;GO:0005515,molecular_function protein binding;GO:0005575,cellular_component cellular_component;GO:0005622,cellular_component intracellular;GO:0005623,cellular_component cell;GO:0005737,cellular_component cytoplasm;GO:0005856,cellular_component cytoskeleton;GO:…	NA
TRINITY_DN25365_c1	0	0	0	28.939	61.286	19.291	-12.40677067	2.86E-46	3.08E-44	37;GO:0003674,molecular_function molecular_function;GO:0003824,molecular_function catalytic activity;GO:0004601,molecular_function peroxidase activity;GO:0005575,cellular_component cellular_component;GO:0005618,cellular_component cell wall;GO:0005623,cellular_component cell;GO:0005911,cellular_component cell-cell junction;GO:0008150,biological_process biological_process;GO:0008152,biological_proc…	E1.11.1.7; peroxidase [EC:1.11.1.7]; K00430
TRINITY_DN15905_c0	0.447	0.332	0.282	8.988	9.977	8.333	-4.612909967	3.19E-46	3.41E-44	78;GO:0003674,molecular_function molecular_function;GO:0003824,molecular_function catalytic activity;GO:0004672,molecular_function protein kinase activity;GO:0004673,molecular_function protein histidine kinase activity;GO:0005488,molecular_function binding;GO:0005515,molecular_function protein binding;GO:0005575,cellular_component cellular_component;GO:0005623,cellular_component cell;GO:0005886,c…	NA
TRINITY_DN26659_c3	0.611	1.147	0.476	36.911	26.064	37.783	-5.423727678	3.20E-46	3.41E-44	14;GO:0003674,molecular_function molecular_function;GO:0003824,molecular_function catalytic activity;GO:0003993,molecular_function acid phosphatase activity;GO:0006793,biological_process phosphorus metabolic process;GO:0006796,biological_process phosphate-containing compound metabolic process;GO:0008150,biological_process biological_process;GO:0008152,biological_process metabolic process;GO:00099…	ACP7; acid phosphatase type 7; K22390
TRINITY_DN18862_c0	0.036	0	0	13.143	19.013	11.239	-9.753827942	7.00E-46	7.42E-44	NA	tag; DNA-3-methyladenine glycosylase I [EC:3.2.2.20]; K01246
TRINITY_DN26590_c0	0	0	0	8.852	8.307	12.494	-11.38054994	9.07E-46	9.58E-44	NA	NA
TRINITY_DN22463_c0	0	0	0	31.389	39.404	11.789	-12.51051853	2.12E-45	2.23E-43	NA	NA
TRINITY_DN28695_c3	0.583	1.252	0.59	48.145	31.187	60.012	-5.756594255	2.33E-45	2.43E-43	101;GO:0001505,biological_process regulation of neurotransmitter levels;GO:0003674,molecular_function molecular_function;GO:0005488,molecular_function binding;GO:0005509,molecular_function calcium ion binding;GO:0005575,cellular_component cellular_component;GO:0005622,cellular_component intracellular;GO:0005623,cellular_component cell;GO:0005737,cellular_component cytoplasm;GO:0005768,cellular_co…	NA
TRINITY_DN27242_c0	0	0.057	0	14.125	21.983	16.095	-9.644846138	2.92E-45	3.04E-43	32;GO:0003674,molecular_function molecular_function;GO:0003700,molecular_function DNA-binding transcription factor activity;GO:0005575,cellular_component cellular_component;GO:0005622,cellular_component intracellular;GO:0005623,cellular_component cell;GO:0005634,cellular_component nucleus;GO:0006355,biological_process regulation of transcription, DNA-templated;GO:0008150,biological_process biolog…	NA
TRINITY_DN28686_c0	0.839	1.783	0.872	67.272	56.993	107.612	-5.791972924	3.10E-45	3.21E-43	NA	NA
TRINITY_DN22849_c0	0	0.142	0	84.74	169.297	38.634	-10.73505892	7.92E-45	8.16E-43	27;GO:0000003,biological_process reproduction;GO:0003006,biological_process developmental process involved in reproduction;GO:0003674,molecular_function molecular_function;GO:0005488,molecular_function binding;GO:0007275,biological_process multicellular organism development;GO:0008150,biological_process biological_process;GO:0009628,biological_process response to abiotic stimulus;GO:0009791,biolo…	NA
TRINITY_DN23373_c1	0	0.057	0	19.206	23.138	20.454	-9.457779837	2.01E-44	2.07E-42	82;GO:0000302,biological_process response to reactive oxygen species;GO:0003674,molecular_function molecular_function;GO:0003824,molecular_function catalytic activity;GO:0004130,molecular_function cytochrome-c peroxidase activity;GO:0004601,molecular_function peroxidase activity;GO:0005575,cellular_component cellular_component;GO:0005622,cellular_component intracellular;GO:0005623,cellular_compon…	E1.11.1.11; L-ascorbate peroxidase [EC:1.11.1.11]; K00434
TRINITY_DN28076_c7	0	0	0	16.169	21.053	23.172	-11.22662841	3.28E-44	3.35E-42	NA	NA
TRINITY_DN43927_c0	102.183	93.349	73.955	2.461	0.796	2.252	5.600647373	4.22E-44	4.29E-42	NA	NA
TRINITY_DN25472_c1	2.698	0.597	1.427	194.557	134.389	271.032	-6.923428973	4.58E-44	4.64E-42	NA	NA
TRINITY_DN27306_c4	1.714	2.693	2.546	51.973	44.236	72.89	-4.526483059	5.01E-44	5.04E-42	96;GO:0000271,biological_process polysaccharide biosynthetic process;GO:0003674,molecular_function molecular_function;GO:0003824,molecular_function catalytic activity;GO:0005575,cellular_component cellular_component;GO:0005622,cellular_component intracellular;GO:0005623,cellular_component cell;GO:0005737,cellular_component cytoplasm;GO:0005768,cellular_component endosome;GO:0005773,cellular_compo…	NA
TRINITY_DN27056_c2	0.246	0.398	0	78.552	123.907	44.653	-8.49632358	5.63E-44	5.64E-42	NA	NA
TRINITY_DN24003_c2	0.319	0.284	0.299	14.882	25.47	13.812	-5.706842392	7.93E-44	7.92E-42	10;GO:0005575,cellular_component cellular_component;GO:0005622,cellular_component intracellular;GO:0005623,cellular_component cell;GO:0005634,cellular_component nucleus;GO:0043226,cellular_component organelle;GO:0043227,cellular_component membrane-bounded organelle;GO:0043229,cellular_component intracellular organelle;GO:0043231,cellular_component intracellular membrane-bounded organelle;GO:00444…	NA
TRINITY_DN29892_c3	0.036	0.066	0.062	28.465	47.52	13.501	-8.913949315	1.15E-43	1.14E-41	14;GO:0005575,cellular_component cellular_component;GO:0005618,cellular_component cell wall;GO:0005623,cellular_component cell;GO:0006949,biological_process syncytium formation;GO:0008150,biological_process biological_process;GO:0009653,biological_process anatomical structure morphogenesis;GO:0009987,biological_process cellular process;GO:0016020,cellular_component membrane;GO:0030312,cellular_co…	exlX; expansin; K20628
TRINITY_DN29411_c0	0.292	0.465	0.414	20.267	22.891	21.865	-5.666177753	1.27E-43	1.26E-41	19;GO:0003674,molecular_function molecular_function;GO:0003824,molecular_function catalytic activity;GO:0004553,molecular_function hydrolase activity, hydrolyzing O-glycosyl compounds;GO:0008150,biological_process biological_process;GO:0008152,biological_process metabolic process;GO:0009056,biological_process catabolic process;GO:0009987,biological_process cellular process;GO:0016787,molecular_fu…	E2.4.1.207; xyloglucan:xyloglucosyl transferase [EC:2.4.1.207]; K08235
TRINITY_DN28846_c0	0	0	0	14.385	26.198	9.018	-12.06062364	5.84E-43	5.74E-41	NA	NA
TRINITY_DN27847_c1	2.306	3.158	2.466	36.628	42.038	40.139	-3.857454825	6.49E-43	6.36E-41	NA	GLDH; L-galactono-1,4-lactone dehydrogenase [EC:1.3.2.3]; K00225; PCME; prenylcysteine alpha-carboxyl methylesterase [EC:3.1.1.-]; K15889
TRINITY_DN25241_c6	1.65	2.532	1.647	47.4	34.259	52.893	-4.792719934	7.59E-43	7.40E-41	242;GO:0000003,biological_process reproduction;GO:0000226,biological_process microtubule cytoskeleton organization;GO:0000271,biological_process polysaccharide biosynthetic process;GO:0000278,biological_process mitotic cell cycle;GO:0000281,biological_process mitotic cytokinesis;GO:0000910,biological_process cytokinesis;GO:0001101,biological_process response to acid chemical;GO:0002682,biological…	NA
TRINITY_DN25600_c0	1.012	1.1	1.048	42.748	71.387	30.26	-5.459286206	9.34E-43	9.07E-41	NA	NA
TRINITY_DN22820_c0	0	0.095	0.062	9.88	24.405	10.107	-8.0016042	1.23E-42	1.19E-40	30;GO:0003674,molecular_function molecular_function;GO:0003824,molecular_function catalytic activity;GO:0004175,molecular_function endopeptidase activity;GO:0004252,molecular_function serine-type endopeptidase activity;GO:0005575,cellular_component cellular_component;GO:0005618,cellular_component cell wall;GO:0005623,cellular_component cell;GO:0005911,cellular_component cell-cell junction;GO:0006…	NA
TRINITY_DN27730_c3	0.055	0.588	0.106	25.902	25.033	23.93	-6.564208108	1.29E-42	1.24E-40	NA	RNF115_126; E3 ubiquitin-protein ligase RNF115/126 [EC:2.3.2.27]; K11982
TRINITY_DN24892_c1	1.176	1.261	0.987	29.504	37.723	19.354	-4.35215809	1.53E-42	1.46E-40	47;GO:0003674,molecular_function molecular_function;GO:0003824,molecular_function catalytic activity;GO:0004672,molecular_function protein kinase activity;GO:0004674,molecular_function protein serine/threonine kinase activity;GO:0004693,molecular_function cyclin-dependent protein serine/threonine kinase activity;GO:0005575,cellular_component cellular_component;GO:0005622,cellular_component intrac…	CDK12_13; cyclin-dependent kinase 12/13 [EC:2.7.11.22 2.7.11.23]; K08819
TRINITY_DN10864_c0	0	0	0	18.122	32.319	10.045	-12.17023224	1.54E-42	1.47E-40	2;GO:0005575,cellular_component cellular_component;GO:0005576,cellular_component extracellular region	RPB1, POLR2A; DNA-directed RNA polymerase II subunit RPB1 [EC:2.7.7.6]; K03006
TRINITY_DN28190_c0	0.684	1.593	0.951	52.413	74.29	34.286	-5.551133994	2.08E-42	1.98E-40	12;GO:0005575,cellular_component cellular_component;GO:0005623,cellular_component cell;GO:0005886,cellular_component plasma membrane;GO:0016020,cellular_component membrane;GO:0031224,cellular_component intrinsic component of membrane;GO:0031225,cellular_component anchored component of membrane;GO:0031226,cellular_component intrinsic component of plasma membrane;GO:0044425,cellular_component membr…	NA
TRINITY_DN21250_c0	0.118	0.313	0.07	20.685	33.261	13.553	-6.988528048	4.18E-42	3.95E-40	NA	NA
TRINITY_DN27197_c0	0.456	0.816	1.638	15.107	19.898	9.941	-5.928171162	4.20E-42	3.95E-40	NA	NA
TRINITY_DN27315_c1	0.036	0.038	0.044	11.641	11.401	25.383	-8.46343541	4.75E-42	4.45E-40	NA	NA
TRINITY_DN29111_c1	0.055	0.351	0	24.039	29.55	19.053	-7.343549941	6.56E-42	6.12E-40	NA	NA
TRINITY_DN26038_c2	0.365	0.389	0.291	15.457	23.441	9.474	-5.481766873	6.76E-42	6.28E-40	43;GO:0000226,biological_process microtubule cytoskeleton organization;GO:0000902,biological_process cell morphogenesis;GO:0000904,biological_process cell morphogenesis involved in differentiation;GO:0003674,molecular_function molecular_function;GO:0005488,molecular_function binding;GO:0005515,molecular_function protein binding;GO:0005575,cellular_component cellular_component;GO:0005623,cellular_…	NA
TRINITY_DN30045_c0	0.009	0.18	0.062	7.396	10.93	7.575	-6.564352463	9.38E-42	8.68E-40	NA	NA
TRINITY_DN25807_c0	0.155	0.37	0.211	20.245	10.302	23.753	-6.111990344	1.22E-41	1.12E-39	NA	NA
TRINITY_DN27014_c1	17.463	9.9	14.138	163.054	241.66	169.284	-4.392485495	3.63E-41	3.33E-39	25;GO:0005575,cellular_component cellular_component;GO:0005622,cellular_component intracellular;GO:0005623,cellular_component cell;GO:0005737,cellular_component cytoplasm;GO:0009507,cellular_component chloroplast;GO:0009534,cellular_component chloroplast thylakoid;GO:0009536,cellular_component plastid;GO:0009543,cellular_component chloroplast thylakoid lumen;GO:0009579,cellular_component thylakoi…	E1.10.3.1; polyphenol oxidase [EC:1.10.3.1]; K00422
TRINITY_DN27746_c0	2.525	3.101	2.651	95.443	180.239	76.096	-5.378351005	3.70E-41	3.38E-39	NA	NA
TRINITY_DN1306_c0	0.237	0.55	0.361	26.173	29.18	15.389	-5.877994321	3.96E-41	3.61E-39	NA	NA
TRINITY_DN26411_c1	1.276	1.451	1.233	32.428	53.439	28.548	-4.759400647	4.05E-41	3.66E-39	111;GO:0000003,biological_process reproduction;GO:0001101,biological_process response to acid chemical;GO:0003002,biological_process regionalization;GO:0003006,biological_process developmental process involved in reproduction;GO:0003674,molecular_function molecular_function;GO:0003824,molecular_function catalytic activity;GO:0005215,molecular_function transporter activity;GO:0005319,molecular_fun…	NA
TRINITY_DN27214_c3	1.176	1.802	1.77	20.979	32.073	26.887	-4.214379217	8.07E-41	7.28E-39	51;GO:0003674,molecular_function molecular_function;GO:0003824,molecular_function catalytic activity;GO:0004672,molecular_function protein kinase activity;GO:0004674,molecular_function protein serine/threonine kinase activity;GO:0004675,molecular_function transmembrane receptor protein serine/threonine kinase activity;GO:0004888,molecular_function transmembrane signaling receptor activity;GO:0005…	E2.7.1.-; kinase [EC:2.7.1.-]; K00924
TRINITY_DN29357_c4	46.967	18.178	39.964	0	0	0	11.67362639	1.12E-40	1.00E-38	NA	NA
TRINITY_DN26287_c0	3.363	2.352	2.687	28.928	41.657	28.102	-4.277064498	1.23E-40	1.10E-38	7;GO:0008150,biological_process biological_process;GO:0009719,biological_process response to endogenous stimulus;GO:0009725,biological_process response to hormone;GO:0009733,biological_process response to auxin;GO:0010033,biological_process response to organic substance;GO:0042221,biological_process response to chemical;GO:0050896,biological_process response to stimulus	IAA; auxin-responsive protein IAA; K14484
TRINITY_DN28575_c0	11.922	19.857	14.763	264.697	231.313	212.411	-3.955120366	2.58E-40	2.30E-38	NA	NA
TRINITY_DN28011_c4	0	0.047	0	4.934	6.334	5.209	-8.145995274	3.72E-40	3.30E-38	NA	NA
TRINITY_DN19030_c0	0.027	0.408	0.423	44.114	20.302	50.672	-6.955755128	3.87E-40	3.42E-38	13;GO:0005575,cellular_component cellular_component;GO:0005622,cellular_component intracellular;GO:0005623,cellular_component cell;GO:0005737,cellular_component cytoplasm;GO:0009507,cellular_component chloroplast;GO:0009536,cellular_component plastid;GO:0043226,cellular_component organelle;GO:0043227,cellular_component membrane-bounded organelle;GO:0043229,cellular_component intracellular organel…	E2.5.1.54, aroF, aroG, aroH; 3-deoxy-7-phosphoheptulonate synthase [EC:2.5.1.54]; K01626
TRINITY_DN26786_c0	0	0	0	57.167	184.947	25.964	-14.84122048	4.27E-40	3.76E-38	NA	WAS; Wiskott-Aldrich syndrome protein; K05747
TRINITY_DN24719_c0	0	0	0	10.535	16.277	6.807	-11.54122974	6.06E-40	5.31E-38	44;GO:0003674,molecular_function molecular_function;GO:0003824,molecular_function catalytic activity;GO:0004497,molecular_function monooxygenase activity;GO:0005575,cellular_component cellular_component;GO:0005911,cellular_component cell-cell junction;GO:0006725,biological_process cellular aromatic compound metabolic process;GO:0006807,biological_process nitrogen compound metabolic process;GO:000…	CYP709; cytochrome P450 family 709; K20660; CYP735A; cytokinin trans-hydroxylase; K10717
TRINITY_DN29486_c7	0	0	0.115	14.475	22.757	9.941	-8.617570946	6.61E-40	5.77E-38	NA	NA
TRINITY_DN28891_c0	15.522	15.002	13.679	176.965	202.132	280.144	-3.832325506	1.18E-39	1.03E-37	NA	NA
TRINITY_DN29874_c1	1.859	1.176	1.163	18.89	29.808	16.521	-4.481076342	1.44E-39	1.25E-37	NA	NA
TRINITY_DN28814_c2	0.793	2.314	0.846	75.865	95.949	71.759	-5.864930797	1.64E-39	1.41E-37	49;GO:0000271,biological_process polysaccharide biosynthetic process;GO:0003674,molecular_function molecular_function;GO:0003824,molecular_function catalytic activity;GO:0005575,cellular_component cellular_component;GO:0005622,cellular_component intracellular;GO:0005623,cellular_component cell;GO:0005737,cellular_component cytoplasm;GO:0005794,cellular_component Golgi apparatus;GO:0005975,biologi…	NA
TRINITY_DN26526_c0	1.13	1.242	0.775	31.705	35.391	48.638	-5.016481045	2.69E-39	2.31E-37	NA	NA
TRINITY_DN28775_c1	0.036	0.161	0.088	13.673	13.878	11.041	-6.857549984	4.23E-39	3.62E-37	NA	NA
TRINITY_DN28624_c1	1.385	4.571	3.603	241.877	245.594	136.99	-6.004896399	5.09E-39	4.34E-37	9;GO:0005575,cellular_component cellular_component;GO:0005618,cellular_component cell wall;GO:0005622,cellular_component intracellular;GO:0005623,cellular_component cell;GO:0005737,cellular_component cytoplasm;GO:0030312,cellular_component external encapsulating structure;GO:0044424,cellular_component intracellular part;GO:0044464,cellular_component cell part;GO:0071944,cellular_component cell pe…	E3.1.1.11; pectinesterase [EC:3.1.1.11]; K01051
TRINITY_DN27688_c1	10.062	14.945	9.971	210.048	273.497	166.887	-4.029356538	5.60E-39	4.75E-37	NA	NA
TRINITY_DN28781_c3	32.885	42.635	26.399	918.36	663.008	571.163	-4.338296439	6.22E-39	5.26E-37	NA	NA
TRINITY_DN26778_c0	0.565	0.616	0.432	11.031	15.717	10.222	-4.477347245	8.80E-39	7.41E-37	123;GO:0000003,biological_process reproduction;GO:0003006,biological_process developmental process involved in reproduction;GO:0003674,molecular_function molecular_function;GO:0003824,molecular_function catalytic activity;GO:0004672,molecular_function protein kinase activity;GO:0004888,molecular_function transmembrane signaling receptor activity;GO:0005488,molecular_function binding;GO:0005515,mo…	IRAK1; interleukin-1 receptor-associated kinase 1 [EC:2.7.11.1]; K04730
TRINITY_DN26604_c0	51.096	77.986	84.517	3.579	5.594	2.241	4.826882849	1.39E-38	1.17E-36	113;GO:0001101,biological_process response to acid chemical;GO:0002218,biological_process activation of innate immune response;GO:0002252,biological_process immune effector process;GO:0002253,biological_process activation of immune response;GO:0002376,biological_process immune system process;GO:0002682,biological_process regulation of immune system process;GO:0002684,biological_process positive r…	GRIP; glutamate receptor, ionotropic, plant; K05387
TRINITY_DN29505_c1	0	0	0	6.526	10.93	3.985	-11.65544579	1.50E-38	1.25E-36	NA	NA
TRINITY_DN25959_c1	0	0.209	0.15	23.813	54.134	17.06	-7.948723314	1.63E-38	1.35E-36	NA	E2.4.1.207; xyloglucan:xyloglucosyl transferase [EC:2.4.1.207]; K08235
TRINITY_DN24717_c1	0	0	0	34.596	76.084	26.348	-11.77520765	2.48E-38	2.06E-36	33;GO:0003674,molecular_function molecular_function;GO:0003824,molecular_function catalytic activity;GO:0004312,molecular_function fatty acid synthase activity;GO:0006725,biological_process cellular aromatic compound metabolic process;GO:0006950,biological_process response to stress;GO:0006970,biological_process response to osmotic stress;GO:0008150,biological_process biological_process;GO:000815…	KCS; 3-ketoacyl-CoA synthase [EC:2.3.1.199]; K15397
TRINITY_DN27485_c4	0.428	1.318	0.458	42.951	26.591	67.317	-5.740631358	2.59E-38	2.14E-36	NA	NA
TRINITY_DN28191_c1	0.018	0.038	0.062	5.567	4.742	5.375	-6.431993912	2.71E-38	2.23E-36	NA	NA
TRINITY_DN24865_c0	0.109	0.076	0.035	9.914	25.436	17.05	-7.724741871	3.17E-38	2.60E-36	NA	NA
TRINITY_DN15822_c0	0.018	0.019	0	5.871	7.948	5.78	-8.456005824	3.42E-38	2.80E-36	NA	BEBT, AMAT; benzyl alcohol O-benzoyltransferase [EC:2.3.1.196 2.3.1.232]; K19861
TRINITY_DN25848_c4	5.505	5.633	4.845	52.142	49.774	53.671	-3.234710955	3.48E-38	2.83E-36	NA	GRXCR1; glutaredoxin domain-containing cysteine-rich protein 1; K17479
TRINITY_DN24222_c0	0.565	1.062	1.145	108.123	236.167	70.098	-6.932329007	3.65E-38	2.96E-36	78;GO:0000226,biological_process microtubule cytoskeleton organization;GO:0000278,biological_process mitotic cell cycle;GO:0000281,biological_process mitotic cytokinesis;GO:0000902,biological_process cell morphogenesis;GO:0000910,biological_process cytokinesis;GO:0000911,biological_process cytokinesis by cell plate formation;GO:0003674,molecular_function molecular_function;GO:0003774,molecular_fu…	KIF11, EG5; kinesin family member 11; K10398
TRINITY_DN29298_c2	37.944	36.85	49.398	2.292	1.076	2.314	4.433688163	4.18E-38	3.37E-36	NA	NA
TRINITY_DN22943_c0	0.474	0.322	0.291	15.017	30.582	11.934	-5.656208987	5.00E-38	4.03E-36	72;GO:0000070,biological_process mitotic sister chromatid segregation;GO:0000226,biological_process microtubule cytoskeleton organization;GO:0000278,biological_process mitotic cell cycle;GO:0000280,biological_process nuclear division;GO:0000819,biological_process sister chromatid segregation;GO:0003674,molecular_function molecular_function;GO:0003774,molecular_function motor activity;GO:0003777,m…	KIF18A; kinesin family member 18A; K10401
TRINITY_DN28653_c4	0.41	0.474	0.731	19.884	15.011	31.692	-5.513788473	5.89E-38	4.72E-36	72;GO:0000271,biological_process polysaccharide biosynthetic process;GO:0003674,molecular_function molecular_function;GO:0003824,molecular_function catalytic activity;GO:0005575,cellular_component cellular_component;GO:0005622,cellular_component intracellular;GO:0005623,cellular_component cell;GO:0005737,cellular_component cytoplasm;GO:0005768,cellular_component endosome;GO:0005794,cellular_compo…	IRX10; putative beta-1,4-xylosyltransferase IRX10 [EC:2.4.2.-]; K20870
TRINITY_DN27834_c4	0	0	0	13.515	7.242	16.541	-11.30254469	6.49E-38	5.19E-36	NA	pel; pectate lyase [EC:4.2.2.2]; K01728
TRINITY_DN29408_c7	4.22	7.444	6.043	164.342	246.357	119.38	-4.83874467	7.12E-38	5.66E-36	NA	NA
TRINITY_DN21238_c0	1.941	2.522	1.665	27.889	37.992	25.694	-3.839429726	7.64E-38	6.06E-36	75;GO:0000271,biological_process polysaccharide biosynthetic process;GO:0003674,molecular_function molecular_function;GO:0003824,molecular_function catalytic activity;GO:0005575,cellular_component cellular_component;GO:0005622,cellular_component intracellular;GO:0005623,cellular_component cell;GO:0005737,cellular_component cytoplasm;GO:0005739,cellular_component mitochondrion;GO:0005768,cellular_…	GAUT; alpha-1,4-galacturonosyltransferase [EC:2.4.1.43]; K13648
TRINITY_DN29780_c3	1.704	2.835	1.18	21.171	38.619	12.681	-5.642546336	1.77E-37	1.40E-35	NA	NA
TRINITY_DN28595_c0	1.677	0.578	0.247	51.6	61.813	82.416	-6.132897403	2.16E-37	1.70E-35	50;GO:0003674,molecular_function molecular_function;GO:0003824,molecular_function catalytic activity;GO:0004672,molecular_function protein kinase activity;GO:0004674,molecular_function protein serine/threonine kinase activity;GO:0004675,molecular_function transmembrane receptor protein serine/threonine kinase activity;GO:0004888,molecular_function transmembrane signaling receptor activity;GO:0005…	NA
TRINITY_DN20287_c0	3.327	5.557	2.704	71.439	66.488	59.327	-4.036560029	2.21E-37	1.73E-35	NA	NA
TRINITY_DN28599_c2	13.863	18.425	13.882	264.256	360.578	315.852	-4.17633177	2.24E-37	1.75E-35	NA	MPAO, PAO1; polyamine oxidase [EC:1.5.3.14 1.5.3.16 1.5.3.-]; K13366
TRINITY_DN25875_c7	0	0.038	0	27.403	67.632	14.31	-10.86870045	2.28E-37	1.78E-35	12;GO:0005575,cellular_component cellular_component;GO:0005623,cellular_component cell;GO:0005886,cellular_component plasma membrane;GO:0016020,cellular_component membrane;GO:0031224,cellular_component intrinsic component of membrane;GO:0031225,cellular_component anchored component of membrane;GO:0031226,cellular_component intrinsic component of plasma membrane;GO:0044425,cellular_component membr…	NA
TRINITY_DN14448_c0	1.13	0.948	1.031	23.09	24.752	32.491	-4.627622846	2.52E-37	1.95E-35	22;GO:0005575,cellular_component cellular_component;GO:0005622,cellular_component intracellular;GO:0005623,cellular_component cell;GO:0005737,cellular_component cytoplasm;GO:0005773,cellular_component vacuole;GO:0005774,cellular_component vacuolar membrane;GO:0005886,cellular_component plasma membrane;GO:0016020,cellular_component membrane;GO:0031090,cellular_component organelle membrane;GO:00432…	RAB11A; Ras-related protein Rab-11A; K07904
TRINITY_DN18582_c0	0.191	0.408	0.388	13.888	9.854	12.266	-5.088145202	2.54E-37	1.96E-35	111;GO:0000003,biological_process reproduction;GO:0001101,biological_process response to acid chemical;GO:0003002,biological_process regionalization;GO:0003006,biological_process developmental process involved in reproduction;GO:0003674,molecular_function molecular_function;GO:0003824,molecular_function catalytic activity;GO:0005215,molecular_function transporter activity;GO:0005319,molecular_fun…	NA
TRINITY_DN25797_c0	0	0.085	0.044	28.002	80.759	15.317	-9.821176151	3.00E-37	2.31E-35	NA	CYCD1_2_4; cyclin D1/2/4, plant; K18810
TRINITY_DN28466_c4	6.307	5.434	7.126	66.358	85.433	56.577	-3.666226446	3.73E-37	2.86E-35	NA	GST, gst; glutathione S-transferase [EC:2.5.1.18]; K00799
TRINITY_DN28835_c0	3.81	7.264	5.126	119.99	97.854	171.058	-4.520257917	6.34E-37	4.85E-35	NA	NA
TRINITY_DN22014_c0	0.374	0.038	0.388	17.309	21.636	18.637	-5.855935306	8.11E-37	6.18E-35	NA	CYP92A6; typhasterol/6-deoxotyphasterol 2alpha-hydroxylase; K20623
TRINITY_DN28941_c1	13.544	20.644	12.323	202.562	238.734	177.752	-3.744894997	8.37E-37	6.35E-35	54;GO:0000165,biological_process MAPK cascade;GO:0003674,molecular_function molecular_function;GO:0003824,molecular_function catalytic activity;GO:0004672,molecular_function protein kinase activity;GO:0004674,molecular_function protein serine/threonine kinase activity;GO:0004707,molecular_function MAP kinase activity;GO:0005575,cellular_component cellular_component;GO:0005622,cellular_component i…	NA
TRINITY_DN27461_c5	0	0	0	10.614	8.789	23.484	-11.48870734	1.12E-36	8.44E-35	NA	NA
TRINITY_DN26371_c0	1.422	3.404	1.418	58.793	77.631	42.972	-4.942911215	1.21E-36	9.16E-35	NA	DNAJB4; DnaJ homolog subfamily B member 4; K09510
TRINITY_DN26066_c2	1.358	2.655	1.63	44.193	34.572	30.997	-4.127742663	1.23E-36	9.22E-35	NA	NA
TRINITY_DN27120_c4	0.191	0.066	0.123	60.464	136.732	26.036	-9.081074909	1.38E-36	1.03E-34	NA	LIPA; lysosomal acid lipase/cholesteryl ester hydrolase [EC:3.1.1.13]; K01052
TRINITY_DN25981_c4	0.055	0.142	0.062	13.098	7.589	22.083	-7.121475143	1.81E-36	1.35E-34	40;GO:0003674,molecular_function molecular_function;GO:0003824,molecular_function catalytic activity;GO:0004842,molecular_function ubiquitin-protein transferase activity;GO:0006464,biological_process cellular protein modification process;GO:0006508,biological_process proteolysis;GO:0006511,biological_process ubiquitin-dependent protein catabolic process;GO:0006807,biological_process nitrogen comp…	NA
TRINITY_DN26677_c2	15.786	18.472	20.673	82.312	81.667	130.577	-4.037278928	2.17E-36	1.62E-34	NA	E3.2.1.4; endoglucanase [EC:3.2.1.4]; K01179
TRINITY_DN29984_c2	0.747	1.005	0.564	33.941	75.602	28.413	-5.793216828	2.78E-36	2.06E-34	93;GO:0000003,biological_process reproduction;GO:0003006,biological_process developmental process involved in reproduction;GO:0003674,molecular_function molecular_function;GO:0005215,molecular_function transporter activity;GO:0005575,cellular_component cellular_component;GO:0005623,cellular_component cell;GO:0005886,cellular_component plasma membrane;GO:0006810,biological_process transport;GO:000…	ABCB1, CD243; ATP-binding cassette, subfamily B (MDR/TAP), member 1 [EC:7.6.2.2]; K05658
TRINITY_DN19879_c0	0.857	1.223	0.573	19.85	18.205	30.737	-4.466283954	3.44E-36	2.54E-34	42;GO:0000226,biological_process microtubule cytoskeleton organization;GO:0003674,molecular_function molecular_function;GO:0005488,molecular_function binding;GO:0005515,molecular_function protein binding;GO:0005575,cellular_component cellular_component;GO:0005622,cellular_component intracellular;GO:0005623,cellular_component cell;GO:0005737,cellular_component cytoplasm;GO:0005819,cellular_compone…	NA
TRINITY_DN10873_c0	0	0	0	10.693	16.804	12.805	-10.81550285	3.51E-36	2.59E-34	55;GO:0000003,biological_process reproduction;GO:0003002,biological_process regionalization;GO:0003006,biological_process developmental process involved in reproduction;GO:0005575,cellular_component cellular_component;GO:0005623,cellular_component cell;GO:0005886,cellular_component plasma membrane;GO:0005911,cellular_component cell-cell junction;GO:0007049,biological_process cell cycle;GO:0007275…	NA
TRINITY_DN28283_c5	0.018	0.009	0.026	6.402	3.968	6.745	-7.542065953	3.82E-36	2.81E-34	NA	NA
TRINITY_DN28478_c3	1.285	1.119	0.995	21.284	19.898	16.583	-4.035575589	4.10E-36	3.00E-34	NA	PTC2_3; protein phosphatase PTC2/3 [EC:3.1.3.16]; K14803
TRINITY_DN28609_c7	0.1	0.066	0.229	20.979	41.456	11.944	-7.518423331	4.46E-36	3.25E-34	NA	NA
TRINITY_DN28282_c5	27.316	15.495	33.419	74.408	132.001	114.191	-3.832637941	5.79E-36	4.21E-34	106;GO:0000003,biological_process reproduction;GO:0000146,molecular_function microfilament motor activity;GO:0000166,molecular_function nucleotide binding;GO:0000331,cellular_component contractile vacuole;GO:0000902,biological_process cell morphogenesis;GO:0000904,biological_process cell morphogenesis involved in differentiation;GO:0003006,biological_process developmental process involved in repr…	MYO5; myosin V; K10357
TRINITY_DN28604_c1	7.018	11.417	8.095	70.005	80.232	75.173	-3.283726286	5.95E-36	4.31E-34	NA	NA
TRINITY_DN29008_c1	0	0	0	8.073	26.423	5.51	-12.70610991	6.61E-36	4.77E-34	NA	NA
TRINITY_DN23579_c0	0	0	0	31.096	24.651	15.026	-11.06317933	7.96E-36	5.72E-34	NA	NA
TRINITY_DN27094_c1	1.759	4.258	1.859	132.444	107.562	168.267	-5.624671105	1.14E-35	8.15E-34	108;GO:0000166,molecular_function nucleotide binding;GO:0000226,biological_process microtubule cytoskeleton organization;GO:0000278,biological_process mitotic cell cycle;GO:0000280,biological_process nuclear division;GO:0000281,biological_process mitotic cytokinesis;GO:0000775,cellular_component chromosome, centromeric region;GO:0000910,biological_process cytokinesis;GO:0000911,biological_process…	CENPE; centromeric protein E; K11498
TRINITY_DN25399_c0	44.98	29.169	71.102	0.327	0	0.789	7.076792553	1.70E-35	1.21E-33	NA	NA
TRINITY_DN23961_c0	0	0	0	99.971	282.039	33.757	-13.95037263	2.51E-35	1.79E-33	NA	NA
TRINITY_DN28048_c3	0	0	0	25.958	13.979	59.046	-11.98876783	2.81E-35	1.99E-33	NA	NA
TRINITY_DN31380_c0	0.055	0.104	0.097	15.412	26.109	12.774	-7.58016776	2.81E-35	1.99E-33	NA	NA
TRINITY_DN10373_c0	0	0	0	9.383	6.11	7.783	-10.74803669	3.02E-35	2.13E-33	NA	NA
TRINITY_DN28487_c3	0.109	0.711	0.159	70.931	77.698	27.354	-7.483324626	3.17E-35	2.23E-33	NA	NA
TRINITY_DN28557_c5	0.355	0.977	0.255	28.589	43.787	26.016	-5.867213723	4.01E-35	2.81E-33	74;GO:0000271,biological_process polysaccharide biosynthetic process;GO:0003674,molecular_function molecular_function;GO:0003824,molecular_function catalytic activity;GO:0005575,cellular_component cellular_component;GO:0005622,cellular_component intracellular;GO:0005623,cellular_component cell;GO:0005737,cellular_component cytoplasm;GO:0005768,cellular_component endosome;GO:0005794,cellular_compo…	GAUT; alpha-1,4-galacturonosyltransferase [EC:2.4.1.43]; K13648
TRINITY_DN27967_c13	1.887	5.718	3.576	63.783	75.927	89.244	-4.605666353	4.11E-35	2.87E-33	6;GO:0005575,cellular_component cellular_component;GO:0005622,cellular_component intracellular;GO:0005623,cellular_component cell;GO:0005737,cellular_component cytoplasm;GO:0044424,cellular_component intracellular part;GO:0044464,cellular_component cell part	NA
TRINITY_DN18531_c0	0.392	0.721	0.608	12.352	25.111	16.749	-4.899493622	5.04E-35	3.51E-33	NA	ELOVL4; elongation of very long chain fatty acids protein 4 [EC:2.3.1.199]; K10249; ELOVL5; elongation of very long chain fatty acids protein 5 [EC:2.3.1.199]; K10244
TRINITY_DN22890_c0	0.51	1.65	0.758	52.12	98.269	44.487	-5.970443382	5.75E-35	3.99E-33	76;GO:0000226,biological_process microtubule cytoskeleton organization;GO:0000278,biological_process mitotic cell cycle;GO:0000281,biological_process mitotic cytokinesis;GO:0000910,biological_process cytokinesis;GO:0000911,biological_process cytokinesis by cell plate formation;GO:0000922,cellular_component spindle pole;GO:0003674,molecular_function molecular_function;GO:0005488,molecular_function…	PRC1, ASE1, MAP65; Ase1/PRC1/MAP65 family protein; K16732
TRINITY_DN26435_c0	0.538	0.512	0.361	27.516	62.43	17.465	-6.193738655	6.24E-35	4.32E-33	NA	NA
TRINITY_DN18598_c0	0	0	0	10.817	12.051	10.574	-10.56986643	6.75E-35	4.65E-33	NA	NA
TRINITY_DN27451_c0	7.073	5.272	4.528	53.52	55.143	70.928	-3.418971127	7.73E-35	5.31E-33	100;GO:0000271,biological_process polysaccharide biosynthetic process;GO:0003674,molecular_function molecular_function;GO:0005488,molecular_function binding;GO:0005515,molecular_function protein binding;GO:0005575,cellular_component cellular_component;GO:0005618,cellular_component cell wall;GO:0005622,cellular_component intracellular;GO:0005623,cellular_component cell;GO:0005737,cellular_componen…	NA
TRINITY_DN24631_c0	0.146	0.228	0.106	8.446	14.708	7.14	-5.895133711	8.50E-35	5.82E-33	NA	NA
TRINITY_DN25075_c5	0.073	0.142	0	16.508	20.066	15.659	-7.739278796	9.81E-35	6.70E-33	NA	NA
TRINITY_DN27063_c1	2.789	3.926	3.532	34.088	52.273	47.818	-3.583103646	1.07E-34	7.30E-33	21;GO:0005575,cellular_component cellular_component;GO:0005618,cellular_component cell wall;GO:0005623,cellular_component cell;GO:0005886,cellular_component plasma membrane;GO:0005911,cellular_component cell-cell junction;GO:0008150,biological_process biological_process;GO:0009505,cellular_component plant-type cell wall;GO:0009506,cellular_component plasmodesma;GO:0016020,cellular_component membr…	IRAK1; interleukin-1 receptor-associated kinase 1 [EC:2.7.11.1]; K04730; IRAK4; interleukin-1 receptor-associated kinase 4 [EC:2.7.11.1]; K04733
TRINITY_DN27546_c6	0.046	0.19	0.211	11.472	11.468	11.923	-6.010352018	1.21E-34	8.21E-33	NA	NA
TRINITY_DN29301_c0	0.301	0.702	0.361	12.127	14.439	9.163	-4.774837683	1.29E-34	8.71E-33	NA	NA
TRINITY_DN29728_c6	0.082	0.085	0.123	9.01	10.403	5.064	-6.330227312	1.49E-34	1.00E-32	155;GO:0000003,biological_process reproduction;GO:0000151,cellular_component ubiquitin ligase complex;GO:0001101,biological_process response to acid chemical;GO:0002218,biological_process activation of innate immune response;GO:0002252,biological_process immune effector process;GO:0002253,biological_process activation of immune response;GO:0002376,biological_process immune system process;GO:00026…	NPR1; regulatory protein NPR1; K14508
TRINITY_DN21524_c0	0	0.095	0.044	10.309	26.232	7.005	-8.056874046	1.73E-34	1.16E-32	NA	NA
TRINITY_DN29744_c2	5.587	6.591	5.84	53.486	43.473	74.643	-3.398551306	1.85E-34	1.24E-32	NA	NA
TRINITY_DN29482_c3	33.651	19.108	26.795	1.468	0.605	1.474	4.530689361	1.92E-34	1.28E-32	22;GO:0003674,molecular_function molecular_function;GO:0003700,molecular_function DNA-binding transcription factor activity;GO:0006355,biological_process regulation of transcription, DNA-templated;GO:0008150,biological_process biological_process;GO:0009889,biological_process regulation of biosynthetic process;GO:0010468,biological_process regulation of gene expression;GO:0010556,biological_proces…	NA
TRINITY_DN28024_c1	3.846	5.566	4.369	53.768	49.437	62.139	-3.413682866	1.95E-34	1.30E-32	6;GO:0005575,cellular_component cellular_component;GO:0005623,cellular_component cell;GO:0005886,cellular_component plasma membrane;GO:0016020,cellular_component membrane;GO:0044464,cellular_component cell part;GO:0071944,cellular_component cell periphery	NA
TRINITY_DN16000_c0	0	0	0	14.193	15.694	15.358	-10.49408584	2.57E-34	1.71E-32	NA	NA
TRINITY_DN25872_c1	6.016	6.61	7.047	0.068	0	0.176	6.413625163	2.89E-34	1.92E-32	41;GO:0003674,molecular_function molecular_function;GO:0003824,molecular_function catalytic activity;GO:0004672,molecular_function protein kinase activity;GO:0004674,molecular_function protein serine/threonine kinase activity;GO:0005488,molecular_function binding;GO:0005515,molecular_function protein binding;GO:0005516,molecular_function calmodulin binding;GO:0005575,cellular_component cellular_c…	IRAK4; interleukin-1 receptor-associated kinase 4 [EC:2.7.11.1]; K04733
TRINITY_DN22646_c0	114.214	148.69	96.276	2457.875	1509.372	1635.908	-3.87933497	3.09E-34	2.04E-32	NA	NA
TRINITY_DN28252_c4	0.793	1.157	0.766	17.377	13.486	18.565	-3.846291346	3.43E-34	2.26E-32	28;GO:0003674,molecular_function molecular_function;GO:0005488,molecular_function binding;GO:0005515,molecular_function protein binding;GO:0005575,cellular_component cellular_component;GO:0005622,cellular_component intracellular;GO:0005623,cellular_component cell;GO:0005634,cellular_component nucleus;GO:0005856,cellular_component cytoskeleton;GO:0005874,cellular_component microtubule;GO:0008017,m…	NA
TRINITY_DN26697_c1	9.324	14.509	23.404	124.382	274.887	85.643	-7.260355885	3.55E-34	2.33E-32	NA	NA
TRINITY_DN28974_c0	4.694	3.964	4.88	30.26	45.233	24.636	-4.195753333	3.62E-34	2.37E-32	28;GO:0003674,molecular_function molecular_function;GO:0005488,molecular_function binding;GO:0005515,molecular_function protein binding;GO:0005575,cellular_component cellular_component;GO:0005622,cellular_component intracellular;GO:0005623,cellular_component cell;GO:0005634,cellular_component nucleus;GO:0005856,cellular_component cytoskeleton;GO:0005874,cellular_component microtubule;GO:0008017,m…	NA
TRINITY_DN28637_c2	0	0.085	0	9.428	21.602	8.426	-8.559779858	4.62E-34	3.01E-32	21;GO:0007275,biological_process multicellular organism development;GO:0008150,biological_process biological_process;GO:0009653,biological_process anatomical structure morphogenesis;GO:0009791,biological_process post-embryonic development;GO:0009888,biological_process tissue development;GO:0009987,biological_process cellular process;GO:0010016,biological_process shoot system morphogenesis;GO:0010…	NA
TRINITY_DN28176_c1	0.155	0	0	15.266	17.028	14.663	-8.780484907	5.07E-34	3.30E-32	NA	NA
TRINITY_DN77130_c0	98.264	52.269	55.986	0.802	0	0.726	7.01086583	5.26E-34	3.41E-32	NA	NA
TRINITY_DN27987_c4	11.894	16.111	13.16	208.625	145.801	201.495	-3.413060084	5.69E-34	3.68E-32	NA	PPIB, ppiB; peptidyl-prolyl cis-trans isomerase B (cyclophilin B) [EC:5.2.1.8]; K03768
TRINITY_DN28775_c3	0	0	0	6.447	9.63	6.33	-10.66637636	6.29E-34	4.05E-32	20;GO:0003674,molecular_function molecular_function;GO:0003824,molecular_function catalytic activity;GO:0005575,cellular_component cellular_component;GO:0005622,cellular_component intracellular;GO:0005623,cellular_component cell;GO:0005737,cellular_component cytoplasm;GO:0005794,cellular_component Golgi apparatus;GO:0008378,molecular_function galactosyltransferase activity;GO:0012505,cellular_com…	B3GALT1S; beta-1,3-galactosyltransferase 1/2/3/4/5/7/8 [EC:2.4.1.-]; K20855
TRINITY_DN19046_c0	0	0.028	0	24.005	36.781	7.067	-10.55843032	6.70E-34	4.30E-32	NA	GPAT; glycerol-3-phosphate acyltransferase [EC:2.3.1.15 2.3.1.198]; K13508
TRINITY_DN23623_c0	0	0	0	15.785	10.549	22.467	-10.88015221	6.89E-34	4.42E-32	117;GO:0003674,molecular_function molecular_function;GO:0003824,molecular_function catalytic activity;GO:0004842,molecular_function ubiquitin-protein transferase activity;GO:0005488,molecular_function binding;GO:0005515,molecular_function protein binding;GO:0005575,cellular_component cellular_component;GO:0005622,cellular_component intracellular;GO:0005623,cellular_component cell;GO:0005634,cellu…	RNF5; E3 ubiquitin-protein ligase RNF5 [EC:2.3.2.27]; K10666
TRINITY_DN21800_c0	0.128	0.427	0.123	12.251	13.587	12.556	-5.726028092	9.12E-34	5.82E-32	NA	E1.10.3.3; L-ascorbate oxidase [EC:1.10.3.3]; K00423
TRINITY_DN25654_c5	1.076	1.508	1.418	43.561	17.97	114.243	-6.889449471	9.53E-34	6.07E-32	NA	E1.10.3.2; laccase [EC:1.10.3.2]; K05909
TRINITY_DN27824_c0	0	0	0	9.112	7.612	14.839	-10.99895383	1.04E-33	6.58E-32	NA	NA
TRINITY_DN22613_c0	0	0	0.079	265.34	457.849	49.634	-12.42613321	1.09E-33	6.87E-32	NA	NA
TRINITY_DN30024_c4	2.589	7.141	7.663	278.946	173.109	356.645	-5.228260628	1.28E-33	8.10E-32	58;GO:0003674,molecular_function molecular_function;GO:0003824,molecular_function catalytic activity;GO:0005575,cellular_component cellular_component;GO:0005622,cellular_component intracellular;GO:0005623,cellular_component cell;GO:0005634,cellular_component nucleus;GO:0005737,cellular_component cytoplasm;GO:0005886,cellular_component plasma membrane;GO:0005911,cellular_component cell-cell juncti…	COMT; caffeic acid 3-O-methyltransferase / acetylserotonin O-methyltransferase [EC:2.1.1.68 2.1.1.4]; K13066; OMT; tricetin 3',4',5'-O-trimethyltransferase [EC:2.1.1.169]; K22439
TRINITY_DN8041_c0	0.036	0	0	18.732	34.023	7.804	-10.22636374	1.31E-33	8.22E-32	NA	KCS; 3-ketoacyl-CoA synthase [EC:2.3.1.199]; K15397
TRINITY_DN25883_c0	0.529	0.275	0.423	26.67	15.179	47.777	-6.838202151	1.40E-33	8.77E-32	NA	NA
TRINITY_DN29476_c4	30.087	26.21	31.834	2.766	1.838	3.165	3.716797017	1.54E-33	9.66E-32	NA	POGLUT1, RUMI, KTELC1; EGF-domain serine glucosyl/xylosyltransferase [EC:2.4.1.376 2.4.2.63]; K13667
TRINITY_DN21298_c0	0	0.076	0	12.488	17.768	17.112	-8.842764017	1.59E-33	9.95E-32	NA	NA
TRINITY_DN23820_c0	0	0	0	34.63	50.592	15.753	-11.42714135	1.78E-33	1.11E-31	35;GO:0003674,molecular_function molecular_function;GO:0005102,molecular_function signaling receptor binding;GO:0005179,molecular_function hormone activity;GO:0005488,molecular_function binding;GO:0005515,molecular_function protein binding;GO:0005575,cellular_component cellular_component;GO:0005576,cellular_component extracellular region;GO:0005911,cellular_component cell-cell junction;GO:0007154…	NA
TRINITY_DN23226_c0	1.066	3.575	3.145	99.215	91.24	110.227	-5.427142628	1.94E-33	1.20E-31	32;GO:0003674,molecular_function molecular_function;GO:0003824,molecular_function catalytic activity;GO:0005575,cellular_component cellular_component;GO:0005622,cellular_component intracellular;GO:0005623,cellular_component cell;GO:0005737,cellular_component cytoplasm;GO:0005768,cellular_component endosome;GO:0005794,cellular_component Golgi apparatus;GO:0005802,cellular_component trans-Golgi net…	NA
TRINITY_DN387_c0	2.042	3.3	2.977	33.049	27.801	33.218	-3.422453686	2.08E-33	1.28E-31	130;GO:0001655,biological_process urogenital system development;GO:0001822,biological_process kidney development;GO:0001889,biological_process liver development;GO:0001894,biological_process tissue homeostasis;GO:0001895,biological_process retina homeostasis;GO:0001947,biological_process heart looping;GO:0002009,biological_process morphogenesis of an epithelium;GO:0003007,biological_process heart…	NA
TRINITY_DN29461_c0	1.395	1.773	1.726	29.933	23.497	53.443	-4.280003543	4.92E-33	3.03E-31	6;GO:0005575,cellular_component cellular_component;GO:0005623,cellular_component cell;GO:0005886,cellular_component plasma membrane;GO:0016020,cellular_component membrane;GO:0044464,cellular_component cell part;GO:0071944,cellular_component cell periphery	SLC23A1, SVCT1; solute carrier family 23 (nucleobase transporter), member 1; K14611
TRINITY_DN24674_c0	0	0	0.07	13.459	15.111	16.552	-8.713669551	4.98E-33	3.06E-31	NA	NA
TRINITY_DN16897_c0	0.128	0.047	0.044	15.728	31.725	7.43	-7.850822556	5.28E-33	3.24E-31	NA	NA
TRINITY_DN28428_c2	0.109	0.322	0.132	9.338	20.313	11.114	-6.116145909	5.51E-33	3.37E-31	NA	NA
TRINITY_DN29489_c3	0	0	0	34.844	33.642	27.51	-10.40221631	5.73E-33	3.49E-31	22;GO:0000302,biological_process response to reactive oxygen species;GO:0006950,biological_process response to stress;GO:0006979,biological_process response to oxidative stress;GO:0008150,biological_process biological_process;GO:0009266,biological_process response to temperature stimulus;GO:0009408,biological_process response to heat;GO:0009628,biological_process response to abiotic stimulus;GO:0…	HSP20; HSP20 family protein; K13993
TRINITY_DN24629_c1	0	0	0	3.681	3.161	2.802	-10.448078	7.82E-33	4.76E-31	90;GO:0000003,biological_process reproduction;GO:0000976,molecular_function transcription regulatory region sequence-specific DNA binding;GO:0000977,molecular_function RNA polymerase II regulatory region sequence-specific DNA binding;GO:0000978,molecular_function RNA polymerase II proximal promoter sequence-specific DNA binding;GO:0000987,molecular_function proximal promoter sequence-specific DNA…	GLCAK; glucuronokinase [EC:2.7.1.43]; K16190
TRINITY_DN19817_c0	32.648	35.456	16.798	0.361	0	0.498	6.626130843	8.07E-33	4.89E-31	NA	NA
TRINITY_DN29947_c3	0.164	0	0	19.071	20.481	23.608	-8.02101056	1.17E-32	7.05E-31	NA	NA
TRINITY_DN18685_c0	0	0.038	0.035	64.043	224.867	24.833	-11.87876503	1.27E-32	7.65E-31	NA	NA
TRINITY_DN21330_c0	2.178	2.143	1.85	38.119	55.054	24.324	-4.18391573	1.38E-32	8.32E-31	NA	NA
TRINITY_DN21505_c0	0.383	0.578	0.52	17.614	32.33	20.464	-5.476898201	1.53E-32	9.18E-31	NA	HMGB1; high mobility group protein B1; K10802; HMGB3; high mobility group protein B3; K11296
TRINITY_DN28599_c1	0.155	0.322	0.185	11.81	21.255	11.477	-6.043736512	1.67E-32	9.98E-31	21;GO:0001101,biological_process response to acid chemical;GO:0006950,biological_process response to stress;GO:0006970,biological_process response to osmotic stress;GO:0006972,biological_process hyperosmotic response;GO:0008150,biological_process biological_process;GO:0009628,biological_process response to abiotic stimulus;GO:0009651,biological_process response to salt stress;GO:0009719,biologica…	NA
TRINITY_DN29526_c0	0.046	1.678	0.352	79.467	67.194	125.72	-7.676101269	2.01E-32	1.20E-30	32;GO:0000003,biological_process reproduction;GO:0003006,biological_process developmental process involved in reproduction;GO:0003674,molecular_function molecular_function;GO:0003824,molecular_function catalytic activity;GO:0007275,biological_process multicellular organism development;GO:0008150,biological_process biological_process;GO:0009791,biological_process post-embryonic development;GO:0009…	E2.4.1.207; xyloglucan:xyloglucosyl transferase [EC:2.4.1.207]; K08235
TRINITY_DN26416_c2	0	0.057	0	5.171	4.013	13.791	-8.658850845	2.50E-32	1.49E-30	NA	NA
TRINITY_DN21994_c0	0	0	0	15.051	34.853	7.191	-12.03138188	2.81E-32	1.66E-30	NA	CTSD; cathepsin D [EC:3.4.23.5]; K01379; PEP4; saccharopepsin [EC:3.4.23.25]; K01381
TRINITY_DN86325_c0	0.073	0.038	0.167	12.781	15.033	7.648	-6.885180398	3.03E-32	1.79E-30	139;GO:0000003,biological_process reproduction;GO:0001558,biological_process regulation of cell growth;GO:0003002,biological_process regionalization;GO:0003006,biological_process developmental process involved in reproduction;GO:0003674,molecular_function molecular_function;GO:0003824,molecular_function catalytic activity;GO:0004672,molecular_function protein kinase activity;GO:0004674,molecular_…	NA
TRINITY_DN29310_c2	15.859	15.315	13.371	114.108	137.079	129.601	-3.069442269	3.38E-32	1.99E-30	NA	NA
TRINITY_DN26373_c3	0.52	0.332	0.581	8.288	7.062	13.989	-4.272810388	4.42E-32	2.60E-30	NA	NA
TRINITY_DN26191_c5	0.857	2.247	0.775	37.34	46.366	34.473	-4.893196432	4.71E-32	2.76E-30	NA	NA
TRINITY_DN27061_c0	0.665	1.347	1.154	26.692	14.685	30.042	-4.559572407	4.80E-32	2.81E-30	23;GO:0003674,molecular_function molecular_function;GO:0003824,molecular_function catalytic activity;GO:0006725,biological_process cellular aromatic compound metabolic process;GO:0008150,biological_process biological_process;GO:0008152,biological_process metabolic process;GO:0009058,biological_process biosynthetic process;GO:0009698,biological_process phenylpropanoid metabolic process;GO:0009699,…	E1.10.3.2; laccase [EC:1.10.3.2]; K05909
TRINITY_DN26058_c7	0.027	0.095	0	10.309	20.806	5.697	-8.258042797	7.14E-32	4.17E-30	111;GO:0000003,biological_process reproduction;GO:0001101,biological_process response to acid chemical;GO:0003002,biological_process regionalization;GO:0003006,biological_process developmental process involved in reproduction;GO:0003674,molecular_function molecular_function;GO:0003824,molecular_function catalytic activity;GO:0005215,molecular_function transporter activity;GO:0005319,molecular_fun…	NA
TRINITY_DN22790_c0	0.027	0	0	5.228	4.652	5.759	-8.595228132	7.21E-32	4.20E-30	NA	E3.2.1.4; endoglucanase [EC:3.2.1.4]; K01179
TRINITY_DN28203_c0	1.249	0.721	0.484	29.255	29.192	17.807	-5.014367407	7.74E-32	4.49E-30	NA	NA
TRINITY_DN30006_c5	35.866	35.579	36.405	4.968	6.536	5.583	3.082007454	8.72E-32	5.05E-30	NA	JPH; junctophilin; K19530
TRINITY_DN29133_c0	22.868	43.004	31.719	468.885	615.993	482.666	-3.76281926	9.57E-32	5.53E-30	65;GO:0003674,molecular_function molecular_function;GO:0003676,molecular_function nucleic acid binding;GO:0003723,molecular_function RNA binding;GO:0003729,molecular_function mRNA binding;GO:0005198,molecular_function structural molecule activity;GO:0005200,molecular_function structural constituent of cytoskeleton;GO:0005488,molecular_function binding;GO:0005575,cellular_component cellular_compon…	TUBB; tubulin beta; K07375
TRINITY_DN28790_c0	0	0	0.018	5.25	5.347	2.947	-8.959106989	1.24E-31	7.15E-30	NA	NA
TRINITY_DN29899_c0	1.312	2.627	2.176	43.708	88.875	36.082	-4.874105317	1.32E-31	7.59E-30	109;GO:0000323,cellular_component lytic vacuole;GO:0001775,biological_process cell activation;GO:0002252,biological_process immune effector process;GO:0002263,biological_process cell activation involved in immune response;GO:0002274,biological_process myeloid leukocyte activation;GO:0002275,biological_process myeloid cell activation involved in immune response;GO:0002283,biological_process neutro…	MAN2C1; alpha-mannosidase [EC:3.2.1.24]; K01191
TRINITY_DN29833_c2	0.401	1.678	1.18	29.221	30.739	38.313	-4.825329862	1.33E-31	7.62E-30	8;GO:0006950,biological_process response to stress;GO:0008150,biological_process biological_process;GO:0009266,biological_process response to temperature stimulus;GO:0009314,biological_process response to radiation;GO:0009409,biological_process response to cold;GO:0009416,biological_process response to light stimulus;GO:0009628,biological_process response to abiotic stimulus;GO:0050896,biological…	KCS; 3-ketoacyl-CoA synthase [EC:2.3.1.199]; K15397
TRINITY_DN22511_c0	0.1	0.066	0.115	13.007	12.41	16.334	-7.097970851	1.35E-31	7.70E-30	NA	NA
TRINITY_DN27759_c0	0.137	0	0	23.994	20.066	71.032	-9.932938	1.41E-31	8.02E-30	NA	NA
TRINITY_DN17955_c0	13.407	7.51	19.669	0	0	0	10.94022038	1.53E-31	8.67E-30	37;GO:0003674,molecular_function molecular_function;GO:0005488,molecular_function binding;GO:0005515,molecular_function protein binding;GO:0005575,cellular_component cellular_component;GO:0005622,cellular_component intracellular;GO:0005623,cellular_component cell;GO:0005737,cellular_component cytoplasm;GO:0005773,cellular_component vacuole;GO:0005774,cellular_component vacuolar membrane;GO:000579…	NA
TRINITY_DN25329_c5	6.453	7.577	6.36	112.267	147.112	87.314	-3.512852696	1.62E-31	9.19E-30	48;GO:0003674,molecular_function molecular_function;GO:0003824,molecular_function catalytic activity;GO:0003825,molecular_function alpha,alpha-trehalose-phosphate synthase (UDP-forming) activity;GO:0004805,molecular_function trehalose-phosphatase activity;GO:0005575,cellular_component cellular_component;GO:0005622,cellular_component intracellular;GO:0005623,cellular_component cell;GO:0005737,cell…	TPS; trehalose 6-phosphate synthase/phosphatase [EC:2.4.1.15 3.1.3.12]; K16055
TRINITY_DN3784_c0	0.474	0.92	1.33	21.679	21.871	24.936	-4.577093599	1.67E-31	9.42E-30	NA	NA
TRINITY_DN25331_c0	36.859	35.883	41.038	301.754	338.146	396.503	-3.120582673	1.71E-31	9.65E-30	106;GO:0003674,molecular_function molecular_function;GO:0003824,molecular_function catalytic activity;GO:0004001,molecular_function adenosine kinase activity;GO:0005488,molecular_function binding;GO:0005507,molecular_function copper ion binding;GO:0005575,cellular_component cellular_component;GO:0005622,cellular_component intracellular;GO:0005623,cellular_component cell;GO:0005634,cellular_compon…	ADK, adoK; adenosine kinase [EC:2.7.1.20]; K00856
TRINITY_DN27307_c0	0.201	0.398	0.132	23.214	64.235	17.506	-7.004189899	1.72E-31	9.69E-30	NA	HPSE; heparanase [EC:3.2.1.166]; K07964; ZDHHC1_11; palmitoyltransferase ZDHHC1/11 [EC:2.3.1.225]; K20027
TRINITY_DN28709_c0	0	0	0	6.041	7.309	5.178	-10.35493345	2.25E-31	1.26E-29	NA	NA
TRINITY_DN28122_c1	2.634	4.618	2.475	74.431	41.108	83.101	-4.292601874	3.00E-31	1.68E-29	NA	NA
TRINITY_DN24485_c1	0.064	0.152	0.176	11.178	6.95	8.52	-6.056654436	3.15E-31	1.76E-29	NA	NA
TRINITY_DN25704_c8	11.475	17.221	25.245	0.395	0.796	1.038	4.679843381	3.37E-31	1.87E-29	63;GO:0001505,biological_process regulation of neurotransmitter levels;GO:0003674,molecular_function molecular_function;GO:0003824,molecular_function catalytic activity;GO:0005575,cellular_component cellular_component;GO:0005622,cellular_component intracellular;GO:0005623,cellular_component cell;GO:0005737,cellular_component cytoplasm;GO:0005773,cellular_component vacuole;GO:0005829,cellular_comp…	NR; nitrate reductase (NAD(P)H) [EC:1.7.1.1 1.7.1.2 1.7.1.3]; K10534
TRINITY_DN26810_c0	0.064	0.247	0.238	7.633	6.3	8.956	-5.52016817	3.60E-31	2.00E-29	55;GO:0003674,molecular_function molecular_function;GO:0003774,molecular_function motor activity;GO:0003777,molecular_function microtubule motor activity;GO:0003779,molecular_function actin binding;GO:0003824,molecular_function catalytic activity;GO:0005488,molecular_function binding;GO:0005515,molecular_function protein binding;GO:0005575,cellular_component cellular_component;GO:0005622,cellular…	KIFC2_3; kinesin family member C2/C3; K10406
TRINITY_DN18629_c1	9.962	15.002	11.618	140.687	113.425	124.568	-3.267277208	3.79E-31	2.10E-29	81;GO:0003674,molecular_function molecular_function;GO:0003824,molecular_function catalytic activity;GO:0003938,molecular_function IMP dehydrogenase activity;GO:0005575,cellular_component cellular_component;GO:0005622,cellular_component intracellular;GO:0005623,cellular_component cell;GO:0005737,cellular_component cytoplasm;GO:0006139,biological_process nucleobase-containing compound metabolic pr…	kdsD, kpsF; arabinose-5-phosphate isomerase [EC:5.3.1.13]; K06041
TRINITY_DN23297_c0	0	0.038	0.035	5.792	6.547	6.475	-7.809410733	4.77E-31	2.64E-29	NA	NA
TRINITY_DN24793_c0	0.191	0	0	7.35	12.342	7.42	-7.260469812	5.04E-31	2.78E-29	56;GO:0000271,biological_process polysaccharide biosynthetic process;GO:0003674,molecular_function molecular_function;GO:0003824,molecular_function catalytic activity;GO:0005575,cellular_component cellular_component;GO:0005622,cellular_component intracellular;GO:0005623,cellular_component cell;GO:0005737,cellular_component cytoplasm;GO:0005794,cellular_component Golgi apparatus;GO:0005975,biologi…	FUT; xyloglucan fucosyltransferase [EC:2.4.1.-]; K13681
TRINITY_DN28137_c1	0.018	0.028	0.018	18.935	76.6	10.035	-10.46278012	5.25E-31	2.89E-29	6;GO:0005575,cellular_component cellular_component;GO:0005623,cellular_component cell;GO:0005886,cellular_component plasma membrane;GO:0016020,cellular_component membrane;GO:0044464,cellular_component cell part;GO:0071944,cellular_component cell periphery	NA
TRINITY_DN29850_c0	25.12	15.097	21.026	205.848	207.39	279.147	-3.441284963	5.34E-31	2.93E-29	137;GO:0000003,biological_process reproduction;GO:0000032,biological_process cell wall mannoprotein biosynthetic process;GO:0001101,biological_process response to acid chemical;GO:0003006,biological_process developmental process involved in reproduction;GO:0003674,molecular_function molecular_function;GO:0003824,molecular_function catalytic activity;GO:0004476,molecular_function mannose-6-phospha…	manA, MPI; mannose-6-phosphate isomerase [EC:5.3.1.8]; K01809
TRINITY_DN24418_c0	129.053	152.654	120.455	19.082	13.677	14.538	3.139491062	5.60E-31	3.06E-29	67;GO:0000209,biological_process protein polyubiquitination;GO:0003674,molecular_function molecular_function;GO:0003824,molecular_function catalytic activity;GO:0004842,molecular_function ubiquitin-protein transferase activity;GO:0005575,cellular_component cellular_component;GO:0005623,cellular_component cell;GO:0005886,cellular_component plasma membrane;GO:0006464,biological_process cellular pro…	EL5; E3 ubiquitin-protein ligase EL5 [EC:2.3.2.27]; K16286
TRINITY_DN28871_c0	0.082	0.237	0.106	17.05	5.011	18.689	-6.620426351	5.79E-31	3.15E-29	31;GO:0003674,molecular_function molecular_function;GO:0005488,molecular_function binding;GO:0005515,molecular_function protein binding;GO:0005575,cellular_component cellular_component;GO:0005622,cellular_component intracellular;GO:0005623,cellular_component cell;GO:0005856,cellular_component cytoskeleton;GO:0005874,cellular_component microtubule;GO:0006996,biological_process organelle organizati…	NA
TRINITY_DN29937_c0	16.771	17.6	4.889	432.189	355.578	518.176	-4.876265834	6.01E-31	3.27E-29	NA	NA
TRINITY_DN20021_c0	0	0	0	16.688	16.12	15.213	-10.21579883	6.46E-31	3.50E-29	NA	HSP20; HSP20 family protein; K13993
TRINITY_DN25872_c0	0.073	0.465	0.062	18.551	32.241	20.64	-6.679095889	6.63E-31	3.59E-29	NA	NA
TRINITY_DN21035_c0	4.676	6.951	4.633	63.851	64.246	47.59	-3.372529269	6.75E-31	3.64E-29	NA	NA
TRINITY_DN21688_c0	0.264	0.436	0.211	6.82	9.775	6.922	-4.598377391	7.15E-31	3.85E-29	54;GO:0002376,biological_process immune system process;GO:0003674,molecular_function molecular_function;GO:0003824,molecular_function catalytic activity;GO:0004672,molecular_function protein kinase activity;GO:0005575,cellular_component cellular_component;GO:0005623,cellular_component cell;GO:0005886,cellular_component plasma membrane;GO:0005911,cellular_component cell-cell junction;GO:0006464,bi…	NA
TRINITY_DN14225_c0	4.803	4.078	3.083	34.788	41.399	45.681	-3.280196554	8.00E-31	4.29E-29	NA	NA
TRINITY_DN29836_c1	0.456	0.313	0.229	27.324	66.41	19.053	-6.645704537	8.88E-31	4.76E-29	65;GO:0001101,biological_process response to acid chemical;GO:0003002,biological_process regionalization;GO:0006950,biological_process response to stress;GO:0006970,biological_process response to osmotic stress;GO:0007154,biological_process cell communication;GO:0007165,biological_process signal transduction;GO:0007275,biological_process multicellular organism development;GO:0007389,biological_pr…	DNAJC7; DnaJ homolog subfamily C member 7; K09527
TRINITY_DN26924_c0	8.577	8.051	6.571	54.717	62.878	72.246	-2.966947894	9.14E-31	4.89E-29	NA	NA
TRINITY_DN20410_c0	1.622	1.347	1.409	16.022	19.719	24.065	-3.697410967	9.86E-31	5.26E-29	98;GO:0000139,cellular_component Golgi membrane;GO:0000271,biological_process polysaccharide biosynthetic process;GO:0003674,molecular_function molecular_function;GO:0003824,molecular_function catalytic activity;GO:0005575,cellular_component cellular_component;GO:0005622,cellular_component intracellular;GO:0005623,cellular_component cell;GO:0005737,cellular_component cytoplasm;GO:0005768,cellular…	XXT; xyloglucan 6-xylosyltransferase [EC:2.4.2.39]; K08238
TRINITY_DN29430_c2	1.249	2.788	5.382	146.389	107.977	250.527	-5.575583267	1.03E-30	5.48E-29	NA	NA
TRINITY_DN19690_c0	2.124	1.441	1.453	16.914	14.898	18.129	-3.18646275	1.04E-30	5.50E-29	NA	NA
TRINITY_DN27113_c3	2.26	4.011	2.528	37.791	46.422	31.35	-3.641979717	1.12E-30	5.90E-29	54;GO:0002376,biological_process immune system process;GO:0003674,molecular_function molecular_function;GO:0003824,molecular_function catalytic activity;GO:0004672,molecular_function protein kinase activity;GO:0005575,cellular_component cellular_component;GO:0005623,cellular_component cell;GO:0005886,cellular_component plasma membrane;GO:0005911,cellular_component cell-cell junction;GO:0006464,bi…	NA
TRINITY_DN26502_c5	0.383	1.195	0.115	52.278	29.304	56.162	-6.270586411	1.15E-30	6.08E-29	NA	FATB; fatty acyl-ACP thioesterase B [EC:3.1.2.14 3.1.2.21]; K10781
TRINITY_DN18337_c0	0	0	0	54.299	328.718	38.925	-14.42838361	1.15E-30	6.08E-29	NA	NA
TRINITY_DN28917_c0	0.046	0.057	0.053	5.668	5.022	4.452	-6.263663668	1.46E-30	7.69E-29	50;GO:0003674,molecular_function molecular_function;GO:0003824,molecular_function catalytic activity;GO:0004672,molecular_function protein kinase activity;GO:0004674,molecular_function protein serine/threonine kinase activity;GO:0004675,molecular_function transmembrane receptor protein serine/threonine kinase activity;GO:0004888,molecular_function transmembrane signaling receptor activity;GO:0005…	NA
TRINITY_DN24013_c0	0.146	0.199	0.15	16.508	46.904	12.65	-7.099238305	1.55E-30	8.11E-29	NA	NA
TRINITY_DN29416_c6	3.591	1.1	2.378	51.962	54.897	84.222	-4.705340489	1.71E-30	8.92E-29	NA	NA
TRINITY_DN26891_c4	5.469	4.666	4.792	56.207	49.404	74.145	-5.028029322	1.89E-30	9.87E-29	NA	NA
TRINITY_DN24068_c0	4.858	5.443	3.929	35.612	51.601	50.122	-3.14337935	2.11E-30	1.10E-28	36;GO:0003674,molecular_function molecular_function;GO:0003824,molecular_function catalytic activity;GO:0005575,cellular_component cellular_component;GO:0005622,cellular_component intracellular;GO:0005623,cellular_component cell;GO:0005737,cellular_component cytoplasm;GO:0005829,cellular_component cytosol;GO:0005975,biological_process carbohydrate metabolic process;GO:0005996,biological_process m…	GALAK; galacturonokinase [EC:2.7.1.44]; K18677; SUN1_2; SUN domain-containing protein 1/2; K19347
TRINITY_DN28859_c0	1.121	2.845	1.383	34.122	27.622	39.133	-4.197287088	2.35E-30	1.22E-28	NA	NA
TRINITY_DN25638_c1	0	0.038	0.035	7.892	7.242	5.365	-7.922080316	3.32E-30	1.72E-28	NA	NA
TRINITY_DN25916_c1	0.1	0.076	0.018	5.499	10.852	5.126	-6.670970749	3.54E-30	1.83E-28	83;GO:0000003,biological_process reproduction;GO:0000278,biological_process mitotic cell cycle;GO:0000281,biological_process mitotic cytokinesis;GO:0000910,biological_process cytokinesis;GO:0003006,biological_process developmental process involved in reproduction;GO:0003674,molecular_function molecular_function;GO:0003824,molecular_function catalytic activity;GO:0004672,molecular_function protein…	NA
TRINITY_DN26648_c0	46.475	45.802	48.649	1.919	0.37	1.11	5.445254015	4.09E-30	2.11E-28	NA	NA
TRINITY_DN28856_c0	88.265	75.711	72.934	2.721	0	0.809	6.046749609	4.52E-30	2.32E-28	NA	NA
TRINITY_DN22976_c0	2.151	11.285	2.625	733.288	721.705	383.553	-6.815289314	5.46E-30	2.80E-28	NA	NA
TRINITY_DN29841_c0	16.525	17.496	18.533	1.84	2.22	2.771	3.215012883	5.71E-30	2.92E-28	NA	NA
TRINITY_DN21851_c0	0.055	0.104	0	5.51	10.392	5.863	-6.658529219	5.99E-30	3.06E-28	NA	NA
TRINITY_DN1132_c0	0	0.142	0.352	11.822	10.739	11.768	-5.948730482	6.26E-30	3.19E-28	57;GO:0000271,biological_process polysaccharide biosynthetic process;GO:0003674,molecular_function molecular_function;GO:0003824,molecular_function catalytic activity;GO:0005575,cellular_component cellular_component;GO:0005622,cellular_component intracellular;GO:0005623,cellular_component cell;GO:0005737,cellular_component cytoplasm;GO:0005768,cellular_component endosome;GO:0005794,cellular_compo…	XXT; xyloglucan 6-xylosyltransferase [EC:2.4.2.39]; K08238
TRINITY_DN25744_c2	97.963	63.023	95.836	2.484	4.058	6.143	5.059689056	6.31E-30	3.21E-28	NA	NA
TRINITY_DN27016_c0	44.16	32.374	46.808	3.839	1.424	3.165	3.931224652	6.39E-30	3.24E-28	41;GO:0003674,molecular_function molecular_function;GO:0003824,molecular_function catalytic activity;GO:0004672,molecular_function protein kinase activity;GO:0004674,molecular_function protein serine/threonine kinase activity;GO:0005488,molecular_function binding;GO:0005515,molecular_function protein binding;GO:0005516,molecular_function calmodulin binding;GO:0005575,cellular_component cellular_c…	IRAK4; interleukin-1 receptor-associated kinase 4 [EC:2.7.11.1]; K04733
TRINITY_DN29965_c3	0.155	0.872	0.273	19.963	15.829	36.289	-6.181713317	6.68E-30	3.38E-28	84;GO:0003674,molecular_function molecular_function;GO:0003676,molecular_function nucleic acid binding;GO:0003677,molecular_function DNA binding;GO:0003700,molecular_function DNA-binding transcription factor activity;GO:0005488,molecular_function binding;GO:0005575,cellular_component cellular_component;GO:0005622,cellular_component intracellular;GO:0005623,cellular_component cell;GO:0005634,cellu…	NA
TRINITY_DN29013_c1	3.345	4.334	5.074	52.21	67.62	43.128	-3.601615679	6.71E-30	3.39E-28	67;GO:0003674,molecular_function molecular_function;GO:0003779,molecular_function actin binding;GO:0005488,molecular_function binding;GO:0005515,molecular_function protein binding;GO:0005575,cellular_component cellular_component;GO:0005622,cellular_component intracellular;GO:0005623,cellular_component cell;GO:0005856,cellular_component cytoskeleton;GO:0006996,biological_process organelle organiza…	AVIL; advillin; K08017; GSN; gelsolin; K05768; VIL1; villin 1; K05761
TRINITY_DN26227_c1	2.734	5.035	3.127	41.122	42.79	51.596	-3.40871067	6.76E-30	3.41E-28	72;GO:0000278,biological_process mitotic cell cycle;GO:0000280,biological_process nuclear division;GO:0000281,biological_process mitotic cytokinesis;GO:0000910,biological_process cytokinesis;GO:0000911,biological_process cytokinesis by cell plate formation;GO:0000919,biological_process cell plate assembly;GO:0003674,molecular_function molecular_function;GO:0005096,molecular_function GTPase activa…	NA
TRINITY_DN24342_c1	9.434	15.647	15.415	0.26	0.325	0.612	5.032997622	7.04E-30	3.54E-28	NA	NA
TRINITY_DN29531_c1	0.036	0.294	0.185	8.638	8.206	7.99	-5.518445388	7.11E-30	3.56E-28	6;GO:0005575,cellular_component cellular_component;GO:0005623,cellular_component cell;GO:0005886,cellular_component plasma membrane;GO:0016020,cellular_component membrane;GO:0044464,cellular_component cell part;GO:0071944,cellular_component cell periphery	NA
TRINITY_DN28873_c4	0.173	0.398	0.643	26.229	46.388	14.051	-6.068175631	7.21E-30	3.61E-28	8;GO:0006950,biological_process response to stress;GO:0008150,biological_process biological_process;GO:0009266,biological_process response to temperature stimulus;GO:0009314,biological_process response to radiation;GO:0009409,biological_process response to cold;GO:0009416,biological_process response to light stimulus;GO:0009628,biological_process response to abiotic stimulus;GO:0050896,biological…	KCS; 3-ketoacyl-CoA synthase [EC:2.3.1.199]; K15397
TRINITY_DN30216_c1	0	0	0.07	9.823	9.977	11.674	-8.430236051	7.43E-30	3.71E-28	NA	NA
TRINITY_DN9877_c0	0	0	0	16.654	14.921	14.59	-10.10878037	8.30E-30	4.13E-28	NA	NA
TRINITY_DN18476_c0	0	0.114	0	21.205	9.248	28.506	-8.613448491	9.59E-30	4.76E-28	NA	NA
TRINITY_DN27668_c7	2.105	3.262	2.713	28.962	26.893	23.546	-3.227000205	1.11E-29	5.49E-28	NA	NA
TRINITY_DN24244_c0	3.053	4.76	4.836	41.371	41.635	66.373	-3.479714072	1.18E-29	5.86E-28	NA	UGDH, ugd; UDPglucose 6-dehydrogenase [EC:1.1.1.22]; K00012
TRINITY_DN14411_c0	0	0.398	0.352	7.825	6.659	6.942	-6.36717171	1.24E-29	6.11E-28	NA	GLX; glyoxal/methylglyoxal oxidase [EC:1.2.3.15]; K20929
TRINITY_DN22995_c0	0.693	1.337	1.172	14.803	22.555	22.02	-3.952484403	1.71E-29	8.43E-28	10;GO:0005575,cellular_component cellular_component;GO:0005622,cellular_component intracellular;GO:0005623,cellular_component cell;GO:0005634,cellular_component nucleus;GO:0043226,cellular_component organelle;GO:0043227,cellular_component membrane-bounded organelle;GO:0043229,cellular_component intracellular organelle;GO:0043231,cellular_component intracellular membrane-bounded organelle;GO:00444…	NA
TRINITY_DN26853_c6	0	0.057	0.053	8.412	14.338	4.898	-7.869934897	1.86E-29	9.12E-28	21;GO:0005575,cellular_component cellular_component;GO:0005618,cellular_component cell wall;GO:0005623,cellular_component cell;GO:0005886,cellular_component plasma membrane;GO:0005911,cellular_component cell-cell junction;GO:0008150,biological_process biological_process;GO:0009505,cellular_component plant-type cell wall;GO:0009506,cellular_component plasmodesma;GO:0016020,cellular_component membr…	IRAK1; interleukin-1 receptor-associated kinase 1 [EC:2.7.11.1]; K04730; IRAK4; interleukin-1 receptor-associated kinase 4 [EC:2.7.11.1]; K04733
TRINITY_DN25434_c3	0	0	0	5.736	19.764	2.646	-12.70775383	2.29E-29	1.12E-27	NA	egtD; L-histidine Nalpha-methyltransferase [EC:2.1.1.44]; K18911
TRINITY_DN27341_c3	0.656	2.238	0.476	89.403	58.159	82.437	-5.988644422	2.48E-29	1.21E-27	65;GO:0001101,biological_process response to acid chemical;GO:0003674,molecular_function molecular_function;GO:0003824,molecular_function catalytic activity;GO:0006464,biological_process cellular protein modification process;GO:0006508,biological_process proteolysis;GO:0006511,biological_process ubiquitin-dependent protein catabolic process;GO:0006725,biological_process cellular aromatic compound…	PAL; phenylalanine ammonia-lyase [EC:4.3.1.24]; K10775; PTAL; phenylalanine/tyrosine ammonia-lyase [EC:4.3.1.25]; K13064
TRINITY_DN25634_c4	0	0.047	0	4.099	13.15	3.954	-8.698930387	2.94E-29	1.43E-27	151;GO:0000166,molecular_function nucleotide binding;GO:0003674,molecular_function molecular_function;GO:0003676,molecular_function nucleic acid binding;GO:0003723,molecular_function RNA binding;GO:0003729,molecular_function mRNA binding;GO:0003824,molecular_function catalytic activity;GO:0004672,molecular_function protein kinase activity;GO:0004674,molecular_function protein serine/threonine kin…	PHOT; phototropin [EC:2.7.11.1]; K20715
TRINITY_DN29444_c0	5.988	6.676	4.158	54.66	52.744	51.471	-3.201642413	3.01E-29	1.47E-27	90;GO:0001558,biological_process regulation of cell growth;GO:0003674,molecular_function molecular_function;GO:0003779,molecular_function actin binding;GO:0005488,molecular_function binding;GO:0005515,molecular_function protein binding;GO:0005575,cellular_component cellular_component;GO:0005622,cellular_component intracellular;GO:0005623,cellular_component cell;GO:0005737,cellular_component cytop…	GSN; gelsolin; K05768; VIL1; villin 1; K05761
TRINITY_DN27393_c2	0.046	0.626	0.115	143.814	246.132	77.207	-8.475716714	3.43E-29	1.67E-27	NA	NA
TRINITY_DN21976_c0	0	0	0	8.581	5.314	12.857	-10.56576022	3.75E-29	1.82E-27	77;GO:0000003,biological_process reproduction;GO:0000981,molecular_function DNA-binding transcription factor activity, RNA polymerase II-specific;GO:0000988,molecular_function obsolete transcription factor activity, protein binding;GO:0000989,molecular_function obsolete transcription factor activity, transcription factor binding;GO:0001067,molecular_function regulatory region nucleic acid binding…	MYBP; transcription factor MYB, plant; K09422
TRINITY_DN118737_c0	0	0	0	6.718	7.937	6.984	-10.042021	4.27E-29	2.06E-27	NA	NA
TRINITY_DN29533_c3	0.109	0	0.106	17.535	32.543	17.849	-8.14092582	4.87E-29	2.35E-27	NA	NA
TRINITY_DN27288_c1	6.325	7.937	4.924	52.447	49.987	59.513	-3.04830343	6.73E-29	3.24E-27	28;GO:0003674,molecular_function molecular_function;GO:0005488,molecular_function binding;GO:0005515,molecular_function protein binding;GO:0005575,cellular_component cellular_component;GO:0005622,cellular_component intracellular;GO:0005623,cellular_component cell;GO:0005634,cellular_component nucleus;GO:0005856,cellular_component cytoskeleton;GO:0005874,cellular_component microtubule;GO:0008017,m…	NA
TRINITY_DN22388_c0	0	0.171	0.229	29.075	10	56.193	-7.901765291	7.30E-29	3.51E-27	NA	MYBP; transcription factor MYB, plant; K09422
TRINITY_DN27274_c0	93.232	97.199	83.231	1212.413	1194.027	782.194	-3.278423015	7.60E-29	3.64E-27	45;GO:0005575,cellular_component cellular_component;GO:0005622,cellular_component intracellular;GO:0005623,cellular_component cell;GO:0005737,cellular_component cytoplasm;GO:0006091,biological_process generation of precursor metabolites and energy;GO:0008150,biological_process biological_process;GO:0008152,biological_process metabolic process;GO:0009507,cellular_component chloroplast;GO:0009532,c…	petB; cytochrome b6; K02635; petD; cytochrome b6-f complex subunit 4; K02637; psbB; photosystem II CP47 chlorophyll apoprotein; K02704
TRINITY_DN27217_c3	7.41	14.291	10.782	171.703	119.176	197.863	-3.845201067	7.93E-29	3.79E-27	38;GO:0003674,molecular_function molecular_function;GO:0003824,molecular_function catalytic activity;GO:0004497,molecular_function monooxygenase activity;GO:0006725,biological_process cellular aromatic compound metabolic process;GO:0007275,biological_process multicellular organism development;GO:0008150,biological_process biological_process;GO:0008152,biological_process metabolic process;GO:00090…	CYP704B1; long-chain fatty acid omega-monooxygenase [EC:1.14.14.80]; K20495
TRINITY_DN29660_c1	0.811	1.972	0.872	22.108	31.344	22.747	-4.297084663	8.48E-29	4.04E-27	NA	NA
TRINITY_DN21915_c0	6.854	6.61	5.946	52.673	42.33	52.654	-2.826415295	9.31E-29	4.43E-27	NA	LCD; L-cysteine desulfhydrase [EC:4.4.1.28]; K22207
TRINITY_DN28902_c2	0.1	0.161	0.053	10.591	9.708	20.682	-6.902498455	9.35E-29	4.44E-27	NA	NA
TRINITY_DN28870_c6	0.529	0.266	0.335	55.507	61.589	12.256	-6.794820181	9.50E-29	4.50E-27	NA	NA
TRINITY_DN27502_c0	0.219	0.626	0.299	12.646	26.198	9.225	-5.589718168	1.01E-28	4.77E-27	43;GO:0000226,biological_process microtubule cytoskeleton organization;GO:0000902,biological_process cell morphogenesis;GO:0000904,biological_process cell morphogenesis involved in differentiation;GO:0003674,molecular_function molecular_function;GO:0005488,molecular_function binding;GO:0005515,molecular_function protein binding;GO:0005575,cellular_component cellular_component;GO:0005623,cellular_…	NA
TRINITY_DN21458_c0	4.931	5.168	3.515	63.162	37.386	72.433	-3.593525825	1.13E-28	5.32E-27	NA	KCS; 3-ketoacyl-CoA synthase [EC:2.3.1.199]; K15397
TRINITY_DN27995_c0	0	0	0	4.245	4.473	2.553	-10.32542244	1.26E-28	5.91E-27	NA	NA
TRINITY_DN28585_c4	0.018	0	0.247	22.266	60.569	13.957	-8.36826754	1.27E-28	5.96E-27	NA	NA
TRINITY_DN28517_c0	0.137	0.237	0.167	6.65	13.407	6.164	-5.671835405	1.39E-28	6.52E-27	6;GO:0005575,cellular_component cellular_component;GO:0005623,cellular_component cell;GO:0005886,cellular_component plasma membrane;GO:0016020,cellular_component membrane;GO:0044464,cellular_component cell part;GO:0071944,cellular_component cell periphery	NA
TRINITY_DN20243_c0	0.091	0	0.044	11.585	13.34	46.832	-8.779807044	1.47E-28	6.87E-27	NA	AAE; acetylajmaline esterase [EC:3.1.1.80]; K21026
TRINITY_DN4664_c0	0	0.047	0	8.796	7.634	7.191	-8.334512865	1.59E-28	7.44E-27	NA	NA
TRINITY_DN29792_c1	0	0	0	14.972	35.996	41.716	-10.8221199	1.63E-28	7.61E-27	NA	NA
TRINITY_DN22052_c0	0	0	0	11.427	4.081	8.032	-10.81154952	1.70E-28	7.88E-27	25;GO:0005575,cellular_component cellular_component;GO:0005622,cellular_component intracellular;GO:0005623,cellular_component cell;GO:0005737,cellular_component cytoplasm;GO:0009507,cellular_component chloroplast;GO:0009534,cellular_component chloroplast thylakoid;GO:0009536,cellular_component plastid;GO:0009543,cellular_component chloroplast thylakoid lumen;GO:0009579,cellular_component thylakoi…	E1.10.3.1; polyphenol oxidase [EC:1.10.3.1]; K00422
TRINITY_DN29805_c0	0.747	1.157	0.846	8.807	9.383	8.935	-3.248766358	1.94E-28	9.02E-27	NA	NA
TRINITY_DN7015_c0	0	0	0	5.634	4.316	6.216	-10.04251176	2.27E-28	1.05E-26	NA	NA
TRINITY_DN25423_c7	118.215	46.551	110.352	0.7	0.123	1.422	7.007562115	2.30E-28	1.06E-26	NA	NA
TRINITY_DN25896_c7	0.137	0	0.044	22.729	42.095	7.025	-8.933233497	2.32E-28	1.07E-26	84;GO:0003674,molecular_function molecular_function;GO:0003676,molecular_function nucleic acid binding;GO:0003677,molecular_function DNA binding;GO:0003700,molecular_function DNA-binding transcription factor activity;GO:0005488,molecular_function binding;GO:0005575,cellular_component cellular_component;GO:0005622,cellular_component intracellular;GO:0005623,cellular_component cell;GO:0005634,cellu…	NA
TRINITY_DN29476_c6	1.458	4.95	2.114	218.911	147.303	305.568	-6.838637338	2.45E-28	1.13E-26	NA	NA
TRINITY_DN15674_c0	0.729	0.474	0.264	24.705	19.865	33.29	-5.661758487	2.82E-28	1.30E-26	NA	NA
TRINITY_DN26843_c0	13.198	2.522	6.853	0.045	0	0.062	7.827062692	2.94E-28	1.35E-26	NA	NA
TRINITY_DN27867_c2	0	0	0.035	10.636	46.534	7.503	-10.73007474	3.69E-28	1.68E-26	23;GO:0005575,cellular_component cellular_component;GO:0005622,cellular_component intracellular;GO:0005623,cellular_component cell;GO:0005737,cellular_component cytoplasm;GO:0005768,cellular_component endosome;GO:0005794,cellular_component Golgi apparatus;GO:0005802,cellular_component trans-Golgi network;GO:0012505,cellular_component endomembrane system;GO:0031410,cellular_component cytoplasmic v…	NA
TRINITY_DN29914_c2	0.21	0.853	0.379	27.121	11.569	25.289	-4.400040077	3.70E-28	1.69E-26	NA	NA
TRINITY_DN27452_c4	1.878	5.045	2.017	65.262	63.876	70.026	-4.406994591	3.75E-28	1.71E-26	NA	NA
TRINITY_DN14050_c0	0.036	0.019	0.115	5.804	4.54	6.569	-6.147307739	3.80E-28	1.72E-26	NA	PLD1_2; phospholipase D1/2 [EC:3.1.4.4]; K01115
TRINITY_DN15630_c0	0	0.152	0	7.136	11.446	12.017	-7.452546759	3.84E-28	1.74E-26	31;GO:0002239,biological_process response to oomycetes;GO:0005575,cellular_component cellular_component;GO:0005618,cellular_component cell wall;GO:0005622,cellular_component intracellular;GO:0005623,cellular_component cell;GO:0005737,cellular_component cytoplasm;GO:0005794,cellular_component Golgi apparatus;GO:0005829,cellular_component cytosol;GO:0005911,cellular_component cell-cell junction;GO:…	NA
TRINITY_DN25354_c2	0	0.171	0.097	6.063	9.585	7.762	-6.069889835	3.92E-28	1.77E-26	40;GO:0003333,biological_process amino acid transmembrane transport;GO:0003674,molecular_function molecular_function;GO:0005215,molecular_function transporter activity;GO:0005342,molecular_function organic acid transmembrane transporter activity;GO:0006810,biological_process transport;GO:0006811,biological_process ion transport;GO:0006812,biological_process cation transport;GO:0006820,biological_…	NA
TRINITY_DN14728_c0	0	0.038	0	6.018	12.97	5.874	-8.92102676	3.94E-28	1.78E-26	NA	KCS; 3-ketoacyl-CoA synthase [EC:2.3.1.199]; K15397
TRINITY_DN25776_c8	7.346	5.159	6.386	51.623	69.235	38.832	-3.441942642	4.49E-28	2.02E-26	NA	ACTF; actin, other eukaryote; K10355
TRINITY_DN14714_c0	0.647	1.83	0.96	29.605	21.423	34.328	-4.569293561	4.77E-28	2.14E-26	36;GO:0003674,molecular_function molecular_function;GO:0003824,molecular_function catalytic activity;GO:0005575,cellular_component cellular_component;GO:0005622,cellular_component intracellular;GO:0005623,cellular_component cell;GO:0005737,cellular_component cytoplasm;GO:0005794,cellular_component Golgi apparatus;GO:0005975,biological_process carbohydrate metabolic process;GO:0005976,biological_p…	GXM; glucuronoxylan 4-O-methyltransferase [EC:2.1.1.112]; K18801
TRINITY_DN28400_c4	0.875	2.209	1.312	39.383	26.624	53.007	-4.465848974	4.93E-28	2.21E-26	NA	NA
TRINITY_DN25254_c0	0.574	0.228	0.308	7.475	5.134	4.639	-4.457106747	5.68E-28	2.54E-26	129;GO:0000003,biological_process reproduction;GO:0000271,biological_process polysaccharide biosynthetic process;GO:0000902,biological_process cell morphogenesis;GO:0000904,biological_process cell morphogenesis involved in differentiation;GO:0001558,biological_process regulation of cell growth;GO:0003006,biological_process developmental process involved in reproduction;GO:0003674,molecular_functi…	CALS; callose synthase [EC:2.4.1.-]; K11000
TRINITY_DN21865_c0	34.708	19.241	29.306	0.7	0.673	2.086	4.663586506	6.22E-28	2.78E-26	NA	NA
TRINITY_DN25734_c7	43.987	34.773	33.631	4.031	2.13	5.033	3.429267376	6.27E-28	2.79E-26	NA	NA
TRINITY_DN29007_c0	7.2	8.648	7.188	147.766	406.832	182.65	-4.665635639	6.56E-28	2.92E-26	19;GO:0003674,molecular_function molecular_function;GO:0003824,molecular_function catalytic activity;GO:0004553,molecular_function hydrolase activity, hydrolyzing O-glycosyl compounds;GO:0005575,cellular_component cellular_component;GO:0005618,cellular_component cell wall;GO:0005623,cellular_component cell;GO:0008150,biological_process biological_process;GO:0008152,biological_process metabolic pr…	E3.2.1.21; beta-glucosidase [EC:3.2.1.21]; K01188; HIUH; hydroxyisourate hydrolase [EC:3.5.2.17]; K19964
TRINITY_DN21437_c0	0	0	0.018	3.094	6.379	2.553	-8.989204555	6.65E-28	2.95E-26	82;GO:0001666,biological_process response to hypoxia;GO:0005575,cellular_component cellular_component;GO:0005622,cellular_component intracellular;GO:0005623,cellular_component cell;GO:0005634,cellular_component nucleus;GO:0005654,cellular_component nucleoplasm;GO:0005677,cellular_component chromatin silencing complex;GO:0006950,biological_process response to stress;GO:0008150,biological_process b…	NA
TRINITY_DN26542_c0	1.194	3.471	0.661	119.561	65.726	114.191	-5.829697945	9.97E-28	4.41E-26	NA	NDRG1; protein NDRG1; K18266
TRINITY_DN23437_c0	0.082	0.161	0.035	9.293	15.459	7.015	-6.726922394	1.02E-27	4.49E-26	NA	NA
TRINITY_DN25768_c0	5.368	5.216	4.651	47.976	66.376	38.219	-3.333600504	1.05E-27	4.62E-26	NA	tag; DNA-3-methyladenine glycosylase I [EC:3.2.2.20]; K01246
TRINITY_DN30046_c2	284.756	271.995	254.255	38.672	21.804	29.108	3.466487811	1.07E-27	4.69E-26	NA	NA
TRINITY_DN18665_c0	2.288	1.157	2.572	25.439	24.27	24.936	-3.658541601	1.33E-27	5.85E-26	NA	NA
TRINITY_DN29529_c11	12.642	14.888	11.363	113.69	137.942	120.179	-3.139054786	1.36E-27	5.95E-26	32;GO:0003674,molecular_function molecular_function;GO:0003824,molecular_function catalytic activity;GO:0005575,cellular_component cellular_component;GO:0005622,cellular_component intracellular;GO:0005623,cellular_component cell;GO:0005737,cellular_component cytoplasm;GO:0005768,cellular_component endosome;GO:0005794,cellular_component Golgi apparatus;GO:0005802,cellular_component trans-Golgi net…	NA
TRINITY_DN23145_c0	0	0	0	14.927	13.094	13.48	-9.93376633	1.37E-27	5.99E-26	NA	NA
TRINITY_DN29044_c1	0	0.028	0.026	1.829	3.139	2.522	-7.23346252	1.44E-27	6.26E-26	NA	NA
TRINITY_DN27490_c0	40.304	29.729	95.888	2.247	2.253	3.86	4.912264304	1.59E-27	6.93E-26	38;GO:0005575,cellular_component cellular_component;GO:0005623,cellular_component cell;GO:0005886,cellular_component plasma membrane;GO:0005887,cellular_component integral component of plasma membrane;GO:0006873,biological_process cellular ion homeostasis;GO:0006885,biological_process regulation of pH;GO:0007275,biological_process multicellular organism development;GO:0008150,biological_process b…	NA
TRINITY_DN29734_c3	5.788	4.106	7.584	51.792	53.036	80.143	-3.224520155	1.63E-27	7.07E-26	NA	NA
TRINITY_DN25701_c1	0	0.247	0	7.012	11.21	6.195	-7.867783348	1.66E-27	7.21E-26	71;GO:0000003,biological_process reproduction;GO:0000271,biological_process polysaccharide biosynthetic process;GO:0003006,biological_process developmental process involved in reproduction;GO:0003674,molecular_function molecular_function;GO:0003824,molecular_function catalytic activity;GO:0005575,cellular_component cellular_component;GO:0005622,cellular_component intracellular;GO:0005623,cellular…	NA
TRINITY_DN28951_c3	5.487	6.097	7.76	50.674	66.017	47.725	-3.045454103	1.69E-27	7.31E-26	NA	NA
TRINITY_DN29242_c1	8.713	23.546	11.398	676.832	331.454	933.743	-5.649030615	2.25E-27	9.74E-26	NA	NA
TRINITY_DN15705_c1	0	0	0	4.652	10.504	12.889	-10.54319073	2.39E-27	1.03E-25	NA	NA
TRINITY_DN27879_c3	2.069	4.315	3.259	32.755	34.371	32.346	-3.286616882	2.92E-27	1.26E-25	NA	NA
TRINITY_DN21130_c0	0	0.569	0	11.472	10.044	8.893	-6.768892985	3.21E-27	1.38E-25	NA	NA
TRINITY_DN27293_c7	0.128	1.328	0.951	1386.217	300.11	274.83	-9.638209569	3.28E-27	1.40E-25	NA	NA
TRINITY_DN27526_c0	2.434	6.685	2.449	82.651	78.147	83.122	-4.595355706	3.33E-27	1.42E-25	28;GO:0003674,molecular_function molecular_function;GO:0005488,molecular_function binding;GO:0005515,molecular_function protein binding;GO:0005575,cellular_component cellular_component;GO:0005622,cellular_component intracellular;GO:0005623,cellular_component cell;GO:0005634,cellular_component nucleus;GO:0005856,cellular_component cytoskeleton;GO:0005874,cellular_component microtubule;GO:0008017,m…	NA
TRINITY_DN27930_c0	2.889	4.666	2.114	56.083	37.375	65.958	-3.947193103	3.43E-27	1.47E-25	28;GO:0000003,biological_process reproduction;GO:0003006,biological_process developmental process involved in reproduction;GO:0005575,cellular_component cellular_component;GO:0005622,cellular_component intracellular;GO:0005623,cellular_component cell;GO:0005737,cellular_component cytoplasm;GO:0005829,cellular_component cytosol;GO:0006950,biological_process response to stress;GO:0006970,biological…	NA
TRINITY_DN27569_c3	46.438	49.092	54.233	392.941	408.401	347.357	-2.868629024	4.01E-27	1.71E-25	28;GO:0003674,molecular_function molecular_function;GO:0003700,molecular_function DNA-binding transcription factor activity;GO:0006355,biological_process regulation of transcription, DNA-templated;GO:0008150,biological_process biological_process;GO:0009719,biological_process response to endogenous stimulus;GO:0009725,biological_process response to hormone;GO:0009733,biological_process response to…	IAA; auxin-responsive protein IAA; K14484
TRINITY_DN25716_c1	1.422	4.03	2.695	33.026	48.283	44.612	-3.81269017	4.55E-27	1.94E-25	NA	E1.11.1.7; peroxidase [EC:1.11.1.7]; K00430
TRINITY_DN24863_c1	1.477	5.491	2.246	146.863	79.952	232.19	-5.589205604	5.52E-27	2.34E-25	45;GO:0001676,biological_process long-chain fatty acid metabolic process;GO:0003674,molecular_function molecular_function;GO:0003824,molecular_function catalytic activity;GO:0004467,molecular_function long-chain fatty acid-CoA ligase activity;GO:0005575,cellular_component cellular_component;GO:0005622,cellular_component intracellular;GO:0005623,cellular_component cell;GO:0005737,cellular_componen…	ACSL, fadD; long-chain acyl-CoA synthetase [EC:6.2.1.3]; K01897
TRINITY_DN24152_c0	1.531	2.266	1.383	26.331	33.99	21.273	-3.802001321	5.76E-27	2.44E-25	NA	NA
TRINITY_DN17767_c0	5.305	4.258	4.387	0.079	0	0.166	5.830146887	6.77E-27	2.86E-25	NA	NA
TRINITY_DN16143_c0	1.076	0	0.564	4.855	7.69	8.572	-7.237431742	7.64E-27	3.23E-25	NA	GLX; glyoxal/methylglyoxal oxidase [EC:1.2.3.15]; K20929
TRINITY_DN27700_c0	8.039	2.295	9.883	0.045	0.022	0	8.234121111	8.61E-27	3.62E-25	NA	NA
TRINITY_DN26481_c6	8.914	14.395	9.821	44.284	64.481	39.776	-2.727795685	1.00E-26	4.21E-25	NA	NA
TRINITY_DN26519_c5	0	0	0	3.455	4.193	3.829	-9.817858771	1.08E-26	4.54E-25	70;GO:0002376,biological_process immune system process;GO:0003674,molecular_function molecular_function;GO:0003824,molecular_function catalytic activity;GO:0004842,molecular_function ubiquitin-protein transferase activity;GO:0005575,cellular_component cellular_component;GO:0005623,cellular_component cell;GO:0005886,cellular_component plasma membrane;GO:0006464,biological_process cellular protein …	ATL6S; E3 ubiquitin-protein ligase ATL6/9/15/31/42/55 [EC:2.3.2.27]; K10664
TRINITY_DN21893_c0	0.146	0.152	0.097	8.322	8.834	8.509	-5.910611719	1.20E-26	5.03E-25	NA	NA
TRINITY_DN28410_c1	218.475	80.461	130.629	6.447	11.883	8.758	4.230434767	1.27E-26	5.29E-25	29;GO:0000293,molecular_function ferric-chelate reductase activity;GO:0003674,molecular_function molecular_function;GO:0003824,molecular_function catalytic activity;GO:0005575,cellular_component cellular_component;GO:0005622,cellular_component intracellular;GO:0005623,cellular_component cell;GO:0005737,cellular_component cytoplasm;GO:0006091,biological_process generation of precursor metabolites …	E1.16.1.7; ferric-chelate reductase [EC:1.16.1.7]; K00521
TRINITY_DN26974_c2	4.074	3.034	2.176	39.259	54.045	23.432	-4.240096	1.30E-26	5.42E-25	NA	NA
TRINITY_DN27494_c0	0.365	0.446	0.467	66.233	22.891	113.973	-5.25659052	1.31E-26	5.43E-25	51;GO:0003674,molecular_function molecular_function;GO:0003824,molecular_function catalytic activity;GO:0005575,cellular_component cellular_component;GO:0005622,cellular_component intracellular;GO:0005623,cellular_component cell;GO:0005737,cellular_component cytoplasm;GO:0005829,cellular_component cytosol;GO:0006725,biological_process cellular aromatic compound metabolic process;GO:0008150,biolog…	E2.3.1.133, HCT; shikimate O-hydroxycinnamoyltransferase [EC:2.3.1.133]; K13065
TRINITY_DN27897_c2	0	0	0	9.868	19.147	5.946	-10.77113805	1.32E-26	5.47E-25	NA	NA
TRINITY_DN29567_c6	7.401	7.842	6.051	68.921	90.097	49.25	-3.241449053	1.33E-26	5.54E-25	62;GO:0000003,biological_process reproduction;GO:0000038,biological_process very long-chain fatty acid metabolic process;GO:0003006,biological_process developmental process involved in reproduction;GO:0003674,molecular_function molecular_function;GO:0003824,molecular_function catalytic activity;GO:0005575,cellular_component cellular_component;GO:0005622,cellular_component intracellular;GO:0005623…	HSD17B12, KAR, IFA38; 17beta-estradiol 17-dehydrogenase / very-long-chain 3-oxoacyl-CoA reductase [EC:1.1.1.62 1.1.1.330]; K10251
TRINITY_DN28993_c5	13.016	20.454	12.948	146.061	123.851	160.463	-3.380177313	1.42E-26	5.89E-25	NA	NA
TRINITY_DN26042_c2	10.062	19.791	43.381	0.44	0.561	0.529	5.571346465	1.45E-26	5.97E-25	48;GO:0000166,molecular_function nucleotide binding;GO:0003674,molecular_function molecular_function;GO:0003824,molecular_function catalytic activity;GO:0005488,molecular_function binding;GO:0005975,biological_process carbohydrate metabolic process;GO:0005996,biological_process monosaccharide metabolic process;GO:0006082,biological_process organic acid metabolic process;GO:0006732,biological_proc…	NA
TRINITY_DN29623_c3	0	0.085	0.097	6.425	5.078	5.303	-6.165722184	1.48E-26	6.11E-25	155;GO:0000003,biological_process reproduction;GO:0000151,cellular_component ubiquitin ligase complex;GO:0001101,biological_process response to acid chemical;GO:0002218,biological_process activation of innate immune response;GO:0002252,biological_process immune effector process;GO:0002253,biological_process activation of immune response;GO:0002376,biological_process immune system process;GO:00026…	NPR1; regulatory protein NPR1; K14508
TRINITY_DN20862_c0	0	0.028	0	1.863	2.051	1.743	-7.479188097	1.61E-26	6.61E-25	51;GO:0005575,cellular_component cellular_component;GO:0005622,cellular_component intracellular;GO:0005623,cellular_component cell;GO:0005634,cellular_component nucleus;GO:0005657,cellular_component replication fork;GO:0005663,cellular_component DNA replication factor C complex;GO:0005694,cellular_component chromosome;GO:0005886,cellular_component plasma membrane;GO:0006139,biological_process nuc…	NA
TRINITY_DN15620_c0	23.616	24.105	25.518	163.958	191.045	179.37	-2.755406092	1.62E-26	6.65E-25	NA	NA
TRINITY_DN30128_c4	19.332	4.836	9.804	0.237	0.067	0.239	6.010242885	1.70E-26	6.95E-25	NA	NA
TRINITY_DN28176_c0	4.056	8.516	11.107	97.408	105.724	123.614	-3.668478561	2.05E-26	8.38E-25	NA	NA
TRINITY_DN21957_c0	4.822	13.674	4.836	253.857	170.082	316.578	-4.905678758	2.09E-26	8.54E-25	15;GO:0003674,molecular_function molecular_function;GO:0003824,molecular_function catalytic activity;GO:0005575,cellular_component cellular_component;GO:0005622,cellular_component intracellular;GO:0005623,cellular_component cell;GO:0005737,cellular_component cytoplasm;GO:0008150,biological_process biological_process;GO:0008152,biological_process metabolic process;GO:0008168,molecular_function met…	NA
TRINITY_DN24834_c0	0	0	0	3.873	3.767	3.964	-9.761802609	2.15E-26	8.76E-25	NA	NA
TRINITY_DN26766_c0	0.009	0.009	0	1.671	3.587	1.795	-7.969535128	2.19E-26	8.91E-25	NA	NA
TRINITY_DN28307_c2	0	0	0	9.586	25.178	5.417	-11.35204103	2.47E-26	1.00E-24	7;GO:0003674,molecular_function molecular_function;GO:0005488,molecular_function binding;GO:0005543,molecular_function phospholipid binding;GO:0008289,molecular_function lipid binding;GO:0035091,molecular_function phosphatidylinositol binding;GO:0043167,molecular_function ion binding;GO:0043168,molecular_function anion binding	NA
TRINITY_DN27041_c1	6.717	2.058	2.554	0	0	0	10.83809071	2.48E-26	1.01E-24	NA	NA
TRINITY_DN24916_c3	0.073	0.749	0.106	38.638	24.988	36.445	-6.662964935	2.53E-26	1.02E-24	20;GO:0003674,molecular_function molecular_function;GO:0003824,molecular_function catalytic activity;GO:0004857,molecular_function enzyme inhibitor activity;GO:0005575,cellular_component cellular_component;GO:0005623,cellular_component cell;GO:0008150,biological_process biological_process;GO:0016787,molecular_function hydrolase activity;GO:0016788,molecular_function hydrolase activity, acting on …	E3.1.1.11; pectinesterase [EC:3.1.1.11]; K01051
TRINITY_DN21661_c0	0.292	6.24	0.282	10.907	12.387	12.442	-4.573280317	2.56E-26	1.03E-24	NA	PCBP3_4; poly(rC)-binding protein 3/4; K21444
TRINITY_DN22528_c0	5.852	4.779	4.73	52.334	31.994	57.345	-3.138969566	2.66E-26	1.07E-24	NA	ZDHHC1_11; palmitoyltransferase ZDHHC1/11 [EC:2.3.1.225]; K20027
TRINITY_DN29350_c1	16.78	6.316	11.592	0.068	0	0	8.619282572	2.84E-26	1.14E-24	NA	NA
TRINITY_DN29587_c7	0	0.066	0.088	21.521	63.742	7.638	-9.347897181	3.07E-26	1.23E-24	9;GO:0005575,cellular_component cellular_component;GO:0005618,cellular_component cell wall;GO:0005622,cellular_component intracellular;GO:0005623,cellular_component cell;GO:0005737,cellular_component cytoplasm;GO:0030312,cellular_component external encapsulating structure;GO:0044424,cellular_component intracellular part;GO:0044464,cellular_component cell part;GO:0071944,cellular_component cell pe…	E3.1.1.11; pectinesterase [EC:3.1.1.11]; K01051
TRINITY_DN26483_c1	2.862	3.044	4.334	28.77	25.313	39.807	-3.087344868	3.60E-26	1.44E-24	NA	NA
TRINITY_DN28249_c3	3.299	5.197	2.317	37.882	33.149	44.736	-3.329686816	3.97E-26	1.59E-24	81;GO:0001101,biological_process response to acid chemical;GO:0003674,molecular_function molecular_function;GO:0003824,molecular_function catalytic activity;GO:0004672,molecular_function protein kinase activity;GO:0004674,molecular_function protein serine/threonine kinase activity;GO:0004683,molecular_function calmodulin-dependent protein kinase activity;GO:0005488,molecular_function binding;GO:0…	E2.7.1.-; kinase [EC:2.7.1.-]; K00924
TRINITY_DN28023_c2	12.496	18.378	10.403	147.213	122.259	155.824	-3.249256672	3.98E-26	1.59E-24	84;GO:0000271,biological_process polysaccharide biosynthetic process;GO:0000278,biological_process mitotic cell cycle;GO:0000281,biological_process mitotic cytokinesis;GO:0000910,biological_process cytokinesis;GO:0003674,molecular_function molecular_function;GO:0003824,molecular_function catalytic activity;GO:0005575,cellular_component cellular_component;GO:0005622,cellular_component intracellula…	CESA; cellulose synthase A [EC:2.4.1.12]; K10999
TRINITY_DN29225_c0	1.322	3.385	2.431	24.49	30.447	27.209	-3.347459963	4.05E-26	1.61E-24	43;GO:0003674,molecular_function molecular_function;GO:0003824,molecular_function catalytic activity;GO:0004672,molecular_function protein kinase activity;GO:0004674,molecular_function protein serine/threonine kinase activity;GO:0005575,cellular_component cellular_component;GO:0005623,cellular_component cell;GO:0005886,cellular_component plasma membrane;GO:0006464,biological_process cellular prot…	NA
TRINITY_DN19895_c0	0.027	0.19	0.106	7.746	10.269	5.199	-6.038321345	4.19E-26	1.67E-24	NA	E1.11.1.7; peroxidase [EC:1.11.1.7]; K00430
TRINITY_DN29621_c3	1.832	3.935	2.722	36.436	30.716	43.46	-3.654628918	4.51E-26	1.79E-24	43;GO:0000226,biological_process microtubule cytoskeleton organization;GO:0000902,biological_process cell morphogenesis;GO:0000904,biological_process cell morphogenesis involved in differentiation;GO:0003674,molecular_function molecular_function;GO:0005488,molecular_function binding;GO:0005515,molecular_function protein binding;GO:0005575,cellular_component cellular_component;GO:0005623,cellular_…	NA
TRINITY_DN28695_c0	0.018	0	0	3.184	3.408	2.075	-8.297896504	4.59E-26	1.82E-24	NA	NA
TRINITY_DN27842_c1	0.191	0.702	0.669	12.048	23.362	13.013	-4.84170048	4.86E-26	1.92E-24	98;GO:0001101,biological_process response to acid chemical;GO:0003674,molecular_function molecular_function;GO:0003824,molecular_function catalytic activity;GO:0004672,molecular_function protein kinase activity;GO:0004674,molecular_function protein serine/threonine kinase activity;GO:0004683,molecular_function calmodulin-dependent protein kinase activity;GO:0005488,molecular_function binding;GO:0…	CPK; calcium-dependent protein kinase [EC:2.7.11.1]; K13412
TRINITY_DN4652_c0	0	0.019	0	6.402	13.845	2.802	-9.64210536	5.25E-26	2.07E-24	6;GO:0005575,cellular_component cellular_component;GO:0005623,cellular_component cell;GO:0005886,cellular_component plasma membrane;GO:0016020,cellular_component membrane;GO:0044464,cellular_component cell part;GO:0071944,cellular_component cell periphery	NA
TRINITY_DN259_c0	0.547	0.123	0.308	27.415	69.425	17.133	-6.677341338	5.46E-26	2.15E-24	NA	NA
TRINITY_DN23107_c0	3.491	3.196	3.55	28.679	22.208	43.688	-3.114359865	5.65E-26	2.23E-24	51;GO:0003674,molecular_function molecular_function;GO:0003824,molecular_function catalytic activity;GO:0004672,molecular_function protein kinase activity;GO:0004674,molecular_function protein serine/threonine kinase activity;GO:0004675,molecular_function transmembrane receptor protein serine/threonine kinase activity;GO:0004888,molecular_function transmembrane signaling receptor activity;GO:0005…	IRAK4; interleukin-1 receptor-associated kinase 4 [EC:2.7.11.1]; K04733
TRINITY_DN30307_c4	0	0	0	17.874	29.102	34.442	-10.08782499	5.76E-26	2.26E-24	NA	NA
TRINITY_DN24932_c0	0.173	0.322	0.291	5.6	7.937	9.194	-4.815712499	6.41E-26	2.51E-24	NA	NA
TRINITY_DN29101_c0	0	0.076	0.035	7.294	5.628	12.214	-6.930556382	6.69E-26	2.62E-24	NA	NA
TRINITY_DN77541_c0	0	0.863	0.229	31.457	37.106	20.443	-6.312063933	7.67E-26	3.00E-24	NA	NA
TRINITY_DN27484_c0	0.674	2.077	1.163	31.513	19.069	40.554	-4.413412136	8.36E-26	3.26E-24	NA	NA
TRINITY_DN29574_c1	0.036	0.228	0.106	16.045	6.771	28.89	-6.871741688	8.39E-26	3.27E-24	6;GO:0005575,cellular_component cellular_component;GO:0005623,cellular_component cell;GO:0005886,cellular_component plasma membrane;GO:0016020,cellular_component membrane;GO:0044464,cellular_component cell part;GO:0071944,cellular_component cell periphery	NA
TRINITY_DN20685_c0	3.135	3.291	2.81	22.243	19.181	23.816	-2.73835299	9.60E-26	3.73E-24	NA	NA
TRINITY_DN22166_c0	0	0	0	11.562	64.549	13.428	-12.0412164	1.05E-25	4.07E-24	NA	NA
TRINITY_DN26474_c11	0.027	0.152	0.026	3.794	2.915	4.286	-5.605756904	1.20E-25	4.65E-24	NA	NA
TRINITY_DN17235_c0	0.128	0.247	0.185	5.058	5.818	5.137	-4.903049178	1.31E-25	5.08E-24	6;GO:0005575,cellular_component cellular_component;GO:0005623,cellular_component cell;GO:0005886,cellular_component plasma membrane;GO:0016020,cellular_component membrane;GO:0044464,cellular_component cell part;GO:0071944,cellular_component cell periphery	NA
TRINITY_DN12011_c0	11.566	26.286	6.421	986.908	731.189	432.564	-5.552310929	1.34E-25	5.15E-24	NA	NA
TRINITY_DN25329_c6	0.538	2.598	0.89	38.017	38.933	53.598	-4.93682258	1.36E-25	5.25E-24	34;GO:0003674,molecular_function molecular_function;GO:0003824,molecular_function catalytic activity;GO:0004175,molecular_function endopeptidase activity;GO:0004190,molecular_function aspartic-type endopeptidase activity;GO:0005575,cellular_component cellular_component;GO:0005618,cellular_component cell wall;GO:0005623,cellular_component cell;GO:0006508,biological_process proteolysis;GO:0006807,b…	CTSD; cathepsin D [EC:3.4.23.5]; K01379; CTSE; cathepsin E [EC:3.4.23.34]; K01382
TRINITY_DN29513_c2	8.805	12.792	13.706	61.39	64.358	66.082	-2.747262157	1.38E-25	5.32E-24	31;GO:0003674,molecular_function molecular_function;GO:0003824,molecular_function catalytic activity;GO:0005575,cellular_component cellular_component;GO:0005622,cellular_component intracellular;GO:0005623,cellular_component cell;GO:0005737,cellular_component cytoplasm;GO:0005773,cellular_component vacuole;GO:0005774,cellular_component vacuolar membrane;GO:0005794,cellular_component Golgi apparatu…	NA
TRINITY_DN27514_c1	0.957	1.982	1.092	22.356	24.494	26.752	-4.090527772	1.44E-25	5.53E-24	45;GO:0003002,biological_process regionalization;GO:0006950,biological_process response to stress;GO:0006970,biological_process response to osmotic stress;GO:0007154,biological_process cell communication;GO:0007165,biological_process signal transduction;GO:0007275,biological_process multicellular organism development;GO:0007389,biological_process pattern specification process;GO:0008150,biologica…	DNAJC7; DnaJ homolog subfamily C member 7; K09527
TRINITY_DN28169_c1	13.799	10.744	13.389	85.677	94.872	116.277	-2.89013741	1.44E-25	5.53E-24	50;GO:0003674,molecular_function molecular_function;GO:0004888,molecular_function transmembrane signaling receptor activity;GO:0005488,molecular_function binding;GO:0005515,molecular_function protein binding;GO:0005575,cellular_component cellular_component;GO:0005622,cellular_component intracellular;GO:0005623,cellular_component cell;GO:0005737,cellular_component cytoplasm;GO:0007154,biological_p…	NA
TRINITY_DN22973_c0	0.1	0.882	0.344	17.479	29.931	19.468	-5.594648994	1.48E-25	5.66E-24	81;GO:0001101,biological_process response to acid chemical;GO:0003674,molecular_function molecular_function;GO:0003824,molecular_function catalytic activity;GO:0004672,molecular_function protein kinase activity;GO:0004674,molecular_function protein serine/threonine kinase activity;GO:0004683,molecular_function calmodulin-dependent protein kinase activity;GO:0005488,molecular_function binding;GO:0…	CPK; calcium-dependent protein kinase [EC:2.7.11.1]; K13412
TRINITY_DN28870_c8	2.251	3.205	1.541	34.043	53.596	26.14	-4.158663103	1.48E-25	5.67E-24	NA	NA
TRINITY_DN29713_c4	0.1	0.218	0	6.323	9.305	7.69	-7.217133919	1.76E-25	6.72E-24	37;GO:0003674,molecular_function molecular_function;GO:0003824,molecular_function catalytic activity;GO:0004601,molecular_function peroxidase activity;GO:0005575,cellular_component cellular_component;GO:0005618,cellular_component cell wall;GO:0005623,cellular_component cell;GO:0005911,cellular_component cell-cell junction;GO:0008150,biological_process biological_process;GO:0008152,biological_proc…	E1.11.1.7; peroxidase [EC:1.11.1.7]; K00430
TRINITY_DN28346_c0	8.486	14.566	5.849	306.124	150.868	459.109	-4.909049316	1.85E-25	7.06E-24	43;GO:0000226,biological_process microtubule cytoskeleton organization;GO:0000902,biological_process cell morphogenesis;GO:0000904,biological_process cell morphogenesis involved in differentiation;GO:0003674,molecular_function molecular_function;GO:0005488,molecular_function binding;GO:0005515,molecular_function protein binding;GO:0005575,cellular_component cellular_component;GO:0005623,cellular_…	NA
TRINITY_DN25095_c4	0.237	1.299	0.537	22.887	24.237	31.381	-5.145973433	1.86E-25	7.07E-24	20;GO:0005575,cellular_component cellular_component;GO:0005622,cellular_component intracellular;GO:0005623,cellular_component cell;GO:0005737,cellular_component cytoplasm;GO:0005773,cellular_component vacuole;GO:0005774,cellular_component vacuolar membrane;GO:0016020,cellular_component membrane;GO:0031090,cellular_component organelle membrane;GO:0043226,cellular_component organelle;GO:0043227,cel…	MYH9s; myosin heavy chain 9/10/11/14; K10352
TRINITY_DN27238_c6	0.21	0.133	0.238	5.883	13.329	4.597	-5.255793683	2.08E-25	7.89E-24	6;GO:0005575,cellular_component cellular_component;GO:0005623,cellular_component cell;GO:0005886,cellular_component plasma membrane;GO:0016020,cellular_component membrane;GO:0044464,cellular_component cell part;GO:0071944,cellular_component cell periphery	NA
TRINITY_DN28930_c0	9.825	14.964	10.614	180.781	103.146	279.106	-3.856266442	2.55E-25	9.65E-24	NA	NA
TRINITY_DN17465_c0	0	0.076	0.035	5.216	5.179	7.399	-6.990328314	2.59E-25	9.78E-24	6;GO:0005575,cellular_component cellular_component;GO:0005618,cellular_component cell wall;GO:0005623,cellular_component cell;GO:0030312,cellular_component external encapsulating structure;GO:0044464,cellular_component cell part;GO:0071944,cellular_component cell periphery	NA
TRINITY_DN29885_c0	0	0	0	11.867	21.748	5.355	-10.87738626	2.84E-25	1.07E-23	NA	NA
TRINITY_DN27095_c0	0	0	0	8.762	15.762	4.94	-10.54593342	2.84E-25	1.07E-23	NA	NA
TRINITY_DN27733_c0	0.228	4.258	0.555	246.8	263.856	158.19	-7.05072676	2.98E-25	1.12E-23	48;GO:0003674,molecular_function molecular_function;GO:0003824,molecular_function catalytic activity;GO:0005575,cellular_component cellular_component;GO:0005622,cellular_component intracellular;GO:0005623,cellular_component cell;GO:0005737,cellular_component cytoplasm;GO:0006725,biological_process cellular aromatic compound metabolic process;GO:0006778,biological_process porphyrin-containing comp…	E3.1.1.14; chlorophyllase [EC:3.1.1.14]; K08099
TRINITY_DN24318_c1	1.631	0.816	0.141	35.488	25.01	32.294	-5.202951821	3.34E-25	1.25E-23	NA	NA
TRINITY_DN25804_c0	0.036	0	0	5.77	12.578	4.618	-8.790059875	3.97E-25	1.49E-23	NA	NA
TRINITY_DN21111_c0	0.611	0.939	0.141	17.343	14.45	24.511	-4.944819178	4.15E-25	1.55E-23	NA	fabF, OXSM, CEM1; 3-oxoacyl-[acyl-carrier-protein] synthase II [EC:2.3.1.179]; K09458
TRINITY_DN25687_c1	0	0	0	4.449	4.181	3.508	-9.681253265	4.28E-25	1.60E-23	42;GO:0000209,biological_process protein polyubiquitination;GO:0003674,molecular_function molecular_function;GO:0003824,molecular_function catalytic activity;GO:0004842,molecular_function ubiquitin-protein transferase activity;GO:0006464,biological_process cellular protein modification process;GO:0006508,biological_process proteolysis;GO:0006511,biological_process ubiquitin-dependent protein cata…	RNF115_126; E3 ubiquitin-protein ligase RNF115/126 [EC:2.3.2.27]; K11982
TRINITY_DN10645_c0	0.775	1.375	0.934	12.861	14.147	12.484	-3.607216629	4.44E-25	1.65E-23	NA	NA
TRINITY_DN26663_c3	0	0.095	0.009	15.932	62.116	9.163	-9.377726393	5.24E-25	1.95E-23	139;GO:0000003,biological_process reproduction;GO:0001558,biological_process regulation of cell growth;GO:0003002,biological_process regionalization;GO:0003006,biological_process developmental process involved in reproduction;GO:0003674,molecular_function molecular_function;GO:0003824,molecular_function catalytic activity;GO:0004672,molecular_function protein kinase activity;GO:0004674,molecular_…	ER; LRR receptor-like serine/threonine-protein kinase ERECTA [EC:2.7.11.1]; K20718
TRINITY_DN27856_c2	0.073	0.142	0	14.441	31.624	9.308	-7.552601538	5.47E-25	2.03E-23	NA	NA
TRINITY_DN24730_c0	82.313	52.696	66.944	5.036	6.693	2.449	3.886911441	5.50E-25	2.04E-23	72;GO:0000064,molecular_function L-ornithine transmembrane transporter activity;GO:0003333,biological_process amino acid transmembrane transport;GO:0003674,molecular_function molecular_function;GO:0005215,molecular_function transporter activity;GO:0005342,molecular_function organic acid transmembrane transporter activity;GO:0005575,cellular_component cellular_component;GO:0005622,cellular_compone…	SLC25A20_29, CACT, CACL, CRC1; solute carrier family 25 (mitochondrial carnitine/acylcarnitine transporter), member 20/29; K15109
TRINITY_DN26623_c5	36.877	38.936	31.525	277.252	229.788	422.862	-3.792855698	5.52E-25	2.04E-23	NA	SCPL-II; serine carboxypeptidase-like clade II [EC:3.4.16.-]; K16297
TRINITY_DN29015_c2	0.665	1.527	1.33	11.607	11.917	15.96	-3.55252543	5.58E-25	2.06E-23	NA	FLS2; LRR receptor-like serine/threonine-protein kinase FLS2 [EC:2.7.11.1]; K13420; IRAK1; interleukin-1 receptor-associated kinase 1 [EC:2.7.11.1]; K04730; IRAK4; interleukin-1 receptor-associated kinase 4 [EC:2.7.11.1]; K04733
TRINITY_DN26208_c0	0.173	0.322	0.361	18.867	58.338	14.3	-6.29452562	5.93E-25	2.19E-23	NA	NA
TRINITY_DN29260_c3	0.51	3.101	1.594	41.664	52.083	49.095	-4.577421378	6.97E-25	2.57E-23	44;GO:0000151,cellular_component ubiquitin ligase complex;GO:0003674,molecular_function molecular_function;GO:0003824,molecular_function catalytic activity;GO:0004842,molecular_function ubiquitin-protein transferase activity;GO:0005488,molecular_function binding;GO:0005515,molecular_function protein binding;GO:0005575,cellular_component cellular_component;GO:0005622,cellular_component intracellul…	NA
TRINITY_DN25922_c2	1.076	0.929	1.242	15.796	26.053	12.401	-3.95678764	7.07E-25	2.60E-23	NA	NA
TRINITY_DN28601_c0	131.76	154.769	135.57	864.061	1050.525	947.119	-2.711658532	7.32E-25	2.69E-23	52;GO:0000096,biological_process sulfur amino acid metabolic process;GO:0000097,biological_process sulfur amino acid biosynthetic process;GO:0003674,molecular_function molecular_function;GO:0003824,molecular_function catalytic activity;GO:0003871,molecular_function 5-methyltetrahydropteroyltriglutamate-homocysteine S-methyltransferase activity;GO:0005575,cellular_component cellular_component;GO:0…	metE; 5-methyltetrahydropteroyltriglutamate--homocysteine methyltransferase [EC:2.1.1.14]; K00549
TRINITY_DN28311_c6	0.027	0.047	0.07	6.458	21.154	7.918	-6.945452957	8.28E-25	3.03E-23	NA	NA
TRINITY_DN26083_c0	0	0.028	0	3.974	6.704	3.518	-8.241318911	9.95E-25	3.64E-23	NA	NA
TRINITY_DN28460_c3	0	0.133	0	7.328	3.935	11.01	-7.218000761	1.03E-24	3.76E-23	NA	NA
TRINITY_DN27853_c5	3.928	6.714	5.118	44.464	34.64	47.735	-2.921826934	1.16E-24	4.23E-23	50;GO:0003674,molecular_function molecular_function;GO:0003824,molecular_function catalytic activity;GO:0004672,molecular_function protein kinase activity;GO:0004674,molecular_function protein serine/threonine kinase activity;GO:0004675,molecular_function transmembrane receptor protein serine/threonine kinase activity;GO:0004888,molecular_function transmembrane signaling receptor activity;GO:0005…	NA
TRINITY_DN27730_c6	0.365	0.19	0.22	5.634	6.726	5.375	-4.447887028	1.23E-24	4.49E-23	NA	NA
TRINITY_DN29279_c1	0	0	0.044	8.513	13.766	4.877	-8.636018312	1.26E-24	4.59E-23	NA	NA
TRINITY_DN26051_c2	10.737	3.916	7.531	0.565	0.392	0.353	4.344789822	1.33E-24	4.82E-23	NA	NA
TRINITY_DN27365_c0	0.064	0.038	0.035	9.281	25.324	5.24	-8.093825507	1.38E-24	4.99E-23	NA	NA
TRINITY_DN30056_c1	3.737	2.826	3.039	21.927	19.024	29.897	-2.787066695	1.41E-24	5.11E-23	NA	NA
TRINITY_DN28954_c4	4.639	6.704	5.25	40.061	49.179	31.007	-2.997406844	1.44E-24	5.18E-23	95;GO:0000003,biological_process reproduction;GO:0000139,cellular_component Golgi membrane;GO:0000271,biological_process polysaccharide biosynthetic process;GO:0003002,biological_process regionalization;GO:0003006,biological_process developmental process involved in reproduction;GO:0003674,molecular_function molecular_function;GO:0003824,molecular_function catalytic activity;GO:0005575,cellular_c…	IRX14; putative beta-1,4-xylosyltransferase IRX14 [EC:2.4.2.-]; K20871; SLC15A3_4, PHT; solute carrier family 15 (peptide/histidine transporter), member 3/4; K14638
TRINITY_DN21008_c0	0.164	0.493	0.599	12.499	10.672	10.336	-4.628614757	1.57E-24	5.66E-23	NA	NA
TRINITY_DN27578_c0	0.018	0.123	0.035	17.682	71.656	8.323	-8.971195415	1.59E-24	5.72E-23	NA	NA
TRINITY_DN24654_c0	0	0.076	0	5.487	7.914	7.939	-7.986220772	1.66E-24	5.95E-23	NA	NA
TRINITY_DN28951_c0	0.301	0.114	0.15	7.689	5.302	9.568	-5.172494776	1.70E-24	6.08E-23	47;GO:0000166,molecular_function nucleotide binding;GO:0003674,molecular_function molecular_function;GO:0003824,molecular_function catalytic activity;GO:0005488,molecular_function binding;GO:0005575,cellular_component cellular_component;GO:0005576,cellular_component extracellular region;GO:0006082,biological_process organic acid metabolic process;GO:0006629,biological_process lipid metabolic proc…	ChuaMOX; (R)-mandelonitrile oxidase [EC:1.1.3.49]; K21270; betA, CHDH; choline dehydrogenase [EC:1.1.99.1]; K00108
TRINITY_DN25978_c0	6.453	5.604	5.664	31.638	44.606	33.684	-3.076482625	1.71E-24	6.11E-23	NA	NA
TRINITY_DN18172_c0	0	0	0	4.742	6.076	7.264	-9.636252449	2.22E-24	7.93E-23	28;GO:0005575,cellular_component cellular_component;GO:0005623,cellular_component cell;GO:0005886,cellular_component plasma membrane;GO:0005887,cellular_component integral component of plasma membrane;GO:0008150,biological_process biological_process;GO:0009664,biological_process plant-type cell wall organization;GO:0009825,biological_process multidimensional cell growth;GO:0009827,biological_proc…	E2.4.1.207; xyloglucan:xyloglucosyl transferase [EC:2.4.1.207]; K08235
TRINITY_DN28441_c6	5.049	4.552	4.757	39.609	42.207	95.398	-3.576623797	2.30E-24	8.20E-23	6;GO:0003674,molecular_function molecular_function;GO:0003824,molecular_function catalytic activity;GO:0003978,molecular_function UDP-glucose 4-epimerase activity;GO:0016853,molecular_function isomerase activity;GO:0016854,molecular_function racemase and epimerase activity;GO:0016857,molecular_function racemase and epimerase activity, acting on carbohydrates and derivatives	galE, GALE; UDP-glucose 4-epimerase [EC:5.1.3.2]; K01784
TRINITY_DN25423_c9	32.238	22.029	41.611	3.963	4.596	3.3	3.079620753	2.54E-24	9.04E-23	NA	NA
TRINITY_DN26252_c4	1.777	2.741	3.286	25.924	19.506	45.93	-3.876197286	2.69E-24	9.56E-23	90;GO:0000160,biological_process phosphorelay signal transduction system;GO:0001101,biological_process response to acid chemical;GO:0002252,biological_process immune effector process;GO:0002376,biological_process immune system process;GO:0002679,biological_process respiratory burst involved in defense response;GO:0003674,molecular_function molecular_function;GO:0003824,molecular_function catalyti…	RBOH; respiratory burst oxidase [EC:1.6.3.- 1.11.1.-]; K13447
TRINITY_DN23690_c0	0.538	0.578	1.004	14.114	26.266	12.027	-4.69870434	2.82E-24	1.00E-22	NA	ppa; inorganic pyrophosphatase [EC:3.6.1.1]; K01507
TRINITY_DN27743_c5	0.201	0.939	0.132	34.675	92.316	17.216	-6.932927012	3.38E-24	1.20E-22	75;GO:0000003,biological_process reproduction;GO:0003006,biological_process developmental process involved in reproduction;GO:0003674,molecular_function molecular_function;GO:0003824,molecular_function catalytic activity;GO:0004672,molecular_function protein kinase activity;GO:0004674,molecular_function protein serine/threonine kinase activity;GO:0004675,molecular_function transmembrane receptor …	IRAK4; interleukin-1 receptor-associated kinase 4 [EC:2.7.11.1]; K04733
TRINITY_DN18226_c0	0.046	0.228	0.097	5.86	7.746	3.86	-5.479397453	3.70E-24	1.31E-22	66;GO:0003674,molecular_function molecular_function;GO:0003700,molecular_function DNA-binding transcription factor activity;GO:0005575,cellular_component cellular_component;GO:0005622,cellular_component intracellular;GO:0005623,cellular_component cell;GO:0005634,cellular_component nucleus;GO:0006355,biological_process regulation of transcription, DNA-templated;GO:0007275,biological_process multic…	NA
TRINITY_DN23094_c0	77.41	92.514	69.19	13.798	13.351	15.618	2.548135662	3.92E-24	1.38E-22	26;GO:0000096,biological_process sulfur amino acid metabolic process;GO:0003674,molecular_function molecular_function;GO:0003824,molecular_function catalytic activity;GO:0006082,biological_process organic acid metabolic process;GO:0006520,biological_process cellular amino acid metabolic process;GO:0006555,biological_process methionine metabolic process;GO:0006790,biological_process sulfur compoun…	mtnD, mtnZ, ADI1; 1,2-dihydroxy-3-keto-5-methylthiopentene dioxygenase [EC:1.13.11.53 1.13.11.54]; K08967
TRINITY_DN13509_c0	118.461	33.256	52.199	3.15	3.767	3.466	4.332909096	4.01E-24	1.42E-22	18;GO:0003674,molecular_function molecular_function;GO:0003824,molecular_function catalytic activity;GO:0004175,molecular_function endopeptidase activity;GO:0005575,cellular_component cellular_component;GO:0006508,biological_process proteolysis;GO:0006807,biological_process nitrogen compound metabolic process;GO:0008150,biological_process biological_process;GO:0008152,biological_process metabolic…	E3.4.21.102, prc, ctpA; carboxyl-terminal processing protease [EC:3.4.21.102]; K03797
TRINITY_DN19813_c0	0.082	0.114	0	5.273	8.161	4.95	-6.31075726	4.05E-24	1.42E-22	62;GO:0000302,biological_process response to reactive oxygen species;GO:0003674,molecular_function molecular_function;GO:0003700,molecular_function DNA-binding transcription factor activity;GO:0006355,biological_process regulation of transcription, DNA-templated;GO:0006950,biological_process response to stress;GO:0006979,biological_process response to oxidative stress;GO:0008150,biological_proces…	NA
TRINITY_DN653_c0	0	0	0	5.115	7.701	5.707	-9.622556176	4.27E-24	1.50E-22	NA	NA
TRINITY_DN117901_c0	0	0	0	6.142	2.892	6.849	-10.01688514	4.39E-24	1.54E-22	NA	NA
TRINITY_DN26429_c1	161.473	11.028	88.859	0	0.291	0	10.98485725	4.43E-24	1.55E-22	NA	NA
TRINITY_DN27225_c4	3.062	4.116	1.427	83.227	59.986	176.952	-5.133918974	4.91E-24	1.72E-22	NA	NA
TRINITY_DN28582_c2	66.964	51.33	53.52	10.218	11.087	10.045	2.515145772	5.30E-24	1.85E-22	NA	NA
TRINITY_DN20552_c0	0	0	0	2.349	1.39	4.545	-10.32276968	5.44E-24	1.90E-22	NA	MYBP; transcription factor MYB, plant; K09422
TRINITY_DN22624_c0	2.096	2.617	1.612	18.19	27.611	15.369	-3.199336985	5.51E-24	1.92E-22	42;GO:0003674,molecular_function molecular_function;GO:0003774,molecular_function motor activity;GO:0003777,molecular_function microtubule motor activity;GO:0003824,molecular_function catalytic activity;GO:0005575,cellular_component cellular_component;GO:0005622,cellular_component intracellular;GO:0005623,cellular_component cell;GO:0005856,cellular_component cytoskeleton;GO:0005871,cellular_compo…	CENPE; centromeric protein E; K11498
TRINITY_DN27216_c0	6.061	12.944	6.175	164.838	99.435	251.025	-4.274030986	5.69E-24	1.98E-22	NA	NA
TRINITY_DN28880_c1	0.948	0	2.088	150.691	113.168	145.489	-7.054988279	5.74E-24	1.99E-22	NA	NA
TRINITY_DN122575_c0	2.178	3.395	2.986	33.489	42.778	28.371	-3.562696811	6.28E-24	2.18E-22	NA	NA
TRINITY_DN78169_c0	0	0	0	2.924	3.296	3.933	-9.489094342	6.42E-24	2.22E-22	18;GO:0005575,cellular_component cellular_component;GO:0005622,cellular_component intracellular;GO:0005623,cellular_component cell;GO:0005737,cellular_component cytoplasm;GO:0005773,cellular_component vacuole;GO:0008150,biological_process biological_process;GO:0009987,biological_process cellular process;GO:0042546,biological_process cell wall biogenesis;GO:0043226,cellular_component organelle;GO:…	NA
TRINITY_DN16520_c0	0	0.019	0	3.082	6.659	1.723	-9.038555801	6.44E-24	2.22E-22	NA	NA
TRINITY_DN43719_c0	0	0	0	4.81	5.773	5.396	-9.45840086	6.53E-24	2.25E-22	NA	K07025; putative hydrolase of the HAD superfamily; K07025; SDT1; pyrimidine and pyridine-specific 5'-nucleotidase [EC:3.1.3.-]; K18551
TRINITY_DN20246_c0	1.431	4.22	1.691	51.713	36.669	55.414	-4.250299622	6.57E-24	2.26E-22	NA	NA
TRINITY_DN23234_c0	2.379	3.385	1.885	21.464	26.815	18.679	-3.050448419	6.79E-24	2.33E-22	NA	NA
TRINITY_DN27747_c4	0.128	0.133	0.044	4.742	9.159	5.24	-5.949918577	6.85E-24	2.35E-22	3;GO:0003674,molecular_function molecular_function;GO:0003824,molecular_function catalytic activity;GO:0016787,molecular_function hydrolase activity	NA
TRINITY_DN13383_c0	0.091	0.152	0.15	7.271	17.028	4.67	-6.099556073	7.05E-24	2.42E-22	68;GO:0001101,biological_process response to acid chemical;GO:0003674,molecular_function molecular_function;GO:0003824,molecular_function catalytic activity;GO:0005488,molecular_function binding;GO:0005515,molecular_function protein binding;GO:0005575,cellular_component cellular_component;GO:0005622,cellular_component intracellular;GO:0005623,cellular_component cell;GO:0005737,cellular_component …	E4.1.1.19; arginine decarboxylase [EC:4.1.1.19]; K01583
TRINITY_DN25736_c4	6.344	5.889	4.616	34.494	40.357	37.877	-2.598391173	7.36E-24	2.52E-22	NA	NA
TRINITY_DN29514_c2	7.492	8.089	5.267	53.113	51.276	88.632	-3.450532361	7.91E-24	2.70E-22	NA	NA
TRINITY_DN26585_c0	0.428	1.252	0	20.934	45.514	52.208	-6.187821222	8.54E-24	2.91E-22	NA	NA
TRINITY_DN23109_c0	0.018	0	0.062	5.668	15.997	4.317	-7.877476823	8.57E-24	2.92E-22	NA	NA
TRINITY_DN110937_c0	0	0.322	0.713	26.071	29.236	18.918	-6.068175716	8.88E-24	3.02E-22	NA	NA
TRINITY_DN27534_c0	17.29	8.155	8.553	140.664	85.826	199.367	-3.59800416	1.06E-23	3.60E-22	101;GO:0000096,biological_process sulfur amino acid metabolic process;GO:0000097,biological_process sulfur amino acid biosynthetic process;GO:0003674,molecular_function molecular_function;GO:0003824,molecular_function catalytic activity;GO:0003871,molecular_function 5-methyltetrahydropteroyltriglutamate-homocysteine S-methyltransferase activity;GO:0005488,molecular_function binding;GO:0005507,mol…	metE; 5-methyltetrahydropteroyltriglutamate--homocysteine methyltransferase [EC:2.1.1.14]; K00549
TRINITY_DN25120_c0	21.775	26.267	14.781	1.886	0.987	1.826	3.799024662	1.12E-23	3.79E-22	37;GO:0000003,biological_process reproduction;GO:0000902,biological_process cell morphogenesis;GO:0000904,biological_process cell morphogenesis involved in differentiation;GO:0003006,biological_process developmental process involved in reproduction;GO:0006810,biological_process transport;GO:0007275,biological_process multicellular organism development;GO:0008150,biological_process biological_proc…	NAS; nicotianamine synthase [EC:2.5.1.43]; K05953
TRINITY_DN28991_c1	458.515	522.046	519.221	10.546	6.166	30.551	5.092209146	1.17E-23	3.97E-22	NA	NA
TRINITY_DN29114_c4	0.784	0.834	0.537	17.682	40.637	13.418	-4.995432408	1.24E-23	4.20E-22	24;GO:0003674,molecular_function molecular_function;GO:0003824,molecular_function catalytic activity;GO:0004842,molecular_function ubiquitin-protein transferase activity;GO:0006464,biological_process cellular protein modification process;GO:0006807,biological_process nitrogen compound metabolic process;GO:0008150,biological_process biological_process;GO:0008152,biological_process metabolic proces…	ATL7_58_59; E3 ubiquitin-protein ligase ATL7/58/59 [EC:2.3.2.27]; K19039
TRINITY_DN28789_c2	1.741	2.484	2.502	46	108.235	28.299	-4.699545741	1.39E-23	4.68E-22	NA	NA
TRINITY_DN25747_c0	4.411	6.913	7.575	0.226	6.861	0.332	4.805623783	1.41E-23	4.74E-22	NA	NA
TRINITY_DN28954_c3	0.711	4.087	2.035	59.177	107.473	29.835	-5.033883268	1.41E-23	4.74E-22	NA	NA
TRINITY_DN26589_c0	0.118	0.266	0.15	5.228	7.455	5.562	-5.152218562	1.54E-23	5.17E-22	228;GO:0000165,biological_process MAPK cascade;GO:0000187,biological_process activation of MAPK activity;GO:0001817,biological_process regulation of cytokine production;GO:0001932,biological_process regulation of protein phosphorylation;GO:0001934,biological_process positive regulation of protein phosphorylation;GO:0002218,biological_process activation of innate immune response;GO:0002221,biologi…	CPK; calcium-dependent protein kinase [EC:2.7.11.1]; K13412
TRINITY_DN82740_c0	6.644	8.079	5.452	54.705	58.854	40.015	-2.869856198	1.59E-23	5.32E-22	38;GO:0000003,biological_process reproduction;GO:0000902,biological_process cell morphogenesis;GO:0000904,biological_process cell morphogenesis involved in differentiation;GO:0003006,biological_process developmental process involved in reproduction;GO:0005575,cellular_component cellular_component;GO:0005622,cellular_component intracellular;GO:0005623,cellular_component cell;GO:0005737,cellular_co…	NA
TRINITY_DN22041_c0	0.921	0.872	0.951	33.004	75.367	17.641	-5.477539547	1.63E-23	5.45E-22	NA	NA
TRINITY_DN25206_c0	16.133	13.247	9.769	0.644	0.168	0.259	5.164968646	1.67E-23	5.58E-22	NA	NA
TRINITY_DN25829_c4	4.202	4.571	5.946	0	0	0	9.496353992	1.79E-23	5.95E-22	NA	NA
TRINITY_DN23264_c0	0	0.076	0.079	4.008	3.576	7.793	-6.431046043	1.82E-23	6.06E-22	70;GO:0003674,molecular_function molecular_function;GO:0003824,molecular_function catalytic activity;GO:0004672,molecular_function protein kinase activity;GO:0004674,molecular_function protein serine/threonine kinase activity;GO:0005575,cellular_component cellular_component;GO:0005622,cellular_component intracellular;GO:0005623,cellular_component cell;GO:0005634,cellular_component nucleus;GO:0005…	E2.7.11.-; protein-serine/threonine kinase [EC:2.7.11.-]; K08286
TRINITY_DN28983_c0	0	0	0	8.333	36.635	4.047	-12.23436507	1.95E-23	6.48E-22	NA	NA
TRINITY_DN7361_c0	0	0	0	7.181	20.403	3.663	-11.23988657	1.96E-23	6.52E-22	NA	NA
TRINITY_DN117827_c0	172.182	171.809	144.96	30.023	22.701	21.979	2.776956846	2.03E-23	6.73E-22	NA	fusA, GFM, EFG; elongation factor G; K02355
TRINITY_DN19231_c0	1.841	5.016	2.96	123.886	51.365	239.797	-5.339132342	2.10E-23	6.94E-22	NA	NA
TRINITY_DN28895_c4	1.486	3.822	1.559	42.33	47.565	29.886	-3.939791017	2.18E-23	7.20E-22	NA	NA
TRINITY_DN76324_c0	0	0.228	0	21.148	17.544	6.268	-7.490619512	2.30E-23	7.58E-22	NA	NA
TRINITY_DN21852_c0	1.23	1.65	1.603	16.711	24.136	15.867	-3.594999082	2.85E-23	9.38E-22	57;GO:0000902,biological_process cell morphogenesis;GO:0003674,molecular_function molecular_function;GO:0003824,molecular_function catalytic activity;GO:0005575,cellular_component cellular_component;GO:0005622,cellular_component intracellular;GO:0005623,cellular_component cell;GO:0005737,cellular_component cytoplasm;GO:0005829,cellular_component cytosol;GO:0006139,biological_process nucleobase-co…	gmd, GMDS; GDPmannose 4,6-dehydratase [EC:4.2.1.47]; K01711
TRINITY_DN29827_c3	0	0	0	16.824	17.735	17.039	-9.373943172	2.88E-23	9.49E-22	NA	NA
TRINITY_DN26564_c0	0.483	24.76	0.141	17.411	21.95	23.318	-4.853273392	3.22E-23	1.06E-21	NA	NA
TRINITY_DN27506_c1	17.719	11.152	3.241	0.068	0.056	0.104	7.515555155	3.49E-23	1.14E-21	NA	NA
TRINITY_DN21758_c0	0.173	0.066	0.132	5.77	6.704	3.974	-5.66877956	3.51E-23	1.15E-21	96;GO:0001101,biological_process response to acid chemical;GO:0001558,biological_process regulation of cell growth;GO:0003674,molecular_function molecular_function;GO:0003824,molecular_function catalytic activity;GO:0004672,molecular_function protein kinase activity;GO:0004674,molecular_function protein serine/threonine kinase activity;GO:0004683,molecular_function calmodulin-dependent protein ki…	CPK; calcium-dependent protein kinase [EC:2.7.11.1]; K13412
TRINITY_DN23560_c0	0	0	0	5.747	9.719	7.856	-9.546171753	3.81E-23	1.25E-21	NA	NA
TRINITY_DN25668_c0	0	0.038	0	4.708	6.962	2.013	-8.113114468	4.00E-23	1.31E-21	3;GO:0003674,molecular_function molecular_function;GO:0005198,molecular_function structural molecule activity;GO:0005199,molecular_function structural constituent of cell wall	NA
TRINITY_DN27788_c0	39.083	13.873	16.851	76.802	61.062	78.888	-3.106853159	4.17E-23	1.36E-21	NA	EPHX4; epoxide hydrolase 4 [EC:3.3.-.-]; K22369
TRINITY_DN28637_c5	8.258	4.409	10.033	0.124	0.191	0.311	5.235031881	4.27E-23	1.39E-21	NA	NA
TRINITY_DN22878_c0	0.365	0.379	0.238	13.561	21.165	8.406	-5.295735304	4.31E-23	1.40E-21	NA	NA
TRINITY_DN23988_c0	26.259	19.658	36.211	2.54	1.872	4.006	3.367126416	4.48E-23	1.45E-21	99;GO:0000226,biological_process microtubule cytoskeleton organization;GO:0000271,biological_process polysaccharide biosynthetic process;GO:0000902,biological_process cell morphogenesis;GO:0003674,molecular_function molecular_function;GO:0003824,molecular_function catalytic activity;GO:0004553,molecular_function hydrolase activity, hydrolyzing O-glycosyl compounds;GO:0005575,cellular_component ce…	E3.2.1.4; endoglucanase [EC:3.2.1.4]; K01179
TRINITY_DN23140_c0	4.493	6.183	4.483	37.644	57.621	34.006	-2.949486004	4.51E-23	1.46E-21	NA	NA
TRINITY_DN26135_c7	2.26	4.049	2.405	22.898	26.445	20.765	-2.961783478	4.58E-23	1.48E-21	NA	NA
TRINITY_DN18514_c0	0.137	0.199	0.044	21.871	66.23	8.572	-8.101861814	4.65E-23	1.50E-21	NA	NA
TRINITY_DN25024_c0	0.055	0.076	0.053	4.866	6.278	4.701	-6.404915018	4.71E-23	1.52E-21	NA	NA
TRINITY_DN25075_c8	0	0	0.15	5.465	5.515	3.985	-6.417386964	4.78E-23	1.54E-21	71;GO:0001101,biological_process response to acid chemical;GO:0003674,molecular_function molecular_function;GO:0005215,molecular_function transporter activity;GO:0005351,molecular_function carbohydrate:proton symporter activity;GO:0005355,molecular_function glucose transmembrane transporter activity;GO:0005356,molecular_function glucose:proton symporter activity;GO:0005358,molecular_function high…	NA
TRINITY_DN25817_c3	0.775	3.888	2.264	43.482	53.025	45.701	-4.494907578	5.05E-23	1.63E-21	19;GO:0003674,molecular_function molecular_function;GO:0003824,molecular_function catalytic activity;GO:0005575,cellular_component cellular_component;GO:0005622,cellular_component intracellular;GO:0005623,cellular_component cell;GO:0008194,molecular_function UDP-glycosyltransferase activity;GO:0016740,molecular_function transferase activity;GO:0016757,molecular_function transferase activity, tran…	NA
TRINITY_DN10264_c0	9.944	6.591	7.919	0.44	0.202	0.197	4.905431143	5.12E-23	1.64E-21	NA	NA
TRINITY_DN26618_c2	35.847	36.67	37.533	138.666	186.393	158.201	-2.694784652	5.35E-23	1.72E-21	NA	E2.4.1.207; xyloglucan:xyloglucosyl transferase [EC:2.4.1.207]; K08235
TRINITY_DN26379_c3	150.18	129.146	124.137	7.554	2.892	12.162	4.199405334	5.92E-23	1.90E-21	NA	NA
TRINITY_DN29320_c0	0.091	0.474	0.044	11.517	19.584	8.54	-6.263054513	6.27E-23	2.01E-21	NA	NA
TRINITY_DN15679_c0	0.264	0.19	0.106	9.405	10.941	5.469	-5.463760014	6.28E-23	2.01E-21	47;GO:0003674,molecular_function molecular_function;GO:0003824,molecular_function catalytic activity;GO:0004601,molecular_function peroxidase activity;GO:0005575,cellular_component cellular_component;GO:0005618,cellular_component cell wall;GO:0005622,cellular_component intracellular;GO:0005623,cellular_component cell;GO:0005737,cellular_component cytoplasm;GO:0005773,cellular_component vacuole;GO…	E1.11.1.7; peroxidase [EC:1.11.1.7]; K00430
TRINITY_DN28817_c0	32.794	16.898	31.71	3.794	2.903	2.978	3.081131916	6.34E-23	2.02E-21	42;GO:0003674,molecular_function molecular_function;GO:0003676,molecular_function nucleic acid binding;GO:0003677,molecular_function DNA binding;GO:0003700,molecular_function DNA-binding transcription factor activity;GO:0005488,molecular_function binding;GO:0006355,biological_process regulation of transcription, DNA-templated;GO:0006950,biological_process response to stress;GO:0006970,biological_…	NA
TRINITY_DN29600_c7	15.221	6.875	1.427	0	0	0	11.8437745	6.54E-23	2.08E-21	NA	NA
TRINITY_DN26166_c3	42.392	16.604	23.536	2.134	1.513	1.204	4.076111693	6.75E-23	2.14E-21	NA	NA
TRINITY_DN20648_c0	1.112	0.853	0.652	12.928	13.632	9.589	-3.724256863	7.16E-23	2.27E-21	108;GO:0000003,biological_process reproduction;GO:0003006,biological_process developmental process involved in reproduction;GO:0003674,molecular_function molecular_function;GO:0003824,molecular_function catalytic activity;GO:0004497,molecular_function monooxygenase activity;GO:0006629,biological_process lipid metabolic process;GO:0006694,biological_process steroid biosynthetic process;GO:0007275,…	CYP85A1, BR6OX1; brassinosteroid 6-oxygenase [EC:1.14.14.179]; K09590; CYP90A1, CPD; 3beta,22alpha-dihydroxysteroid 3-dehydrogenase [EC:1.14.19.79]; K09588
TRINITY_DN29949_c4	4.256	21.981	7.998	306.858	321.297	349.837	-4.703086874	8.47E-23	2.68E-21	55;GO:0005575,cellular_component cellular_component;GO:0005622,cellular_component intracellular;GO:0005623,cellular_component cell;GO:0005737,cellular_component cytoplasm;GO:0005768,cellular_component endosome;GO:0005770,cellular_component late endosome;GO:0005783,cellular_component endoplasmic reticulum;GO:0006605,biological_process protein targeting;GO:0006623,biological_process protein targeti…	NA
TRINITY_DN26325_c0	0	0	0.044	5.081	7.881	4.483	-7.938436883	8.49E-23	2.69E-21	NA	NA
TRINITY_DN27630_c5	20.608	80.148	18.048	856.891	852.35	1148.24	-4.959758251	9.17E-23	2.90E-21	NA	NA
TRINITY_DN28165_c5	2.844	3.717	1.823	20.866	27.106	26.524	-3.066507837	9.47E-23	2.99E-21	NA	NA
TRINITY_DN26120_c0	0	0	0	37.848	15.863	54.304	-10.29287496	9.77E-23	3.08E-21	NA	NA
TRINITY_DN20209_c0	47.313	36.85	48.737	7.926	5.515	8.54	2.665221728	1.01E-22	3.17E-21	NA	NA
TRINITY_DN19230_c0	2.579	2.02	3.092	0	0	0	9.324418874	1.02E-22	3.19E-21	54;GO:0000166,molecular_function nucleotide binding;GO:0003674,molecular_function molecular_function;GO:0003824,molecular_function catalytic activity;GO:0005488,molecular_function binding;GO:0005575,cellular_component cellular_component;GO:0005618,cellular_component cell wall;GO:0005623,cellular_component cell;GO:0005975,biological_process carbohydrate metabolic process;GO:0005996,biological_proc…	NA
TRINITY_DN29783_c4	0.064	1.603	1.365	68.729	52.195	89.296	-5.984279319	1.09E-22	3.41E-21	NA	SGT1; pathogen-inducible salicylic acid glucosyltransferase [EC:2.4.1.-]; K13691
TRINITY_DN22564_c0	0.474	2.048	0.872	18.619	24.203	23.017	-4.136664743	1.09E-22	3.41E-21	NA	NA
TRINITY_DN18209_c0	21.802	16.216	15.344	2.597	1.435	1.972	3.21353039	1.11E-22	3.46E-21	NA	GRXCR1; glutaredoxin domain-containing cysteine-rich protein 1; K17479
TRINITY_DN14483_c0	0	0	0	5.792	8.083	7.669	-9.355321322	1.19E-22	3.72E-21	NA	NA
TRINITY_DN26108_c0	1.704	2.01	1.665	26.173	38.485	12.972	-3.786535192	1.24E-22	3.86E-21	22;GO:0003674,molecular_function molecular_function;GO:0003824,molecular_function catalytic activity;GO:0004553,molecular_function hydrolase activity, hydrolyzing O-glycosyl compounds;GO:0004565,molecular_function beta-galactosidase activity;GO:0005575,cellular_component cellular_component;GO:0005618,cellular_component cell wall;GO:0005622,cellular_component intracellular;GO:0005623,cellular_comp…	NA
TRINITY_DN25988_c1	2.917	8.003	3.823	82.944	75.972	48.202	-4.031078836	1.24E-22	3.86E-21	46;GO:0003674,molecular_function molecular_function;GO:0003824,molecular_function catalytic activity;GO:0003993,molecular_function acid phosphatase activity;GO:0004620,molecular_function phospholipase activity;GO:0004629,molecular_function phospholipase C activity;GO:0006629,biological_process lipid metabolic process;GO:0006644,biological_process phospholipid metabolic process;GO:0006793,biologic…	plc; phospholipase C [EC:3.1.4.3]; K01114
TRINITY_DN29151_c0	42.1	34.176	37.506	207.507	228.387	315.976	-2.584996333	1.28E-22	3.98E-21	21;GO:0003674,molecular_function molecular_function;GO:0003824,molecular_function catalytic activity;GO:0004489,molecular_function methylenetetrahydrofolate reductase (NAD(P)H) activity;GO:0005575,cellular_component cellular_component;GO:0005622,cellular_component intracellular;GO:0005623,cellular_component cell;GO:0005737,cellular_component cytoplasm;GO:0005829,cellular_component cytosol;GO:0006…	BLM, RECQL3, SGS1; bloom syndrome protein [EC:5.6.2.4]; K10901; metF, MTHFR; methylenetetrahydrofolate reductase (NADH) [EC:1.5.1.54]; K00297
TRINITY_DN29543_c4	7.355	16.481	10.605	111.488	94.177	145.157	-3.686085686	1.32E-22	4.09E-21	76;GO:0000226,biological_process microtubule cytoskeleton organization;GO:0000278,biological_process mitotic cell cycle;GO:0000281,biological_process mitotic cytokinesis;GO:0000910,biological_process cytokinesis;GO:0000911,biological_process cytokinesis by cell plate formation;GO:0000922,cellular_component spindle pole;GO:0003674,molecular_function molecular_function;GO:0005488,molecular_function…	PRC1, ASE1, MAP65; Ase1/PRC1/MAP65 family protein; K16732
TRINITY_DN24961_c0	5.724	5.604	3.426	86.806	41.904	46.656	-3.512192482	1.33E-22	4.13E-21	NA	NA
TRINITY_DN23784_c0	0	0	0	4.324	6.323	4.95	-9.370539511	1.39E-22	4.31E-21	40;GO:0000325,cellular_component plant-type vacuole;GO:0005575,cellular_component cellular_component;GO:0005622,cellular_component intracellular;GO:0005623,cellular_component cell;GO:0005737,cellular_component cytoplasm;GO:0005773,cellular_component vacuole;GO:0005774,cellular_component vacuolar membrane;GO:0005783,cellular_component endoplasmic reticulum;GO:0007275,biological_process multicellul…	NA
TRINITY_DN24007_c0	2.452	2.285	2.669	0.056	0.056	0.062	5.391127776	1.47E-22	4.54E-21	NA	NA
TRINITY_DN20506_c0	0	0.076	0.07	4.031	7.399	3.175	-6.460391136	1.51E-22	4.68E-21	22;GO:0003674,molecular_function molecular_function;GO:0003824,molecular_function catalytic activity;GO:0005575,cellular_component cellular_component;GO:0005622,cellular_component intracellular;GO:0005623,cellular_component cell;GO:0005737,cellular_component cytoplasm;GO:0008150,biological_process biological_process;GO:0008152,biological_process metabolic process;GO:0016491,molecular_function oxi…	SMOX, PAO5; spermine oxidase [EC:1.5.3.16 1.5.3.-]; K12259
TRINITY_DN27216_c4	4.885	5.434	4.131	47.434	33.048	60.966	-2.936203821	1.65E-22	5.10E-21	101;GO:0000175,molecular_function 3'-5'-exoribonuclease activity;GO:0000288,biological_process nuclear-transcribed mRNA catabolic process, deadenylation-dependent decay;GO:0000291,biological_process nuclear-transcribed mRNA catabolic process, exonucleolytic;GO:0000932,cellular_component P-body;GO:0000956,biological_process nuclear-transcribed mRNA catabolic process;GO:0003674,molecular_function m…	CNOT7_8, CAF1, POP2; CCR4-NOT transcription complex subunit 7/8; K12581
TRINITY_DN26651_c2	94.007	58.357	68.609	12.24	11.603	11.488	2.69886911	1.65E-22	5.10E-21	10;GO:0008150,biological_process biological_process;GO:0009719,biological_process response to endogenous stimulus;GO:0009725,biological_process response to hormone;GO:0009743,biological_process response to carbohydrate;GO:0009744,biological_process response to sucrose;GO:0010033,biological_process response to organic substance;GO:0034285,biological_process response to disaccharide;GO:0042221,biol…	ADIPOR; adiponectin receptor; K07297
TRINITY_DN21217_c0	0.1	0.455	0.37	10.772	9.731	7.565	-4.849118861	1.66E-22	5.11E-21	NA	NA
TRINITY_DN23402_c0	0.055	0.057	0	6.763	10.549	5.22	-7.344387217	1.78E-22	5.47E-21	NA	NA
TRINITY_DN28177_c0	1.932	2.608	2.317	20.042	16.266	30.945	-3.136926446	1.90E-22	5.82E-21	20;GO:0003674,molecular_function molecular_function;GO:0003824,molecular_function catalytic activity;GO:0005575,cellular_component cellular_component;GO:0005622,cellular_component intracellular;GO:0005623,cellular_component cell;GO:0005737,cellular_component cytoplasm;GO:0005794,cellular_component Golgi apparatus;GO:0008378,molecular_function galactosyltransferase activity;GO:0012505,cellular_com…	B3GALT1S; beta-1,3-galactosyltransferase 1/2/3/4/5/7/8 [EC:2.4.1.-]; K20855
TRINITY_DN29732_c0	1.176	0.702	0.467	13.154	12.309	13.304	-3.983536865	1.96E-22	6.01E-21	NA	GGP; glucosinolate gamma-glutamyl hydrolase [EC:3.4.19.16]; K22314
TRINITY_DN19294_c0	0	0.047	0	15.864	12.152	10.969	-7.823415205	2.06E-22	6.30E-21	NA	NA
TRINITY_DN18611_c0	0.529	1.622	0.81	14.803	17.847	12.878	-3.877544374	2.18E-22	6.64E-21	NA	NA
TRINITY_DN38567_c0	0	0	0	5.07	6.3	4.462	-9.336610554	2.19E-22	6.68E-21	NA	NA
TRINITY_DN24374_c0	4.885	3.101	4.202	32.744	55.435	29.7	-3.224142086	2.68E-22	8.17E-21	28;GO:0000038,biological_process very long-chain fatty acid metabolic process;GO:0005575,cellular_component cellular_component;GO:0005622,cellular_component intracellular;GO:0005623,cellular_component cell;GO:0005737,cellular_component cytoplasm;GO:0005783,cellular_component endoplasmic reticulum;GO:0006082,biological_process organic acid metabolic process;GO:0006629,biological_process lipid meta…	FAH; dihydroceramide fatty acyl 2-hydroxylase [EC:1.14.18.7]; K19706
TRINITY_DN27741_c3	27.635	25.3	22.25	213.401	216.549	173.123	-2.532810072	3.07E-22	9.34E-21	44;GO:0000003,biological_process reproduction;GO:0003006,biological_process developmental process involved in reproduction;GO:0003674,molecular_function molecular_function;GO:0003700,molecular_function DNA-binding transcription factor activity;GO:0005575,cellular_component cellular_component;GO:0005622,cellular_component intracellular;GO:0005623,cellular_component cell;GO:0005634,cellular_compone…	NA
TRINITY_DN24649_c0	1.732	1.792	1.806	15.48	25.548	15.981	-3.316096759	3.13E-22	9.51E-21	NA	NA
TRINITY_DN29571_c4	0.137	0.199	0.141	6.933	8.296	5.759	-5.39708142	3.43E-22	1.04E-20	NA	NA
TRINITY_DN27583_c0	36.449	29.928	28.715	5.984	5.549	4.877	2.595071934	3.47E-22	1.05E-20	NA	NA
TRINITY_DN24603_c1	2.88	1.859	1.057	30.091	21.669	52.747	-4.077303348	3.49E-22	1.06E-20	6;GO:0005575,cellular_component cellular_component;GO:0005623,cellular_component cell;GO:0005886,cellular_component plasma membrane;GO:0016020,cellular_component membrane;GO:0044464,cellular_component cell part;GO:0071944,cellular_component cell periphery	CNNM; metal transporter CNNM; K16302
TRINITY_DN27225_c3	0.829	2.997	2.554	34.483	50.211	33.166	-4.315027843	3.52E-22	1.06E-20	20;GO:0003674,molecular_function molecular_function;GO:0003824,molecular_function catalytic activity;GO:0005575,cellular_component cellular_component;GO:0005622,cellular_component intracellular;GO:0005623,cellular_component cell;GO:0008194,molecular_function UDP-glycosyltransferase activity;GO:0016740,molecular_function transferase activity;GO:0016757,molecular_function transferase activity, tran…	BX8_9; UDP-glucosyltransferase BX8/BX9 [EC:2.4.1.202]; K13227; CYP1A1; cytochrome P450 family 1 subfamily A1 [EC:1.14.14.1]; K07408; UGT76C1_2; cytokinin-N-glucosyltransferase [EC:2.4.1.-]; K13493
TRINITY_DN22780_c0	3.965	8.98	7.056	48.123	65.367	72.817	-3.158417473	3.57E-22	1.08E-20	12;GO:0003674,molecular_function molecular_function;GO:0003824,molecular_function catalytic activity;GO:0008150,biological_process biological_process;GO:0008152,biological_process metabolic process;GO:0008168,molecular_function methyltransferase activity;GO:0008171,molecular_function O-methyltransferase activity;GO:0008757,molecular_function S-adenosylmethionine-dependent methyltransferase activi…	GAMT1; gibberellin A9 O-methyltransferase [EC:2.1.1.275]; K18885; GAMT2; gibberellin A4 carboxyl methyltransferase [EC:2.1.1.276]; K18886; IAMT1; indole-3-acetate O-methyltransferase [EC:2.1.1.278]; K18848
TRINITY_DN24026_c0	0	0.057	0	1.942	2.253	3.103	-6.739426578	3.74E-22	1.12E-20	6;GO:0005575,cellular_component cellular_component;GO:0005623,cellular_component cell;GO:0005886,cellular_component plasma membrane;GO:0016020,cellular_component membrane;GO:0044464,cellular_component cell part;GO:0071944,cellular_component cell periphery	NA
TRINITY_DN21302_c0	0.018	0.18	0.176	5.521	10.65	5.24	-5.742337488	3.77E-22	1.13E-20	NA	ABA3; molybdenum cofactor sulfurtransferase [EC:2.8.1.9]; K15631
TRINITY_DN20444_c0	0	0	0	24.75	9.686	53.308	-10.8330265	3.95E-22	1.19E-20	NA	NA
TRINITY_DN21322_c0	1.714	0.882	1.286	31.954	30.626	11.29	-4.188576684	4.00E-22	1.20E-20	74;GO:0003674,molecular_function molecular_function;GO:0003824,molecular_function catalytic activity;GO:0004497,molecular_function monooxygenase activity;GO:0005575,cellular_component cellular_component;GO:0005622,cellular_component intracellular;GO:0005623,cellular_component cell;GO:0005737,cellular_component cytoplasm;GO:0006725,biological_process cellular aromatic compound metabolic process;GO…	CAO; chlorophyllide a oxygenase [EC:1.14.13.122]; K13600
TRINITY_DN28674_c4	12.122	21.867	11.777	107.559	94.94	97.338	-2.612988071	4.29E-22	1.28E-20	64;GO:0001558,biological_process regulation of cell growth;GO:0003674,molecular_function molecular_function;GO:0005102,molecular_function signaling receptor binding;GO:0005179,molecular_function hormone activity;GO:0005488,molecular_function binding;GO:0005515,molecular_function protein binding;GO:0005575,cellular_component cellular_component;GO:0005576,cellular_component extracellular region;GO:…	NA
TRINITY_DN27749_c0	0.465	0.057	0.255	19.669	20.212	13.304	-5.495062402	4.30E-22	1.29E-20	NA	NA
TRINITY_DN24582_c0	3.445	5.168	2.766	31.965	25.167	32.242	-3.07453081	5.64E-22	1.69E-20	NA	NA
TRINITY_DN18392_c0	0.155	0.389	0.352	7.046	10.369	6.091	-4.619971791	6.26E-22	1.87E-20	NA	NA
TRINITY_DN53236_c0	0	0	0	30.238	40.435	24.677	-9.309733971	6.28E-22	1.87E-20	NA	NA
TRINITY_DN30215_c5	92.029	87.128	62.408	542.197	486.884	729.177	-2.772496071	6.84E-22	2.03E-20	NA	NA
TRINITY_DN28184_c5	0.055	0.597	0.026	25.1	21.456	31.609	-6.760062835	7.27E-22	2.16E-20	6;GO:0003674,molecular_function molecular_function;GO:0003824,molecular_function catalytic activity;GO:0008150,biological_process biological_process;GO:0008152,biological_process metabolic process;GO:0009056,biological_process catabolic process;GO:0016787,molecular_function hydrolase activity	NA
TRINITY_DN27326_c0	0.51	0.673	0.669	11.156	7.657	9.661	-3.800758127	7.45E-22	2.21E-20	NA	NA
TRINITY_DN22567_c0	459.199	484.542	577.031	92.113	41.556	49.261	3.000997696	7.70E-22	2.28E-20	NA	NA
TRINITY_DN26216_c2	28.674	34.451	39.312	1.716	0.594	3.217	4.310880281	8.01E-22	2.37E-20	NA	NA
TRINITY_DN26432_c1	22.677	19.051	18.727	140.393	114.098	202.75	-2.784842657	8.23E-22	2.43E-20	69;GO:0000003,biological_process reproduction;GO:0003006,biological_process developmental process involved in reproduction;GO:0003674,molecular_function molecular_function;GO:0003824,molecular_function catalytic activity;GO:0003977,molecular_function UDP-N-acetylglucosamine diphosphorylase activity;GO:0005575,cellular_component cellular_component;GO:0005622,cellular_component intracellular;GO:000…	UAP1; UDP-N-acetylglucosamine/UDP-N-acetylgalactosamine diphosphorylase [EC:2.7.7.23 2.7.7.83]; K00972
TRINITY_DN20705_c0	0	0	0	2.902	4.473	2.708	-9.398442134	8.23E-22	2.43E-20	NA	NA
TRINITY_DN23048_c0	0	0.076	0.053	4.81	8.408	2.885	-6.837299004	8.24E-22	2.43E-20	59;GO:0000003,biological_process reproduction;GO:0003006,biological_process developmental process involved in reproduction;GO:0003674,molecular_function molecular_function;GO:0003824,molecular_function catalytic activity;GO:0004842,molecular_function ubiquitin-protein transferase activity;GO:0006464,biological_process cellular protein modification process;GO:0006508,biological_process proteolysis…	RNF38_44; E3 ubiquitin-protein ligase RNF38/44 [EC:2.3.2.27]; K19041
TRINITY_DN27072_c1	0	1.546	0.476	51.171	30.335	101.852	-6.463133433	9.11E-22	2.68E-20	NA	NA
TRINITY_DN29358_c2	135.086	125.201	161.731	24.536	28.777	24.013	2.500334107	9.65E-22	2.83E-20	NA	NA
TRINITY_DN15127_c0	0	0	0	4.008	4.394	8.572	-9.67741851	9.82E-22	2.88E-20	NA	NA
TRINITY_DN30363_c2	0	0.142	0.361	56.692	97.406	14.269	-7.868213721	9.93E-22	2.91E-20	46;GO:0003674,molecular_function molecular_function;GO:0003676,molecular_function nucleic acid binding;GO:0003677,molecular_function DNA binding;GO:0003700,molecular_function DNA-binding transcription factor activity;GO:0005488,molecular_function binding;GO:0006355,biological_process regulation of transcription, DNA-templated;GO:0008150,biological_process biological_process;GO:0009314,biological_…	NA
TRINITY_DN20581_c0	0	0	0	5.115	5.549	11.187	-9.836611624	1.02E-21	2.98E-20	21;GO:0007275,biological_process multicellular organism development;GO:0008150,biological_process biological_process;GO:0009653,biological_process anatomical structure morphogenesis;GO:0009791,biological_process post-embryonic development;GO:0009888,biological_process tissue development;GO:0009987,biological_process cellular process;GO:0010016,biological_process shoot system morphogenesis;GO:0010…	NA
TRINITY_DN20478_c0	0.118	0.379	0.229	13.199	14.842	12.691	-5.728518759	1.22E-21	3.58E-20	NA	NA
TRINITY_DN24638_c1	4.339	6.069	5.919	39.79	28.34	48.814	-2.735546521	1.26E-21	3.69E-20	NA	NA
TRINITY_DN15505_c0	10.637	4.865	9.742	0.192	0.034	0.394	5.445586453	1.28E-21	3.74E-20	30;GO:0000325,cellular_component plant-type vacuole;GO:0005575,cellular_component cellular_component;GO:0005622,cellular_component intracellular;GO:0005623,cellular_component cell;GO:0005737,cellular_component cytoplasm;GO:0005773,cellular_component vacuole;GO:0005774,cellular_component vacuolar membrane;GO:0006810,biological_process transport;GO:0006811,biological_process ion transport;GO:000681…	NA
TRINITY_DN2441_c0	0	0	0	4.2	10.246	6.538	-9.680966094	1.40E-21	4.06E-20	NA	NA
TRINITY_DN26519_c2	0	0	0	7.836	6.132	6.641	-9.176934291	1.44E-21	4.18E-20	NA	NA
TRINITY_DN23819_c0	0.018	0	0	8.073	16.266	1.66	-9.953476734	1.44E-21	4.18E-20	NA	NA
TRINITY_DN19680_c0	0.255	0	0.062	28.465	86.88	10.543	-8.477252231	1.51E-21	4.37E-20	NA	NA
TRINITY_DN24874_c0	0.483	0.275	0.194	7.904	14.506	4.39	-4.737898842	1.55E-21	4.50E-20	42;GO:0003674,molecular_function molecular_function;GO:0003774,molecular_function motor activity;GO:0003777,molecular_function microtubule motor activity;GO:0003824,molecular_function catalytic activity;GO:0005575,cellular_component cellular_component;GO:0005622,cellular_component intracellular;GO:0005623,cellular_component cell;GO:0005856,cellular_component cytoskeleton;GO:0005871,cellular_compo…	CENPE; centromeric protein E; K11498
TRINITY_DN28189_c6	4.831	2.978	3.84	22.864	22.252	30.063	-2.631864741	1.72E-21	4.96E-20	NA	NA
TRINITY_DN18367_c0	0	0	0	2.428	4.495	3.85	-9.366951087	1.78E-21	5.13E-20	NA	NA
TRINITY_DN28537_c0	0.875	1.46	1.039	9.868	8.822	7.171	-2.858094814	1.79E-21	5.15E-20	43;GO:0000226,biological_process microtubule cytoskeleton organization;GO:0000902,biological_process cell morphogenesis;GO:0000904,biological_process cell morphogenesis involved in differentiation;GO:0003674,molecular_function molecular_function;GO:0005488,molecular_function binding;GO:0005515,molecular_function protein binding;GO:0005575,cellular_component cellular_component;GO:0005623,cellular_…	NA
TRINITY_DN18178_c0	0	0	0	7.576	6.009	6.34	-9.094190817	1.85E-21	5.34E-20	NA	E1.11.1.11; L-ascorbate peroxidase [EC:1.11.1.11]; K00434
TRINITY_DN27378_c3	0	0	0	10.207	6.278	31.962	-10.77286667	1.87E-21	5.39E-20	NA	NA
TRINITY_DN22673_c0	0	0	0	2.044	4.159	2.802	-9.387902651	1.98E-21	5.69E-20	103;GO:0003674,molecular_function molecular_function;GO:0003700,molecular_function DNA-binding transcription factor activity;GO:0005575,cellular_component cellular_component;GO:0005622,cellular_component intracellular;GO:0005623,cellular_component cell;GO:0005634,cellular_component nucleus;GO:0006355,biological_process regulation of transcription, DNA-templated;GO:0007275,biological_process multi…	NA
TRINITY_DN28328_c3	0.611	0.597	0.59	16.869	55.995	11.114	-5.593303516	2.01E-21	5.76E-20	7;GO:0006950,biological_process response to stress;GO:0008150,biological_process biological_process;GO:0009628,biological_process response to abiotic stimulus;GO:0034059,biological_process response to anoxia;GO:0036293,biological_process response to decreased oxygen levels;GO:0050896,biological_process response to stimulus;GO:0070482,biological_process response to oxygen levels	ARHGAP22_24_25; Rho GTPase-activating protein 22/24/25; K20642
TRINITY_DN27476_c3	18.247	10.526	19.563	221.802	380.151	131.168	-3.910222533	2.03E-21	5.83E-20	NA	NA
TRINITY_DN28633_c0	0.857	0.692	0.484	11.573	29.382	8.665	-4.502104677	2.04E-21	5.83E-20	34;GO:0001101,biological_process response to acid chemical;GO:0006950,biological_process response to stress;GO:0006970,biological_process response to osmotic stress;GO:0008150,biological_process biological_process;GO:0009628,biological_process response to abiotic stimulus;GO:0009651,biological_process response to salt stress;GO:0009719,biological_process response to endogenous stimulus;GO:0009725…	NA
TRINITY_DN30416_c1	69.963	37.097	48.297	2.258	1.984	5.593	4.023741829	2.09E-21	5.98E-20	NA	NA
TRINITY_DN20898_c0	0	0.076	0	21.622	22.521	5.292	-8.860987961	2.15E-21	6.13E-20	NA	NA
TRINITY_DN25437_c2	690.79	720.151	678.662	106.712	153.637	88.788	2.694487771	2.20E-21	6.27E-20	NA	NA
TRINITY_DN24832_c0	0.483	0.503	0.44	5.871	6.345	7.939	-3.735535033	2.61E-21	7.44E-20	NA	GLX; glyoxal/methylglyoxal oxidase [EC:1.2.3.15]; K20929
TRINITY_DN19951_c0	0	0	0	2.484	3.408	1.889	-9.364463545	2.81E-21	7.98E-20	53;GO:0003674,molecular_function molecular_function;GO:0005215,molecular_function transporter activity;GO:0005432,molecular_function calcium:sodium antiporter activity;GO:0005488,molecular_function binding;GO:0005509,molecular_function calcium ion binding;GO:0006810,biological_process transport;GO:0006811,biological_process ion transport;GO:0006812,biological_process cation transport;GO:0006814,b…	NA
TRINITY_DN27159_c3	0	0.171	0	4.37	5.897	11.104	-6.782519439	2.88E-21	8.17E-20	NA	NA
TRINITY_DN118872_c0	0	0	0	1.242	2.601	1.308	-9.62089201	2.92E-21	8.27E-20	NA	NA
TRINITY_DN20415_c0	0	0	0	1.761	2.466	1.733	-9.197532826	3.01E-21	8.50E-20	NA	NA
TRINITY_DN26543_c0	1.085	1.185	1.207	8.57	13.273	7.057	-2.977374364	3.01E-21	8.52E-20	78;GO:0003674,molecular_function molecular_function;GO:0003824,molecular_function catalytic activity;GO:0004672,molecular_function protein kinase activity;GO:0004673,molecular_function protein histidine kinase activity;GO:0005488,molecular_function binding;GO:0005515,molecular_function protein binding;GO:0005575,cellular_component cellular_component;GO:0005623,cellular_component cell;GO:0005886,c…	NA
TRINITY_DN28157_c2	0.711	5.083	1.815	148.918	89.716	180.335	-5.697210933	3.06E-21	8.64E-20	NA	NA
TRINITY_DN24989_c1	0.219	0.114	0.106	13.188	10.179	12.837	-6.172515811	3.37E-21	9.49E-20	NA	NA
TRINITY_DN28993_c3	0	0.038	0.097	3.895	8.004	3.84	-6.158315763	3.50E-21	9.86E-20	NA	SLC9A8, NHE8; solute carrier family 9 (sodium/hydrogen exchanger), member 8; K14724
TRINITY_DN28497_c2	11.676	8.781	11.583	2.303	2.309	2.293	2.331807651	3.52E-21	9.90E-20	184;GO:0000228,cellular_component nuclear chromosome;GO:0000375,biological_process RNA splicing, via transesterification reactions;GO:0000377,biological_process RNA splicing, via transesterification reactions with bulged adenosine as nucleophile;GO:0000398,biological_process mRNA splicing, via spliceosome;GO:0000418,cellular_component RNA polymerase IV complex;GO:0000419,cellular_component RNA po…	NRPD2, NRPE2; DNA-directed RNA polymerase IV and V subunit 2 [EC:2.7.7.6]; K16252; RPB2, POLR2B; DNA-directed RNA polymerase II subunit RPB2 [EC:2.7.7.6]; K03010
TRINITY_DN784_c0	305.756	147.372	249.49	32.428	18.688	27.676	3.222040326	3.67E-21	1.03E-19	20;GO:0005575,cellular_component cellular_component;GO:0005622,cellular_component intracellular;GO:0005623,cellular_component cell;GO:0005737,cellular_component cytoplasm;GO:0009507,cellular_component chloroplast;GO:0009532,cellular_component plastid stroma;GO:0009536,cellular_component plastid;GO:0009570,cellular_component chloroplast stroma;GO:0010287,cellular_component plastoglobule;GO:0043226…	NCED; 9-cis-epoxycarotenoid dioxygenase [EC:1.13.11.51]; K09840
TRINITY_DN24515_c0	0.374	0.123	0.238	12.409	7.163	15.908	-5.470157233	3.75E-21	1.05E-19	NA	NA
TRINITY_DN29496_c1	0	0.019	0	1.739	3.397	2.221	-7.778931459	3.78E-21	1.06E-19	NA	NA
TRINITY_DN7121_c0	23.944	4.628	13.028	0	0	0	10.54418738	3.82E-21	1.07E-19	NA	NA
TRINITY_DN25802_c3	0.191	0.958	0.299	13.143	23.138	12.38	-4.973312319	4.21E-21	1.18E-19	NA	NA
TRINITY_DN26171_c1	54.988	32.479	21.096	1.818	3.004	3.124	3.821309075	4.41E-21	1.23E-19	84;GO:0000041,biological_process transition metal ion transport;GO:0003674,molecular_function molecular_function;GO:0005215,molecular_function transporter activity;GO:0005381,molecular_function iron ion transmembrane transporter activity;GO:0005384,molecular_function manganese ion transmembrane transporter activity;GO:0005575,cellular_component cellular_component;GO:0005622,cellular_component int…	NA
TRINITY_DN25453_c0	0.146	0.237	0.211	6.029	9.215	11.913	-5.553679115	4.77E-21	1.33E-19	NA	NA
TRINITY_DN30042_c4	64.576	73.748	55.026	547.787	360.791	606.964	-2.632724317	4.80E-21	1.34E-19	99;GO:0000226,biological_process microtubule cytoskeleton organization;GO:0000271,biological_process polysaccharide biosynthetic process;GO:0000902,biological_process cell morphogenesis;GO:0003674,molecular_function molecular_function;GO:0003824,molecular_function catalytic activity;GO:0004553,molecular_function hydrolase activity, hydrolyzing O-glycosyl compounds;GO:0005575,cellular_component ce…	E3.2.1.4; endoglucanase [EC:3.2.1.4]; K01179
TRINITY_DN79100_c0	0	0	0	7.915	51.836	7.866	-11.79074527	4.96E-21	1.38E-19	NA	NA
TRINITY_DN25712_c0	0.848	0.825	0.344	13.414	21.277	8.582	-4.352663951	4.96E-21	1.38E-19	76;GO:0002682,biological_process regulation of immune system process;GO:0002683,biological_process negative regulation of immune system process;GO:0003674,molecular_function molecular_function;GO:0003824,molecular_function catalytic activity;GO:0004842,molecular_function ubiquitin-protein transferase activity;GO:0005102,molecular_function signaling receptor binding;GO:0005488,molecular_function b…	VAC8; vacuolar protein 8; K08332
TRINITY_DN15851_c0	0	0	0	3.218	3.565	3.829	-9.048375189	5.21E-21	1.45E-19	33;GO:0000272,biological_process polysaccharide catabolic process;GO:0003674,molecular_function molecular_function;GO:0003824,molecular_function catalytic activity;GO:0004553,molecular_function hydrolase activity, hydrolyzing O-glycosyl compounds;GO:0004567,molecular_function beta-mannosidase activity;GO:0005975,biological_process carbohydrate metabolic process;GO:0005976,biological_process polys…	MAN; mannan endo-1,4-beta-mannosidase [EC:3.2.1.78]; K19355
TRINITY_DN25952_c7	0.055	0.161	0.079	5.092	3.486	9.703	-5.801212991	5.34E-21	1.48E-19	NA	NA
TRINITY_DN22148_c0	0	0.038	0	4.889	7.601	3.124	-7.994427923	5.60E-21	1.55E-19	NA	NA
TRINITY_DN27966_c7	0.365	0.228	0.07	8.389	10.616	9.744	-5.363076929	5.81E-21	1.60E-19	NA	NA
TRINITY_DN22662_c0	0.046	0.256	0.291	10.67	22.723	7.119	-6.001703388	5.93E-21	1.64E-19	7;GO:0005575,cellular_component cellular_component;GO:0005618,cellular_component cell wall;GO:0005623,cellular_component cell;GO:0009505,cellular_component plant-type cell wall;GO:0030312,cellular_component external encapsulating structure;GO:0044464,cellular_component cell part;GO:0071944,cellular_component cell periphery	E3.2.1.22B, galA, rafA; alpha-galactosidase [EC:3.2.1.22]; K07407
TRINITY_DN7330_c0	1.622	1.318	0.881	13.707	12.634	15.514	-3.420838835	5.96E-21	1.64E-19	NA	NA
TRINITY_DN20153_c0	0.656	0.531	0.555	7.768	8.15	7.472	-3.674544894	5.99E-21	1.65E-19	97;GO:0000003,biological_process reproduction;GO:0000272,biological_process polysaccharide catabolic process;GO:0000746,biological_process conjugation;GO:0000747,biological_process conjugation with cellular fusion;GO:0000920,biological_process septum digestion after cytokinesis;GO:0000935,cellular_component division septum;GO:0000936,cellular_component primary cell septum;GO:0001871,molecular_fun…	E3.2.1.6; endo-1,3(4)-beta-glucanase [EC:3.2.1.6]; K01180
TRINITY_DN20589_c0	0.529	0	0.097	6.571	5.56	4.95	-5.597613709	6.10E-21	1.68E-19	2;GO:0005575,cellular_component cellular_component;GO:0005576,cellular_component extracellular region	NA
TRINITY_DN29420_c1	14.328	18.615	15.494	85.18	85.859	105.111	-2.464062431	6.37E-21	1.75E-19	28;GO:0000003,biological_process reproduction;GO:0001101,biological_process response to acid chemical;GO:0003006,biological_process developmental process involved in reproduction;GO:0007275,biological_process multicellular organism development;GO:0008150,biological_process biological_process;GO:0009555,biological_process pollen development;GO:0009719,biological_process response to endogenous stim…	ARFGAP2_3; ADP-ribosylation factor GTPase-activating protein 2/3; K12493
TRINITY_DN28804_c3	0	0	0	3.218	2.477	23.276	-12.08363228	6.78E-21	1.86E-19	NA	NA
TRINITY_DN17648_c0	0	0	0	46.305	63.775	51.606	-9.126600628	6.93E-21	1.90E-19	NA	NA
TRINITY_DN24160_c0	1.577	3.49	1.929	22.413	18.463	33.508	-3.288335316	7.18E-21	1.96E-19	81;GO:0000226,biological_process microtubule cytoskeleton organization;GO:0000278,biological_process mitotic cell cycle;GO:0000280,biological_process nuclear division;GO:0000281,biological_process mitotic cytokinesis;GO:0000775,cellular_component chromosome, centromeric region;GO:0000910,biological_process cytokinesis;GO:0000911,biological_process cytokinesis by cell plate formation;GO:0003674,mo…	CENPE; centromeric protein E; K11498
TRINITY_DN28979_c0	0.046	0.114	0.026	5.533	17.331	2.978	-6.967988606	7.20E-21	1.97E-19	40;GO:0000003,biological_process reproduction;GO:0003006,biological_process developmental process involved in reproduction;GO:0003674,molecular_function molecular_function;GO:0005102,molecular_function signaling receptor binding;GO:0005488,molecular_function binding;GO:0005515,molecular_function protein binding;GO:0005575,cellular_component cellular_component;GO:0005623,cellular_component cell;GO…	IRAK4; interleukin-1 receptor-associated kinase 4 [EC:2.7.11.1]; K04733
TRINITY_DN18462_c0	2.388	1.536	1.295	27.731	45.547	22.695	-3.975342871	7.35E-21	2.00E-19	NA	NA
TRINITY_DN28039_c6	0.046	0.114	0.132	7.588	34.628	5.261	-7.283615669	8.08E-21	2.20E-19	NA	NA
TRINITY_DN25078_c7	8.96	12.195	10.72	61.028	63.865	65.314	-2.516466803	8.24E-21	2.24E-19	93;GO:0000003,biological_process reproduction;GO:0001101,biological_process response to acid chemical;GO:0003006,biological_process developmental process involved in reproduction;GO:0003674,molecular_function molecular_function;GO:0003676,molecular_function nucleic acid binding;GO:0003677,molecular_function DNA binding;GO:0003682,molecular_function chromatin binding;GO:0003700,molecular_function …	NA
TRINITY_DN24150_c0	0.064	0.038	0	2.303	2.489	2.221	-5.935795272	8.64E-21	2.35E-19	54;GO:0000003,biological_process reproduction;GO:0003006,biological_process developmental process involved in reproduction;GO:0003674,molecular_function molecular_function;GO:0003700,molecular_function DNA-binding transcription factor activity;GO:0005575,cellular_component cellular_component;GO:0005622,cellular_component intracellular;GO:0005623,cellular_component cell;GO:0005634,cellular_compone…	NA
TRINITY_DN21146_c0	13.371	16.813	16.639	142.832	192.772	85.706	-3.161225181	8.68E-21	2.36E-19	NA	NA
TRINITY_DN24607_c0	0	0	0	8.039	19.596	1.826	-11.58053738	9.73E-21	2.64E-19	3;GO:0003674,molecular_function molecular_function;GO:0005198,molecular_function structural molecule activity;GO:0005199,molecular_function structural constituent of cell wall	NA
TRINITY_DN22665_c0	27.936	12.821	23.131	1.479	0.695	0.82	4.452067993	1.02E-20	2.76E-19	6;GO:0003674,molecular_function molecular_function;GO:0003824,molecular_function catalytic activity;GO:0008150,biological_process biological_process;GO:0008152,biological_process metabolic process;GO:0009056,biological_process catabolic process;GO:0016787,molecular_function hydrolase activity	NA
TRINITY_DN24660_c3	1.103	0.503	0.123	25.145	15.302	16.842	-4.952820955	1.08E-20	2.93E-19	23;GO:0000030,molecular_function mannosyltransferase activity;GO:0003674,molecular_function molecular_function;GO:0003824,molecular_function catalytic activity;GO:0008150,biological_process biological_process;GO:0008152,biological_process metabolic process;GO:0009292,biological_process genetic transfer;GO:0009294,biological_process DNA mediated transformation;GO:0009605,biological_process respons…	CSLA; beta-mannan synthase [EC:2.4.1.32]; K13680
TRINITY_DN25750_c4	0.055	0	0	3.082	8.284	22.726	-9.411999669	1.12E-20	3.03E-19	NA	NA
TRINITY_DN4252_c0	20.654	30.591	22.55	137.085	148.67	141.182	-2.481639958	1.17E-20	3.14E-19	30;GO:0005575,cellular_component cellular_component;GO:0005622,cellular_component intracellular;GO:0005623,cellular_component cell;GO:0005737,cellular_component cytoplasm;GO:0005768,cellular_component endosome;GO:0005783,cellular_component endoplasmic reticulum;GO:0005794,cellular_component Golgi apparatus;GO:0005802,cellular_component trans-Golgi network;GO:0005829,cellular_component cytosol;GO:…	RABAC1, PRAF1; PRA1 family protein 1; K20359
TRINITY_DN22363_c0	0.036	0.028	0.035	2.913	2.78	3.165	-6.305947052	1.17E-20	3.15E-19	122;GO:0001101,biological_process response to acid chemical;GO:0002831,biological_process regulation of response to biotic stimulus;GO:0002832,biological_process negative regulation of response to biotic stimulus;GO:0003674,molecular_function molecular_function;GO:0003824,molecular_function catalytic activity;GO:0004672,molecular_function protein kinase activity;GO:0004674,molecular_function prot…	CPK; calcium-dependent protein kinase [EC:2.7.11.1]; K13412
TRINITY_DN20643_c0	0.182	0	0	17.185	4.226	19.156	-7.461070522	1.21E-20	3.26E-19	11;GO:0005575,cellular_component cellular_component;GO:0005618,cellular_component cell wall;GO:0005623,cellular_component cell;GO:0005911,cellular_component cell-cell junction;GO:0009505,cellular_component plant-type cell wall;GO:0009506,cellular_component plasmodesma;GO:0030054,cellular_component cell junction;GO:0030312,cellular_component external encapsulating structure;GO:0044464,cellular_com…	E1.11.1.7; peroxidase [EC:1.11.1.7]; K00430
TRINITY_DN26275_c0	0.064	0.066	0.009	1.513	1.939	3.383	-5.455291662	1.24E-20	3.34E-19	NA	NA
TRINITY_DN28022_c2	15.449	18.785	19.546	34.483	37.106	37.628	-2.245949434	1.33E-20	3.56E-19	59;GO:0001101,biological_process response to acid chemical;GO:0003674,molecular_function molecular_function;GO:0003824,molecular_function catalytic activity;GO:0004028,molecular_function 3-chloroallyl aldehyde dehydrogenase activity;GO:0004029,molecular_function aldehyde dehydrogenase (NAD) activity;GO:0005575,cellular_component cellular_component;GO:0005622,cellular_component intracellular;GO:00…	ALDH; aldehyde dehydrogenase (NAD+) [EC:1.2.1.3]; K00128
TRINITY_DN18562_c0	0.374	2.56	2.052	76.553	34.875	76.283	-5.154079145	1.38E-20	3.70E-19	32;GO:0000271,biological_process polysaccharide biosynthetic process;GO:0003674,molecular_function molecular_function;GO:0003824,molecular_function catalytic activity;GO:0005575,cellular_component cellular_component;GO:0005622,cellular_component intracellular;GO:0005623,cellular_component cell;GO:0005737,cellular_component cytoplasm;GO:0005794,cellular_component Golgi apparatus;GO:0005975,biologi…	NA
TRINITY_DN26652_c0	0.292	1.091	0.423	17.942	39.83	12.079	-5.231580998	1.40E-20	3.74E-19	22;GO:0003674,molecular_function molecular_function;GO:0003824,molecular_function catalytic activity;GO:0004857,molecular_function enzyme inhibitor activity;GO:0005575,cellular_component cellular_component;GO:0005623,cellular_component cell;GO:0005886,cellular_component plasma membrane;GO:0008150,biological_process biological_process;GO:0016020,cellular_component membrane;GO:0016787,molecular_fun…	E3.1.1.11; pectinesterase [EC:3.1.1.11]; K01051
TRINITY_DN21481_c0	5.751	2.219	4.316	0	0	0	9.506849095	1.44E-20	3.85E-19	NA	NA
TRINITY_DN27743_c6	4.694	4.296	2.854	38.853	29.954	23.712	-2.932767126	1.51E-20	4.04E-19	75;GO:0000003,biological_process reproduction;GO:0003006,biological_process developmental process involved in reproduction;GO:0003674,molecular_function molecular_function;GO:0003824,molecular_function catalytic activity;GO:0004672,molecular_function protein kinase activity;GO:0004674,molecular_function protein serine/threonine kinase activity;GO:0004675,molecular_function transmembrane receptor …	IRAK4; interleukin-1 receptor-associated kinase 4 [EC:2.7.11.1]; K04733
TRINITY_DN25771_c3	19.824	45.024	7.355	881.269	849.278	624.19	-4.990216007	1.51E-20	4.04E-19	NA	NA
TRINITY_DN57706_c0	1.385	3.698	1.321	96.968	32.992	163.732	-5.4298773	1.52E-20	4.05E-19	NA	GLX; glyoxal/methylglyoxal oxidase [EC:1.2.3.15]; K20929
TRINITY_DN27779_c0	242.483	78.214	185.62	1.174	0.112	2.304	7.21269773	1.54E-20	4.09E-19	NA	NA
TRINITY_DN24779_c1	0	0	0	6.729	14.865	2.345	-10.8020001	1.59E-20	4.21E-19	NA	PEP4; saccharopepsin [EC:3.4.23.25]; K01381
TRINITY_DN18964_c0	1.768	3.632	2.96	19.172	21.333	25.206	-2.891584419	1.66E-20	4.41E-19	6;GO:0005575,cellular_component cellular_component;GO:0005622,cellular_component intracellular;GO:0005623,cellular_component cell;GO:0005737,cellular_component cytoplasm;GO:0044424,cellular_component intracellular part;GO:0044464,cellular_component cell part	NA
TRINITY_DN15993_c0	5.086	6.828	9.821	0.452	0.146	0.311	4.63828943	1.73E-20	4.59E-19	NA	IRAK4; interleukin-1 receptor-associated kinase 4 [EC:2.7.11.1]; K04733
TRINITY_DN24775_c0	0	0	0	4.697	29.595	3.279	-12.58962577	1.73E-20	4.59E-19	40;GO:0000003,biological_process reproduction;GO:0003006,biological_process developmental process involved in reproduction;GO:0003674,molecular_function molecular_function;GO:0005102,molecular_function signaling receptor binding;GO:0005488,molecular_function binding;GO:0005515,molecular_function protein binding;GO:0005575,cellular_component cellular_component;GO:0007275,biological_process multice…	ER; LRR receptor-like serine/threonine-protein kinase ERECTA [EC:2.7.11.1]; K20718
TRINITY_DN29885_c2	0	0	0	2.699	12.085	1.318	-11.67253825	1.81E-20	4.79E-19	97;GO:0000003,biological_process reproduction;GO:0001708,biological_process cell fate specification;GO:0003006,biological_process developmental process involved in reproduction;GO:0003674,molecular_function molecular_function;GO:0003824,molecular_function catalytic activity;GO:0004672,molecular_function protein kinase activity;GO:0004888,molecular_function transmembrane signaling receptor activit…	NA
TRINITY_DN4620_c0	0.073	0	0	3.681	4.394	2.76	-6.936490596	1.82E-20	4.81E-19	NA	NA
TRINITY_DN19239_c0	0	0	0	8.57	12.354	4.722	-9.601184009	1.93E-20	5.09E-19	17;GO:0005575,cellular_component cellular_component;GO:0005622,cellular_component intracellular;GO:0005623,cellular_component cell;GO:0005737,cellular_component cytoplasm;GO:0005768,cellular_component endosome;GO:0005794,cellular_component Golgi apparatus;GO:0012505,cellular_component endomembrane system;GO:0031410,cellular_component cytoplasmic vesicle;GO:0031982,cellular_component vesicle;GO:00…	RAB11A; Ras-related protein Rab-11A; K07904
TRINITY_DN22139_c0	0.064	0	0	2.337	3.24	1.961	-6.596375486	2.00E-20	5.27E-19	NA	NA
TRINITY_DN60481_c0	22.495	52.459	49.486	0.948	0	1.453	5.650505277	2.04E-20	5.37E-19	NA	NA
TRINITY_DN26204_c1	47.432	32.877	39.453	1.965	0.549	3.57	4.36402874	2.08E-20	5.48E-19	NA	NA
TRINITY_DN26558_c1	0.62	0.133	0.608	18.111	36.355	9.703	-6.223798146	2.14E-20	5.60E-19	NA	NA
TRINITY_DN24161_c0	0.292	0.654	0.555	11.348	12.511	6.807	-4.35635408	2.27E-20	5.94E-19	54;GO:0000003,biological_process reproduction;GO:0000902,biological_process cell morphogenesis;GO:0003006,biological_process developmental process involved in reproduction;GO:0003674,molecular_function molecular_function;GO:0003824,molecular_function catalytic activity;GO:0005575,cellular_component cellular_component;GO:0005623,cellular_component cell;GO:0005886,cellular_component plasma membrane…	NA
TRINITY_DN25247_c0	2.516	0.863	2.572	17.004	29.225	15.545	-3.318240028	2.30E-20	6.03E-19	NA	NA
TRINITY_DN26880_c2	5.587	6.316	5.858	32.71	29.135	42.183	-2.457354468	2.32E-20	6.06E-19	242;GO:0000003,biological_process reproduction;GO:0000226,biological_process microtubule cytoskeleton organization;GO:0000271,biological_process polysaccharide biosynthetic process;GO:0000278,biological_process mitotic cell cycle;GO:0000281,biological_process mitotic cytokinesis;GO:0000910,biological_process cytokinesis;GO:0001101,biological_process response to acid chemical;GO:0002682,biological…	NA
TRINITY_DN23996_c0	12.077	8.734	4.695	121.086	304.033	104.727	-4.327573544	2.36E-20	6.18E-19	NA	NA
TRINITY_DN29279_c3	0	0	0	6.515	8.587	12.712	-8.986356664	2.53E-20	6.60E-19	NA	REEP5_6; receptor expression-enhancing protein 5/6; K17279
TRINITY_DN27284_c0	0.073	4.106	0.344	4796.393	3793.216	1112.895	-11.22740398	2.55E-20	6.65E-19	130;GO:0001101,biological_process response to acid chemical;GO:0003674,molecular_function molecular_function;GO:0005488,molecular_function binding;GO:0005515,molecular_function protein binding;GO:0005575,cellular_component cellular_component;GO:0005622,cellular_component intracellular;GO:0005623,cellular_component cell;GO:0005737,cellular_component cytoplasm;GO:0005773,cellular_component vacuole;…	LHCB1; light-harvesting complex II chlorophyll a/b binding protein 1; K08912; LHCB2; light-harvesting complex II chlorophyll a/b binding protein 2; K08913
TRINITY_DN26768_c0	0.228	1.081	0.07	429.016	62.251	444.633	-9.229546772	2.65E-20	6.90E-19	NA	NA
TRINITY_DN24214_c0	0	0.028	0.026	2.066	2.5	2.615	-6.672746219	2.67E-20	6.94E-19	32;GO:0003674,molecular_function molecular_function;GO:0003824,molecular_function catalytic activity;GO:0004439,molecular_function phosphatidylinositol-4,5-bisphosphate 5-phosphatase activity;GO:0006629,biological_process lipid metabolic process;GO:0006644,biological_process phospholipid metabolic process;GO:0006650,biological_process glycerophospholipid metabolic process;GO:0006793,biological_pr…	SYNJ; synaptojanin [EC:3.1.3.36]; K20279
TRINITY_DN26677_c1	16.443	22.408	12.473	103.133	115.959	117.906	-2.688621288	2.69E-20	6.99E-19	44;GO:0002229,biological_process defense response to oomycetes;GO:0002239,biological_process response to oomycetes;GO:0005575,cellular_component cellular_component;GO:0005622,cellular_component intracellular;GO:0005623,cellular_component cell;GO:0005737,cellular_component cytoplasm;GO:0006810,biological_process transport;GO:0006811,biological_process ion transport;GO:0006820,biological_process an…	NA
TRINITY_DN28323_c4	4.585	3.101	4.651	57.788	125.891	34.234	-4.074083646	2.96E-20	7.68E-19	37;GO:0003674,molecular_function molecular_function;GO:0003824,molecular_function catalytic activity;GO:0004601,molecular_function peroxidase activity;GO:0005575,cellular_component cellular_component;GO:0005618,cellular_component cell wall;GO:0005623,cellular_component cell;GO:0005911,cellular_component cell-cell junction;GO:0008150,biological_process biological_process;GO:0008152,biological_proc…	E1.11.1.7; peroxidase [EC:1.11.1.7]; K00430
TRINITY_DN29090_c4	0.046	0.047	0	13.007	3.621	27.323	-8.579378347	3.10E-20	8.03E-19	NA	NA
TRINITY_DN25559_c0	20.234	25.025	23.06	3.85	3.027	1.899	3.059814074	3.32E-20	8.58E-19	NA	NA
TRINITY_DN27915_c2	5.633	1.982	1.586	0	0	0	10.08161222	3.52E-20	9.11E-19	NA	NA
TRINITY_DN27059_c1	100.424	128.416	95.624	541.385	328.853	267.442	-3.301404357	3.81E-20	9.83E-19	NA	NA
TRINITY_DN23320_c0	0	0	0	10.614	5.336	9.381	-9.227712729	3.92E-20	1.01E-18	NA	NA
TRINITY_DN20616_c0	0	0	0	3.082	4.798	1.598	-9.776031525	3.92E-20	1.01E-18	NA	CYCD1_2_4; cyclin D1/2/4, plant; K18810
TRINITY_DN28249_c0	0	0	0	4.878	8.127	2.314	-9.865958381	4.04E-20	1.04E-18	NA	NA
TRINITY_DN14491_c0	0.273	0.55	0.299	17.546	55.48	7.97	-6.095074196	4.21E-20	1.08E-18	94;GO:0000003,biological_process reproduction;GO:0003006,biological_process developmental process involved in reproduction;GO:0003674,molecular_function molecular_function;GO:0003824,molecular_function catalytic activity;GO:0004672,molecular_function protein kinase activity;GO:0004674,molecular_function protein serine/threonine kinase activity;GO:0004675,molecular_function transmembrane receptor …	IRAK4; interleukin-1 receptor-associated kinase 4 [EC:2.7.11.1]; K04733
TRINITY_DN23674_c0	9.561	13.134	10.464	60.385	51.915	62.004	-2.327443359	4.30E-20	1.10E-18	36;GO:0003674,molecular_function molecular_function;GO:0003824,molecular_function catalytic activity;GO:0004497,molecular_function monooxygenase activity;GO:0005575,cellular_component cellular_component;GO:0005622,cellular_component intracellular;GO:0005623,cellular_component cell;GO:0005737,cellular_component cytoplasm;GO:0005783,cellular_component endoplasmic reticulum;GO:0005789,cellular_compo…	FAC; linoleoyl-lipid Delta12 conjugase (11E,13Z-forming) [EC:1.14.19.16]; K21710; FAD2; omega-6 fatty acid desaturase / acyl-lipid omega-6 desaturase (Delta-12 desaturase) [EC:1.14.19.6 1.14.19.22]; K10256; FADX; Delta12 acyl-lipid conjugase (11E,13E-forming) / acyl-lipid (9+3)-(E)-desaturase [EC:1.14.19.33 1.14.19.34]; K21736; FAH12; phosphatidylcholine 12-monooxygenase [EC:1.14.18.4]; K21704
TRINITY_DN25756_c1	175.655	133.593	159.283	34.822	26.31	25.123	2.495979041	4.39E-20	1.13E-18	NA	NA
TRINITY_DN23821_c0	896.55	626.954	810.824	160.39	110.623	125.149	2.615798335	4.41E-20	1.13E-18	NA	ALDO; fructose-bisphosphate aldolase, class I [EC:4.1.2.13]; K01623
TRINITY_DN23342_c0	0.055	0.028	0.026	4.607	1.984	7.887	-6.956633675	4.63E-20	1.18E-18	NA	NA
TRINITY_DN20832_c0	1.923	2.418	1.541	17.851	25.47	12.567	-3.192533174	4.87E-20	1.24E-18	50;GO:0003674,molecular_function molecular_function;GO:0003824,molecular_function catalytic activity;GO:0004672,molecular_function protein kinase activity;GO:0004674,molecular_function protein serine/threonine kinase activity;GO:0004675,molecular_function transmembrane receptor protein serine/threonine kinase activity;GO:0004888,molecular_function transmembrane signaling receptor activity;GO:0005…	IRAK4; interleukin-1 receptor-associated kinase 4 [EC:2.7.11.1]; K04733
TRINITY_DN19860_c0	1.695	1.309	1.374	7.497	10.627	8.904	-2.568871402	4.94E-20	1.26E-18	6;GO:0005575,cellular_component cellular_component;GO:0005622,cellular_component intracellular;GO:0005623,cellular_component cell;GO:0005737,cellular_component cytoplasm;GO:0044424,cellular_component intracellular part;GO:0044464,cellular_component cell part	NA
TRINITY_DN29081_c0	8.03	14.585	14.613	174.244	107.854	263.903	-3.822122727	5.07E-20	1.29E-18	87;GO:0003674,molecular_function molecular_function;GO:0003824,molecular_function catalytic activity;GO:0005575,cellular_component cellular_component;GO:0005622,cellular_component intracellular;GO:0005623,cellular_component cell;GO:0006139,biological_process nucleobase-containing compound metabolic process;GO:0006163,biological_process purine nucleotide metabolic process;GO:0006637,biological_pro…	FAR; alcohol-forming fatty acyl-CoA reductase [EC:1.2.1.84]; K13356
TRINITY_DN29026_c1	4.612	5.908	4.51	36.888	34.886	31.038	-2.385435029	5.07E-20	1.29E-18	NA	NA
TRINITY_DN20797_c0	0	0	0	3.794	5.168	4.493	-8.946888957	5.20E-20	1.32E-18	NA	NA
TRINITY_DN30021_c0	0.684	1.527	0.652	11.957	19.506	13.771	-3.487483509	5.91E-20	1.50E-18	NA	NA
TRINITY_DN27141_c2	3.573	4.609	3.796	23.779	42.285	22.467	-2.897367505	6.09E-20	1.54E-18	6;GO:0005575,cellular_component cellular_component;GO:0005622,cellular_component intracellular;GO:0005623,cellular_component cell;GO:0005737,cellular_component cytoplasm;GO:0044424,cellular_component intracellular part;GO:0044464,cellular_component cell part	NA
TRINITY_DN28007_c2	3.637	2.361	4.448	13.572	15.526	13.937	-2.57138715	6.57E-20	1.66E-18	53;GO:0000003,biological_process reproduction;GO:0000226,biological_process microtubule cytoskeleton organization;GO:0003006,biological_process developmental process involved in reproduction;GO:0005575,cellular_component cellular_component;GO:0005622,cellular_component intracellular;GO:0005623,cellular_component cell;GO:0005634,cellular_component nucleus;GO:0005737,cellular_component cytoplasm;GO…	NA
TRINITY_DN26411_c3	0.738	0.863	0.81	9.044	16.524	7.472	-3.706942475	6.57E-20	1.66E-18	57;GO:0005575,cellular_component cellular_component;GO:0005622,cellular_component intracellular;GO:0005623,cellular_component cell;GO:0005634,cellular_component nucleus;GO:0005737,cellular_component cytoplasm;GO:0005768,cellular_component endosome;GO:0005773,cellular_component vacuole;GO:0005774,cellular_component vacuolar membrane;GO:0005794,cellular_component Golgi apparatus;GO:0005802,cellular…	TM9SF2_4; transmembrane 9 superfamily member 2/4; K17086
TRINITY_DN19899_c0	7.802	6.97	9.522	42.963	36.187	49.115	-2.352807169	7.01E-20	1.77E-18	NA	NA
TRINITY_DN27868_c0	137.748	110.323	134.214	27.821	18.273	25.445	2.493934948	7.18E-20	1.81E-18	NA	NA
TRINITY_DN29350_c9	7.921	11.057	8.086	49.184	60.905	49.178	-2.532415408	8.00E-20	2.02E-18	NA	HPSE; heparanase [EC:3.2.1.166]; K07964; ZDHHC1_11; palmitoyltransferase ZDHHC1/11 [EC:2.3.1.225]; K20027
TRINITY_DN22350_c0	1.905	1.802	1.198	12.352	18.138	10.004	-2.927160449	8.31E-20	2.09E-18	20;GO:0005575,cellular_component cellular_component;GO:0005622,cellular_component intracellular;GO:0005623,cellular_component cell;GO:0005737,cellular_component cytoplasm;GO:0005777,cellular_component peroxisome;GO:0006996,biological_process organelle organization;GO:0008150,biological_process biological_process;GO:0009657,biological_process plastid organization;GO:0009658,biological_process chlo…	NA
TRINITY_DN18786_c0	0	0.436	0.07	32.439	170.833	19.987	-8.694725139	8.42E-20	2.12E-18	NA	NA
TRINITY_DN28164_c1	0.027	0.038	0.115	2.326	2.511	2.511	-5.400303271	8.80E-20	2.21E-18	NA	NA
TRINITY_DN109125_c0	34.344	8.241	35.771	0.35	0.112	0.114	7.030476335	8.89E-20	2.23E-18	NA	NA
TRINITY_DN58068_c0	0	0	0	15.887	30.705	14.269	-9.330912128	8.99E-20	2.25E-18	NA	NA
TRINITY_DN29993_c4	719.227	986.466	881.035	174.458	86.655	138.339	2.730819634	9.68E-20	2.42E-18	NA	K07222; putative flavoprotein involved in K+ transport; K07222
TRINITY_DN28126_c7	1.221	6.24	1.859	115.304	52.744	154.766	-5.173202887	1.03E-19	2.58E-18	45;GO:0001676,biological_process long-chain fatty acid metabolic process;GO:0003674,molecular_function molecular_function;GO:0003824,molecular_function catalytic activity;GO:0004467,molecular_function long-chain fatty acid-CoA ligase activity;GO:0005575,cellular_component cellular_component;GO:0005622,cellular_component intracellular;GO:0005623,cellular_component cell;GO:0005737,cellular_componen…	ACSL, fadD; long-chain acyl-CoA synthetase [EC:6.2.1.3]; K01897
TRINITY_DN28456_c2	0.975	6.202	1.312	127.126	106.901	131.054	-5.323981745	1.06E-19	2.65E-18	NA	NA
TRINITY_DN28963_c4	9.853	22.446	14.155	141.827	97.641	149.173	-3.13528711	1.17E-19	2.91E-18	50;GO:0003674,molecular_function molecular_function;GO:0003824,molecular_function catalytic activity;GO:0004672,molecular_function protein kinase activity;GO:0004674,molecular_function protein serine/threonine kinase activity;GO:0004675,molecular_function transmembrane receptor protein serine/threonine kinase activity;GO:0004888,molecular_function transmembrane signaling receptor activity;GO:0005…	NA
TRINITY_DN27832_c1	7.401	7.387	7.144	31.931	36.523	37.493	-2.174702197	1.22E-19	3.04E-18	105;GO:0003674,molecular_function molecular_function;GO:0003824,molecular_function catalytic activity;GO:0004842,molecular_function ubiquitin-protein transferase activity;GO:0006464,biological_process cellular protein modification process;GO:0006508,biological_process proteolysis;GO:0006511,biological_process ubiquitin-dependent protein catabolic process;GO:0006521,biological_process regulation o…	XBAT32_33; E3 ubiquitin-protein ligase XBAT32/33 [EC:2.3.2.27]; K19044
TRINITY_DN786_c0	0.301	0	0	12.341	14.046	10.284	-6.658714253	1.22E-19	3.05E-18	NA	NA
TRINITY_DN75812_c0	0	0	0	5.42	12.869	2.324	-10.4700759	1.24E-19	3.07E-18	NA	NA
TRINITY_DN20825_c0	16.16	2.94	7.364	0.068	0.101	0.031	6.972874704	1.25E-19	3.11E-18	NA	NA
TRINITY_DN29186_c0	10.828	15.675	13.38	72.94	59.93	74.861	-2.325587448	1.30E-19	3.22E-18	111;GO:0000325,cellular_component plant-type vacuole;GO:0001101,biological_process response to acid chemical;GO:0003674,molecular_function molecular_function;GO:0003824,molecular_function catalytic activity;GO:0004888,molecular_function transmembrane signaling receptor activity;GO:0005215,molecular_function transporter activity;GO:0005575,cellular_component cellular_component;GO:0005576,cellular_…	ABCC2; ATP-binding cassette, subfamily C (CFTR/MRP), member 2; K05666
TRINITY_DN19996_c0	1752.322	2106.496	1244.885	294.381	148.951	221.834	2.95977496	1.35E-19	3.36E-18	NA	NA
TRINITY_DN25803_c0	0	0	0	2.631	14.562	3.3	-10.90718024	1.40E-19	3.46E-18	NA	NA
TRINITY_DN78315_c0	0	0.085	0.044	12.759	40.391	4.483	-8.590674968	1.42E-19	3.51E-18	NA	NA
TRINITY_DN27665_c9	3.7	4.959	3.594	20.572	31.501	27.002	-2.612050231	1.45E-19	3.58E-18	86;GO:0003674,molecular_function molecular_function;GO:0005488,molecular_function binding;GO:0005575,cellular_component cellular_component;GO:0005911,cellular_component cell-cell junction;GO:0006355,biological_process regulation of transcription, DNA-templated;GO:0006464,biological_process cellular protein modification process;GO:0006807,biological_process nitrogen compound metabolic process;GO:0…	NA
TRINITY_DN23798_c0	0.337	0.455	0.326	5.137	11.995	7.669	-4.379557277	1.48E-19	3.66E-18	NA	NA
TRINITY_DN22609_c0	0.602	0.73	0.819	8.276	9.372	8.374	-3.495497512	1.55E-19	3.81E-18	NA	NA
TRINITY_DN25113_c0	0	0	0	9.36	29.842	8.333	-10.11722922	1.59E-19	3.92E-18	NA	NA
TRINITY_DN39205_c0	33.86	27.386	35.19	4.076	4.966	7.866	2.589463532	1.64E-19	4.03E-18	40;GO:0001101,biological_process response to acid chemical;GO:0003674,molecular_function molecular_function;GO:0003824,molecular_function catalytic activity;GO:0005575,cellular_component cellular_component;GO:0005576,cellular_component extracellular region;GO:0005622,cellular_component intracellular;GO:0005623,cellular_component cell;GO:0005737,cellular_component cytoplasm;GO:0005739,cellular_com…	nirA; ferredoxin-nitrite reductase [EC:1.7.7.1]; K00366
TRINITY_DN21654_c1	0	0	0	11.844	15.907	10.803	-8.916522167	1.69E-19	4.15E-18	NA	NA
TRINITY_DN49210_c0	0.41	0	0.203	16.541	18.194	17.195	-6.184307608	1.69E-19	4.15E-18	NA	NA
TRINITY_DN17222_c0	0	0	0	4.595	6.255	3.31	-9.132710064	1.70E-19	4.16E-18	NA	NA
TRINITY_DN25597_c3	0.091	0.057	0.044	2.507	2.063	4.037	-5.566266846	1.77E-19	4.33E-18	NA	NA
TRINITY_DN18448_c0	0	0	0	7.825	8.441	7.887	-8.800908564	1.92E-19	4.69E-18	NA	REEP1_2_3_4; receptor expression-enhancing protein 1/2/3/4; K17338
TRINITY_DN26402_c4	0.036	0.066	0.018	2.45	4.888	1.411	-6.784982988	1.93E-19	4.72E-18	34;GO:0001101,biological_process response to acid chemical;GO:0006950,biological_process response to stress;GO:0006970,biological_process response to osmotic stress;GO:0008150,biological_process biological_process;GO:0009628,biological_process response to abiotic stimulus;GO:0009651,biological_process response to salt stress;GO:0009719,biological_process response to endogenous stimulus;GO:0009725…	NA
TRINITY_DN21135_c0	0	0	0	6.21	6.76	8.675	-8.891954084	1.94E-19	4.74E-18	NA	TSPO, BZRP; translocator protein; K05770
TRINITY_DN68589_c0	0	0	0	8.367	18.9	9.474	-9.348229178	1.99E-19	4.86E-18	22;GO:0000302,biological_process response to reactive oxygen species;GO:0006950,biological_process response to stress;GO:0006979,biological_process response to oxidative stress;GO:0008150,biological_process biological_process;GO:0009266,biological_process response to temperature stimulus;GO:0009408,biological_process response to heat;GO:0009628,biological_process response to abiotic stimulus;GO:0…	HSP20; HSP20 family protein; K13993
TRINITY_DN30538_c0	0.1	0.303	0.185	11.167	8.71	8.779	-5.497239186	2.10E-19	5.11E-18	NA	NA
TRINITY_DN24435_c2	1.003	1.166	0.898	10.896	3.957	9.36	-4.610640231	2.13E-19	5.18E-18	NA	NA
TRINITY_DN28189_c4	0.073	0.559	0.326	15.808	41.781	11.757	-6.161091248	2.24E-19	5.44E-18	NA	NA
TRINITY_DN9715_c0	0.355	2.39	1.048	48.032	31.523	92.243	-5.535900084	2.27E-19	5.49E-18	NA	NA
TRINITY_DN26171_c4	124.049	59.467	68.362	12.962	11.883	11.228	2.845273289	2.48E-19	6.00E-18	110;GO:0001101,biological_process response to acid chemical;GO:0003674,molecular_function molecular_function;GO:0003824,molecular_function catalytic activity;GO:0004497,molecular_function monooxygenase activity;GO:0005575,cellular_component cellular_component;GO:0005622,cellular_component intracellular;GO:0005623,cellular_component cell;GO:0005737,cellular_component cytoplasm;GO:0005783,cellular_…	CYP701A8; ent-sandaracopimaradiene 3-hydroxylase / syn-pimaradiene 3-monooxygenase [EC:1.14.14.70 1.14.14.68]; K21719; GA3, CYP701; ent-kaurene oxidase [EC:1.14.14.86]; K04122
TRINITY_DN25929_c0	0	0	0.07	3.749	11.109	3.528	-7.715527381	2.53E-19	6.11E-18	153;GO:0005575,cellular_component cellular_component;GO:0005622,cellular_component intracellular;GO:0005623,cellular_component cell;GO:0005737,cellular_component cytoplasm;GO:0005768,cellular_component endosome;GO:0005769,cellular_component early endosome;GO:0005886,cellular_component plasma membrane;GO:0005911,cellular_component cell-cell junction;GO:0005929,cellular_component cilium;GO:0006810,…	EHD1; EH domain-containing protein 1; K12483
TRINITY_DN16616_c0	173.085	101.314	107.56	25.213	19.82	18.181	2.631638527	2.58E-19	6.23E-18	NA	NA
TRINITY_DN25186_c1	29.522	49.699	30.38	212.182	97.092	449.936	-3.689881226	2.59E-19	6.26E-18	NA	NA
TRINITY_DN24680_c4	8.987	7.046	12.904	0.723	0.572	0.363	4.174028807	2.76E-19	6.66E-18	NA	NA
TRINITY_DN23767_c0	30.752	41.013	26.734	3.263	2.085	4.182	3.434744888	2.84E-19	6.83E-18	NA	NA
TRINITY_DN29476_c5	0	0	0	1.75	3.442	1.66	-9.261222056	2.91E-19	7.01E-18	NA	NA
TRINITY_DN21882_c0	0	0	0	2.111	9.047	1.992	-10.49952379	2.97E-19	7.14E-18	NA	NA
TRINITY_DN20704_c0	0	0	0	3.094	1.614	8.312	-10.05904425	3.00E-19	7.20E-18	32;GO:0003674,molecular_function molecular_function;GO:0003824,molecular_function catalytic activity;GO:0004857,molecular_function enzyme inhibitor activity;GO:0005575,cellular_component cellular_component;GO:0005623,cellular_component cell;GO:0006950,biological_process response to stress;GO:0006952,biological_process defense response;GO:0008150,biological_process biological_process;GO:0009605,bi…	E3.1.1.11; pectinesterase [EC:3.1.1.11]; K01051
TRINITY_DN25806_c4	7.775	6.515	6.703	33.738	40.716	46.594	-2.459011659	3.15E-19	7.55E-18	NA	NA
TRINITY_DN29693_c4	6.827	9.378	5.629	42.364	59.033	40.492	-2.668348071	3.21E-19	7.68E-18	70;GO:0001101,biological_process response to acid chemical;GO:0003674,molecular_function molecular_function;GO:0003824,molecular_function catalytic activity;GO:0004439,molecular_function phosphatidylinositol-4,5-bisphosphate 5-phosphatase activity;GO:0004445,molecular_function inositol-polyphosphate 5-phosphatase activity;GO:0005975,biological_process carbohydrate metabolic process;GO:0006066,bio…	NA
TRINITY_DN10110_c0	0.273	2.067	0.344	69.203	94.009	24.459	-6.097302349	3.37E-19	8.06E-18	90;GO:0001101,biological_process response to acid chemical;GO:0001965,molecular_function G-protein alpha-subunit binding;GO:0003674,molecular_function molecular_function;GO:0005215,molecular_function transporter activity;GO:0005216,molecular_function ion channel activity;GO:0005261,molecular_function cation channel activity;GO:0005262,molecular_function calcium channel activity;GO:0005488,molecul…	NA
TRINITY_DN23797_c0	100.943	58.205	95.36	15.853	7.657	11.093	2.930576474	3.45E-19	8.25E-18	NA	NA
TRINITY_DN23121_c0	0.155	0.161	0	7.463	6.042	8.79	-5.962795158	3.50E-19	8.35E-18	NA	NA
TRINITY_DN19576_c0	0.137	0	0.132	17.016	12.555	8.125	-6.858096426	3.52E-19	8.40E-18	NA	NA
TRINITY_DN15649_c0	0	0.057	0.044	4.053	4.215	3.487	-6.520323171	3.62E-19	8.62E-18	NA	NA
TRINITY_DN24854_c3	0	0	0.388	11.043	7.948	9.454	-5.993840224	3.75E-19	8.92E-18	NA	NA
TRINITY_DN28902_c3	67.602	26.751	49.926	7.113	4.125	4.576	3.335319153	3.81E-19	9.05E-18	NA	NA
TRINITY_DN27173_c0	0.036	0.332	0.097	4.404	7.578	6.87	-5.258265665	3.90E-19	9.26E-18	NA	NA
TRINITY_DN24470_c0	18.566	2.38	16.613	0	0	0	10.81218795	4.04E-19	9.59E-18	NA	NA
TRINITY_DN28804_c2	13.243	16.31	14.719	93.874	82.037	140.653	-2.789020467	4.10E-19	9.71E-18	NA	NA
TRINITY_DN27587_c0	1.467	1.906	6.862	26.421	16.266	15.099	-3.074117245	4.39E-19	1.04E-17	NA	MEKK1; mitogen-activated protein kinase kinase kinase 1 [EC:2.7.11.25]; K13414
TRINITY_DN28403_c1	0.893	0.474	0.493	14.69	28.452	6.507	-5.36758505	4.68E-19	1.11E-17	NA	UGT85A23_24; 7-deoxyloganetin glucosyltransferase [EC:2.4.1.324]; K21374
TRINITY_DN30189_c3	206.444	114.799	168.047	34.743	32.992	35.905	2.566092912	4.70E-19	1.11E-17	43;GO:0003674,molecular_function molecular_function;GO:0003824,molecular_function catalytic activity;GO:0003987,molecular_function acetate-CoA ligase activity;GO:0005575,cellular_component cellular_component;GO:0005622,cellular_component intracellular;GO:0005623,cellular_component cell;GO:0005737,cellular_component cytoplasm;GO:0005777,cellular_component peroxisome;GO:0005829,cellular_component c…	ACSS1_2, acs; acetyl-CoA synthetase [EC:6.2.1.1]; K01895
TRINITY_DN28710_c4	43.112	16.642	19.669	0.96	2.791	2.356	3.903556118	4.74E-19	1.12E-17	104;GO:0000325,cellular_component plant-type vacuole;GO:0001101,biological_process response to acid chemical;GO:0003674,molecular_function molecular_function;GO:0005215,molecular_function transporter activity;GO:0005575,cellular_component cellular_component;GO:0005622,cellular_component intracellular;GO:0005623,cellular_component cell;GO:0005737,cellular_component cytoplasm;GO:0005773,cellular_co…	NA
TRINITY_DN18721_c0	0	0	0	4.866	4.731	4.836	-8.727131657	4.80E-19	1.13E-17	117;GO:0003674,molecular_function molecular_function;GO:0003824,molecular_function catalytic activity;GO:0004842,molecular_function ubiquitin-protein transferase activity;GO:0005488,molecular_function binding;GO:0005515,molecular_function protein binding;GO:0005575,cellular_component cellular_component;GO:0005622,cellular_component intracellular;GO:0005623,cellular_component cell;GO:0005634,cellu…	RNF5; E3 ubiquitin-protein ligase RNF5 [EC:2.3.2.27]; K10666
TRINITY_DN19888_c0	0.273	0.237	0.132	11.483	3.957	16.863	-5.544656291	4.90E-19	1.15E-17	NA	SAUR; SAUR family protein; K14488
TRINITY_DN21166_c0	544.009	392.454	460.372	103.359	71.14	84.813	2.488221187	5.06E-19	1.19E-17	NA	pdxS, pdx1; pyridoxal 5'-phosphate synthase pdxS subunit [EC:4.3.3.6]; K06215
TRINITY_DN29285_c2	0.137	0.114	0.062	2.337	2.141	4.95	-4.796657185	5.34E-19	1.25E-17	NA	NA
TRINITY_DN36176_c0	0	1.166	1.779	55.959	33.866	135.527	-6.242034908	5.65E-19	1.32E-17	NA	NA
TRINITY_DN29035_c3	0.027	0.047	0.625	3.466	9.618	2.885	-6.202424943	6.00E-19	1.41E-17	NA	INPP5B_F; inositol polyphosphate 5-phosphatase INPP5B/F [EC:3.1.3.36]; K01099
TRINITY_DN28246_c2	7.611	1.878	6.509	0	0	0	9.864763709	6.16E-19	1.44E-17	NA	NA
TRINITY_DN25571_c3	37.953	28.922	24.144	3.037	1.323	4.099	3.364299118	6.25E-19	1.46E-17	35;GO:0003674,molecular_function molecular_function;GO:0003824,molecular_function catalytic activity;GO:0004497,molecular_function monooxygenase activity;GO:0005575,cellular_component cellular_component;GO:0005622,cellular_component intracellular;GO:0005623,cellular_component cell;GO:0005737,cellular_component cytoplasm;GO:0005783,cellular_component endoplasmic reticulum;GO:0005789,cellular_compo…	CYP736A; biphenyl-4-hydroxylase; K20562
TRINITY_DN26441_c3	18.439	22.749	21.836	4.889	5.022	4.722	2.189219401	6.64E-19	1.55E-17	6;GO:0005575,cellular_component cellular_component;GO:0005623,cellular_component cell;GO:0005886,cellular_component plasma membrane;GO:0016020,cellular_component membrane;GO:0044464,cellular_component cell part;GO:0071944,cellular_component cell periphery	NA
TRINITY_DN21066_c0	0	0.076	0.053	4.923	22.006	3.341	-7.852052346	6.67E-19	1.56E-17	7;GO:0003674,molecular_function molecular_function;GO:0005488,molecular_function binding;GO:0005543,molecular_function phospholipid binding;GO:0008289,molecular_function lipid binding;GO:0035091,molecular_function phosphatidylinositol binding;GO:0043167,molecular_function ion binding;GO:0043168,molecular_function anion binding	NA
TRINITY_DN20466_c0	0	0	0	2.518	3.901	4.151	-9.010319265	6.68E-19	1.56E-17	NA	NA
TRINITY_DN25454_c0	2.187	2.551	1.753	16.587	19.988	14.289	-2.848815062	6.99E-19	1.63E-17	NA	GN1_2_3; glucan endo-1,3-beta-glucosidase 1/2/3 [EC:3.2.1.39]; K19891
TRINITY_DN19288_c0	3.309	4.134	2.96	27.934	44.482	21.595	-3.118829621	7.39E-19	1.72E-17	46;GO:0000248,molecular_function C-5 sterol desaturase activity;GO:0003674,molecular_function molecular_function;GO:0003824,molecular_function catalytic activity;GO:0005575,cellular_component cellular_component;GO:0005622,cellular_component intracellular;GO:0005623,cellular_component cell;GO:0005737,cellular_component cytoplasm;GO:0005783,cellular_component endoplasmic reticulum;GO:0005789,cellul…	SC5DL, ERG3; Delta7-sterol 5-desaturase [EC:1.14.19.20]; K00227
TRINITY_DN29749_c4	187.741	149.183	129.81	15.22	5.134	18.316	3.610190413	7.54E-19	1.75E-17	87;GO:0001101,biological_process response to acid chemical;GO:0003674,molecular_function molecular_function;GO:0003824,molecular_function catalytic activity;GO:0004497,molecular_function monooxygenase activity;GO:0006082,biological_process organic acid metabolic process;GO:0006629,biological_process lipid metabolic process;GO:0006720,biological_process isoprenoid metabolic process;GO:0006721,biol…	CYP4B1; cytochrome P450 family 4 subfamily B1 [EC:1.14.14.1]; K07426; CYP4X; cytochrome P450 family 4 subfamily X [EC:1.14.14.1]; K07428; CYP709; cytochrome P450 family 709; K20660; CYP72A; 11-oxo-beta-amyrin 30-oxidase [EC:1.14.14.115]; K17873; CYP72C1, SOB7; cytochrome P450 family 72 subfamily C1; K15638; CYP735A; cytokinin trans-hydroxylase; K10717
TRINITY_DN29757_c6	3.062	2.655	3.25	17.806	36.019	20.91	-3.05690314	7.60E-19	1.76E-17	40;GO:0000325,cellular_component plant-type vacuole;GO:0003674,molecular_function molecular_function;GO:0005488,molecular_function binding;GO:0005515,molecular_function protein binding;GO:0005575,cellular_component cellular_component;GO:0005622,cellular_component intracellular;GO:0005623,cellular_component cell;GO:0005737,cellular_component cytoplasm;GO:0005773,cellular_component vacuole;GO:00057…	TSPAN18; tetraspanin-18; K17353
TRINITY_DN28979_c2	1.358	2.845	1.603	15.83	16.927	12.276	-2.907375132	7.70E-19	1.78E-17	NA	NA
TRINITY_DN20754_c0	19.715	6.353	8.764	0.926	0.37	0.841	4.094394951	7.78E-19	1.80E-17	51;GO:0005575,cellular_component cellular_component;GO:0005622,cellular_component intracellular;GO:0005623,cellular_component cell;GO:0005634,cellular_component nucleus;GO:0005657,cellular_component replication fork;GO:0005663,cellular_component DNA replication factor C complex;GO:0005694,cellular_component chromosome;GO:0005886,cellular_component plasma membrane;GO:0006139,biological_process nuc…	NA
TRINITY_DN28065_c4	39.803	64.568	49.635	337.513	268.934	424.148	-2.711291037	7.92E-19	1.83E-17	82;GO:0000003,biological_process reproduction;GO:0000226,biological_process microtubule cytoskeleton organization;GO:0003006,biological_process developmental process involved in reproduction;GO:0003674,molecular_function molecular_function;GO:0005215,molecular_function transporter activity;GO:0005319,molecular_function lipid transporter activity;GO:0005548,molecular_function phospholipid transpor…	PSMA1; 20S proteasome subunit alpha 6 [EC:3.4.25.1]; K02725
TRINITY_DN1261_c0	41.316	43.564	48.693	10.343	6.805	8.302	2.444335306	8.27E-19	1.91E-17	NA	NA
TRINITY_DN29570_c4	8.54	31.17	22.523	451.643	284.09	811.074	-4.560752825	8.49E-19	1.96E-17	36;GO:0003674,molecular_function molecular_function;GO:0003824,molecular_function catalytic activity;GO:0005575,cellular_component cellular_component;GO:0005622,cellular_component intracellular;GO:0005623,cellular_component cell;GO:0005737,cellular_component cytoplasm;GO:0005829,cellular_component cytosol;GO:0006725,biological_process cellular aromatic compound metabolic process;GO:0008150,biolog…	CAD; cinnamyl-alcohol dehydrogenase [EC:1.1.1.195]; K00083
TRINITY_DN27935_c3	4.621	4.504	3.7	27.957	20.078	43.076	-2.740448582	8.50E-19	1.96E-17	85;GO:0000139,cellular_component Golgi membrane;GO:0000271,biological_process polysaccharide biosynthetic process;GO:0003674,molecular_function molecular_function;GO:0003824,molecular_function catalytic activity;GO:0005575,cellular_component cellular_component;GO:0005622,cellular_component intracellular;GO:0005623,cellular_component cell;GO:0005737,cellular_component cytoplasm;GO:0005794,cellular…	IRX9; putative beta-1,4-xylosyltransferase IRX9 [EC:2.4.2.-]; K20869
TRINITY_DN20631_c0	5.523	1.29	4.202	0	0	0	9.948897306	8.57E-19	1.97E-17	NA	NA
TRINITY_DN26767_c0	0	0.038	0.053	1.773	4.484	1.92	-6.386298829	8.89E-19	2.05E-17	NA	NA
TRINITY_DN29097_c2	17.518	17.704	24.47	128.989	187.245	71.634	-3.383256832	9.10E-19	2.09E-17	NA	NA
TRINITY_DN23578_c0	21.92	19.051	19.819	99.678	93.796	101.738	-2.227343113	9.40E-19	2.16E-17	6;GO:0005575,cellular_component cellular_component;GO:0005623,cellular_component cell;GO:0005886,cellular_component plasma membrane;GO:0016020,cellular_component membrane;GO:0044464,cellular_component cell part;GO:0071944,cellular_component cell periphery	NA
TRINITY_DN26191_c4	0	0.152	0.062	3.997	10.179	5.676	-6.389471181	9.52E-19	2.18E-17	NA	E2.4.1.207; xyloglucan:xyloglucosyl transferase [EC:2.4.1.207]; K08235; TCH4; xyloglucan:xyloglucosyl transferase TCH4 [EC:2.4.1.207]; K14504
TRINITY_DN25394_c0	0.228	0.398	0.07	10.625	16.445	7.233	-5.524086005	9.72E-19	2.23E-17	NA	NA
TRINITY_DN27597_c8	1.057	2.845	1.903	20.426	25.481	22.871	-3.178853478	1.04E-18	2.39E-17	24;GO:0003674,molecular_function molecular_function;GO:0003824,molecular_function catalytic activity;GO:0004842,molecular_function ubiquitin-protein transferase activity;GO:0006464,biological_process cellular protein modification process;GO:0006807,biological_process nitrogen compound metabolic process;GO:0008150,biological_process biological_process;GO:0008152,biological_process metabolic proces…	ATL7_58_59; E3 ubiquitin-protein ligase ATL7/58/59 [EC:2.3.2.27]; K19039
TRINITY_DN30369_c0	0.191	0.19	0.758	13.696	12.477	13.324	-4.680848832	1.08E-18	2.48E-17	NA	NA
TRINITY_DN29808_c6	0	0	0	2.687	2.747	3.393	-8.704561953	1.10E-18	2.51E-17	NA	NA
TRINITY_DN18925_c0	2.051	1.953	1.586	11.189	14.472	20.578	-2.946203325	1.13E-18	2.58E-17	NA	NA
TRINITY_DN24241_c3	2.224	2.257	1.955	25.371	19.965	23.328	-3.510806172	1.18E-18	2.68E-17	NA	NA
TRINITY_DN20232_c0	0	0.228	0	3.636	8.509	6.558	-6.213064571	1.18E-18	2.68E-17	124;GO:0000079,biological_process regulation of cyclin-dependent protein serine/threonine kinase activity;GO:0001932,biological_process regulation of protein phosphorylation;GO:0001934,biological_process positive regulation of protein phosphorylation;GO:0003674,molecular_function molecular_function;GO:0005488,molecular_function binding;GO:0005515,molecular_function protein binding;GO:0005575,cell…	MAPRE; microtubule-associated protein, RP/EB family; K10436
TRINITY_DN27416_c4	20.872	18.34	15.062	1.197	0.056	0.623	4.89037592	1.19E-18	2.71E-17	NA	NA
TRINITY_DN29342_c1	7.756	5.68	5.54	28.149	34.528	35.023	-2.299829557	1.22E-18	2.76E-17	NA	NA
TRINITY_DN27578_c5	3.072	4.732	5.523	24.456	21.075	32.439	-2.515694857	1.26E-18	2.87E-17	75;GO:0000003,biological_process reproduction;GO:0003006,biological_process developmental process involved in reproduction;GO:0003674,molecular_function molecular_function;GO:0003824,molecular_function catalytic activity;GO:0004672,molecular_function protein kinase activity;GO:0004674,molecular_function protein serine/threonine kinase activity;GO:0004675,molecular_function transmembrane receptor …	NA
TRINITY_DN18827_c0	0	0	0.062	1.908	3.845	2.594	-6.790923476	1.31E-18	2.96E-17	51;GO:0003674,molecular_function molecular_function;GO:0003824,molecular_function catalytic activity;GO:0004672,molecular_function protein kinase activity;GO:0004674,molecular_function protein serine/threonine kinase activity;GO:0005575,cellular_component cellular_component;GO:0005622,cellular_component intracellular;GO:0005623,cellular_component cell;GO:0005634,cellular_component nucleus;GO:0005…	E2.7.11.-; protein-serine/threonine kinase [EC:2.7.11.-]; K08286
TRINITY_DN27305_c0	25.384	27.965	24.523	147.879	120.185	182.421	-2.342244399	1.31E-18	2.97E-17	56;GO:0000003,biological_process reproduction;GO:0000226,biological_process microtubule cytoskeleton organization;GO:0001578,biological_process microtubule bundle formation;GO:0001669,cellular_component acrosomal vesicle;GO:0002177,cellular_component manchette;GO:0005575,cellular_component cellular_component;GO:0005622,cellular_component intracellular;GO:0005623,cellular_component cell;GO:0005737…	NA
TRINITY_DN7424_c0	16.169	15.485	14.842	70.998	69.078	81.876	-2.181150444	1.38E-18	3.11E-17	52;GO:0001101,biological_process response to acid chemical;GO:0003674,molecular_function molecular_function;GO:0003824,molecular_function catalytic activity;GO:0005488,molecular_function binding;GO:0005543,molecular_function phospholipid binding;GO:0005575,cellular_component cellular_component;GO:0005622,cellular_component intracellular;GO:0005623,cellular_component cell;GO:0005634,cellular_compo…	UBC; ubiquitin C; K08770
TRINITY_DN28879_c3	0.027	0.095	0.141	3.579	3.285	3.051	-5.082136683	1.50E-18	3.39E-17	NA	NA
TRINITY_DN27733_c1	0.191	2.589	1.48	69.643	28.553	76.947	-5.412482697	1.55E-18	3.51E-17	NA	NA
TRINITY_DN24633_c1	0.273	0.095	0	4.291	5.695	6.04	-5.362549828	1.74E-18	3.93E-17	NA	NA
TRINITY_DN26902_c9	0.155	0.834	0.44	19.726	18.138	13.553	-5.138216725	1.76E-18	3.96E-17	NA	HSP20; HSP20 family protein; K13993
TRINITY_DN28693_c0	0	0	0	2.202	0.93	2.594	-9.282250134	1.92E-18	4.33E-17	30;GO:0003674,molecular_function molecular_function;GO:0003824,molecular_function catalytic activity;GO:0004842,molecular_function ubiquitin-protein transferase activity;GO:0006464,biological_process cellular protein modification process;GO:0006807,biological_process nitrogen compound metabolic process;GO:0007275,biological_process multicellular organism development;GO:0008150,biological_process …	NA
TRINITY_DN28184_c1	7.975	2.532	4.73	0.147	0.135	0.218	4.972976413	1.94E-18	4.36E-17	NA	NA
TRINITY_DN18097_c0	0.146	0.047	0	2.055	2.321	2.262	-5.581020323	2.13E-18	4.78E-17	60;GO:0003674,molecular_function molecular_function;GO:0003824,molecular_function catalytic activity;GO:0004672,molecular_function protein kinase activity;GO:0004674,molecular_function protein serine/threonine kinase activity;GO:0004675,molecular_function transmembrane receptor protein serine/threonine kinase activity;GO:0004888,molecular_function transmembrane signaling receptor activity;GO:0005…	NA
TRINITY_DN28609_c6	10.682	17.657	23.712	129.554	124.849	166.731	-2.900765481	2.19E-18	4.92E-17	22;GO:0003674,molecular_function molecular_function;GO:0003824,molecular_function catalytic activity;GO:0004497,molecular_function monooxygenase activity;GO:0005575,cellular_component cellular_component;GO:0006725,biological_process cellular aromatic compound metabolic process;GO:0008150,biological_process biological_process;GO:0008152,biological_process metabolic process;GO:0009058,biological_pr…	CYP73A; trans-cinnamate 4-monooxygenase [EC:1.14.14.91]; K00487
TRINITY_DN26791_c0	0.346	1.811	0.352	33.049	32.7	34.753	-5.476607116	2.21E-18	4.96E-17	NA	NA
TRINITY_DN26475_c0	2.096	3.338	3.224	19.771	16.389	34.11	-2.935192912	2.24E-18	5.00E-17	NA	PLCD; phosphatidylinositol phospholipase C, delta [EC:3.1.4.11]; K05857
TRINITY_DN21070_c0	134.084	124.414	107.383	8.389	3.655	16.292	3.758106044	2.36E-18	5.28E-17	NA	NA
TRINITY_DN21820_c0	0	0.057	0.035	3.229	7.186	1.806	-6.777677762	2.39E-18	5.33E-17	13;GO:0005575,cellular_component cellular_component;GO:0005618,cellular_component cell wall;GO:0005623,cellular_component cell;GO:0005886,cellular_component plasma membrane;GO:0005911,cellular_component cell-cell junction;GO:0009505,cellular_component plant-type cell wall;GO:0009506,cellular_component plasmodesma;GO:0016020,cellular_component membrane;GO:0030054,cellular_component cell junction;G…	NA
TRINITY_DN26679_c0	1.559	2.067	2.299	32.157	96.408	17.672	-4.762457177	2.48E-18	5.53E-17	9;GO:0005575,cellular_component cellular_component;GO:0005618,cellular_component cell wall;GO:0005622,cellular_component intracellular;GO:0005623,cellular_component cell;GO:0005737,cellular_component cytoplasm;GO:0030312,cellular_component external encapsulating structure;GO:0044424,cellular_component intracellular part;GO:0044464,cellular_component cell part;GO:0071944,cellular_component cell pe…	E3.1.1.11; pectinesterase [EC:3.1.1.11]; K01051
TRINITY_DN32080_c0	0.046	0.047	0.044	4.02	4.563	2.937	-6.117652385	2.58E-18	5.76E-17	NA	NA
TRINITY_DN20492_c0	0	0.057	0	3.15	5.314	3.321	-7.247377523	2.59E-18	5.77E-17	NA	NA
TRINITY_DN27376_c0	422.203	530.23	608.732	50.223	19.147	67.016	3.621757388	2.61E-18	5.81E-17	NA	NA
TRINITY_DN25927_c0	0.036	0.123	0.053	3.037	2.13	2.221	-4.982463616	2.80E-18	6.22E-17	NA	NA
TRINITY_DN27554_c0	0.027	0.379	0	6.199	9.977	16.147	-6.185531439	2.83E-18	6.27E-17	NA	NA
TRINITY_DN26091_c3	3.336	9.881	5.523	233.488	122.674	255.145	-4.944817307	2.90E-18	6.44E-17	2;GO:0005575,cellular_component cellular_component;GO:0016020,cellular_component membrane	GAE, cap1J; UDP-glucuronate 4-epimerase [EC:5.1.3.6]; K08679
TRINITY_DN28258_c1	7.219	9.416	6.606	37.588	35.761	42.422	-2.239697016	2.96E-18	6.55E-17	51;GO:0003674,molecular_function molecular_function;GO:0003824,molecular_function catalytic activity;GO:0004672,molecular_function protein kinase activity;GO:0004674,molecular_function protein serine/threonine kinase activity;GO:0004675,molecular_function transmembrane receptor protein serine/threonine kinase activity;GO:0004888,molecular_function transmembrane signaling receptor activity;GO:0005…	NA
TRINITY_DN30263_c2	0	0	0.044	8.197	2.825	3.788	-7.85358368	3.01E-18	6.65E-17	NA	NA
TRINITY_DN15749_c0	0	0	0	2.823	6.872	2.449	-9.460825354	3.08E-18	6.82E-17	NA	NA
TRINITY_DN5820_c0	0	0	0	3.715	4.529	4.742	-8.605169813	3.09E-18	6.82E-17	NA	NA
TRINITY_DN19246_c0	29.422	13.56	21.942	2.789	3.296	3.985	2.758160486	3.50E-18	7.72E-17	66;GO:0003674,molecular_function molecular_function;GO:0005215,molecular_function transporter activity;GO:0005575,cellular_component cellular_component;GO:0005623,cellular_component cell;GO:0005886,cellular_component plasma membrane;GO:0005887,cellular_component integral component of plasma membrane;GO:0006810,biological_process transport;GO:0006811,biological_process ion transport;GO:0006812,bio…	DUR3; urea-proton symporter; K20989
TRINITY_DN25070_c9	33.769	8.269	27.2	0	0.415	0.259	6.635132917	3.64E-18	8.02E-17	NA	NA
TRINITY_DN13800_c0	0	0	0	26.263	25.627	6.507	-9.762291342	3.70E-18	8.14E-17	NA	NA
TRINITY_DN25071_c0	71.95	52.042	73.497	10.252	4.563	11.373	3.207125772	3.88E-18	8.53E-17	NA	NA
TRINITY_DN28671_c1	5.906	4.353	2.132	51.612	51.141	34.525	-3.590166726	3.96E-18	8.70E-17	62;GO:0000003,biological_process reproduction;GO:0000038,biological_process very long-chain fatty acid metabolic process;GO:0003006,biological_process developmental process involved in reproduction;GO:0003674,molecular_function molecular_function;GO:0003824,molecular_function catalytic activity;GO:0005575,cellular_component cellular_component;GO:0005622,cellular_component intracellular;GO:0005623…	HSD17B12, KAR, IFA38; 17beta-estradiol 17-dehydrogenase / very-long-chain 3-oxoacyl-CoA reductase [EC:1.1.1.62 1.1.1.330]; K10251
TRINITY_DN77106_c0	11.193	1.764	7.188	0.056	0.179	0.031	6.300344387	4.07E-18	8.94E-17	NA	NA
TRINITY_DN26622_c1	0.447	2.115	0.335	16.045	19.057	20.236	-4.4829881	4.19E-18	9.20E-17	NA	SGT1; pathogen-inducible salicylic acid glucosyltransferase [EC:2.4.1.-]; K13691; UGT74B1; N-hydroxythioamide S-beta-glucosyltransferase [EC:2.4.1.195]; K11820
TRINITY_DN19234_c0	11.111	2.428	9.962	0	0	0	9.88652474	4.88E-18	1.07E-16	NA	NA
TRINITY_DN22751_c0	0	0.038	0	4.595	19.102	2.937	-9.061895343	5.06E-18	1.11E-16	NA	CCNB; G2/mitotic-specific cyclin-B, other; K21777
TRINITY_DN27682_c3	0.21	0.635	0.449	2.868	3.834	3.632	-4.600575154	5.10E-18	1.11E-16	23;GO:0003674,molecular_function molecular_function;GO:0003824,molecular_function catalytic activity;GO:0004553,molecular_function hydrolase activity, hydrolyzing O-glycosyl compounds;GO:0004565,molecular_function beta-galactosidase activity;GO:0005575,cellular_component cellular_component;GO:0005618,cellular_component cell wall;GO:0005622,cellular_component intracellular;GO:0005623,cellular_comp…	NA
TRINITY_DN10633_c0	0.009	0.133	0.026	3.331	8.071	2.221	-6.212133984	5.13E-18	1.12E-16	NA	E2.3.1.54, pflD; formate C-acetyltransferase [EC:2.3.1.54]; K00656
TRINITY_DN26985_c1	0	0.171	0	6.989	6.177	13.21	-6.551179805	5.14E-18	1.12E-16	NA	NA
TRINITY_DN27243_c0	0.41	1.176	0.74	13.414	22.858	12.276	-4.341121458	5.22E-18	1.14E-16	NA	SLC15A3_4, PHT; solute carrier family 15 (peptide/histidine transporter), member 3/4; K14638
TRINITY_DN24937_c0	1.385	1.109	0.951	14.532	37.79	11.903	-3.999838452	5.34E-18	1.16E-16	NA	CYCD1_2_4; cyclin D1/2/4, plant; K18810
TRINITY_DN27184_c3	0	0	0	6.741	10.795	6.216	-8.813881855	5.50E-18	1.20E-16	NA	NA
TRINITY_DN28313_c0	10.646	7.605	9.187	48.315	55.48	83.464	-2.61830801	5.59E-18	1.21E-16	NA	NA
TRINITY_DN29786_c4	15.923	6.097	9.231	0.858	1.379	1.235	3.241239987	5.77E-18	1.25E-16	56;GO:0001101,biological_process response to acid chemical;GO:0003674,molecular_function molecular_function;GO:0003700,molecular_function DNA-binding transcription factor activity;GO:0005575,cellular_component cellular_component;GO:0005622,cellular_component intracellular;GO:0005623,cellular_component cell;GO:0005634,cellular_component nucleus;GO:0006082,biological_process organic acid metabolic …	NA
TRINITY_DN17296_c0	0.055	0.171	0.053	3.026	4.753	2.958	-5.121217207	5.88E-18	1.27E-16	6;GO:0005575,cellular_component cellular_component;GO:0005623,cellular_component cell;GO:0005886,cellular_component plasma membrane;GO:0016020,cellular_component membrane;GO:0044464,cellular_component cell part;GO:0071944,cellular_component cell periphery	NA
TRINITY_DN2589_c0	0	0	0	1.818	2.791	1.204	-9.051454124	6.07E-18	1.32E-16	31;GO:0003674,molecular_function molecular_function;GO:0003824,molecular_function catalytic activity;GO:0004672,molecular_function protein kinase activity;GO:0004674,molecular_function protein serine/threonine kinase activity;GO:0005488,molecular_function binding;GO:0005515,molecular_function protein binding;GO:0005516,molecular_function calmodulin binding;GO:0006464,biological_process cellular p…	NA
TRINITY_DN27733_c2	1.085	1.166	1.277	10.681	7.959	13.719	-3.115897149	6.34E-18	1.37E-16	NA	NA
TRINITY_DN20736_c0	45.481	60.396	41.259	332.398	227.523	439.579	-2.68741487	6.37E-18	1.38E-16	NA	NA
TRINITY_DN28456_c1	5.605	5.984	4.078	22.695	26.86	28.558	-2.355970638	6.71E-18	1.45E-16	59;GO:0000003,biological_process reproduction;GO:0001067,molecular_function regulatory region nucleic acid binding;GO:0003006,biological_process developmental process involved in reproduction;GO:0003674,molecular_function molecular_function;GO:0003676,molecular_function nucleic acid binding;GO:0003677,molecular_function DNA binding;GO:0003700,molecular_function DNA-binding transcription factor ac…	OTX2; homeobox protein OTX2; K18490
TRINITY_DN23248_c0	4.184	3.053	3.18	18.721	24.169	16.054	-2.429933636	6.76E-18	1.46E-16	NA	NA
TRINITY_DN23480_c0	0.091	0.095	0.026	5.025	9.562	2.906	-6.07123733	7.09E-18	1.53E-16	NA	YUCCA; indole-3-pyruvate monooxygenase [EC:1.14.13.168]; K11816
TRINITY_DN29289_c0	0.246	0.863	0.326	11.494	11.491	6.87	-4.308473502	7.14E-18	1.54E-16	NA	NA
TRINITY_DN28077_c3	0.027	0	0.026	1.513	1.984	1.359	-6.416455136	7.57E-18	1.63E-16	NA	NA
TRINITY_DN26545_c2	1.385	1.47	2.246	0.011	0	0.052	5.596433914	7.62E-18	1.64E-16	NA	NA
TRINITY_DN25641_c7	0	0	0	15.491	8.195	9.049	-8.488359264	7.93E-18	1.70E-16	NA	NA
TRINITY_DN16915_c0	1.568	2.02	1.938	10.749	10.302	11.477	-2.482454986	8.50E-18	1.82E-16	NA	NA
TRINITY_DN23005_c0	13.717	15.504	12.041	63.083	71.824	64.961	-2.200875319	9.05E-18	1.94E-16	NA	NA
TRINITY_DN29314_c2	5.341	1.29	5.963	0.147	0.067	0.156	5.141622191	9.34E-18	2.00E-16	NA	NA
TRINITY_DN22617_c0	0	0	0	7.768	50.872	3.009	-12.11646226	9.72E-18	2.08E-16	NA	NA
TRINITY_DN29304_c4	3.801	8.278	3.312	47.005	76.073	46.563	-3.37343868	9.95E-18	2.13E-16	NA	NA
TRINITY_DN29361_c1	0.273	1.233	0.705	14.328	29.786	10.232	-4.459538388	1.04E-17	2.22E-16	50;GO:0003674,molecular_function molecular_function;GO:0003824,molecular_function catalytic activity;GO:0004672,molecular_function protein kinase activity;GO:0004674,molecular_function protein serine/threonine kinase activity;GO:0004675,molecular_function transmembrane receptor protein serine/threonine kinase activity;GO:0004888,molecular_function transmembrane signaling receptor activity;GO:0005…	SERK1; somatic embryogenesis receptor kinase 1 [EC:2.7.10.1 2.7.11.1]; K13418
TRINITY_DN26321_c0	0.055	0.066	0.097	1.739	1.222	2.937	-4.679958213	1.05E-17	2.24E-16	NA	NA
TRINITY_DN24979_c2	6.863	21.014	11.451	124.913	125.14	148.498	-3.25764194	1.05E-17	2.24E-16	NA	NA
TRINITY_DN28671_c4	4.266	5.31	4.334	16.824	20.268	17.091	-2.100893989	1.05E-17	2.24E-16	NA	NA
TRINITY_DN15896_c0	0	0	0	1.253	0.975	1.225	-8.544595227	1.06E-17	2.24E-16	NA	NA
TRINITY_DN25998_c0	11.484	8.278	8.8	0.587	0.202	0.82	4.197565284	1.10E-17	2.34E-16	NA	NA
TRINITY_DN29785_c1	328.424	322.595	270.445	70.377	64.65	82.769	2.240451768	1.10E-17	2.34E-16	496;GO:0000003,biological_process reproduction;GO:0000122,biological_process negative regulation of transcription by RNA polymerase II;GO:0000578,biological_process embryonic axis specification;GO:0000902,biological_process cell morphogenesis;GO:0000904,biological_process cell morphogenesis involved in differentiation;GO:0001101,biological_process response to acid chemical;GO:0001654,biological_p…	PTCH1; patched 1; K06225; PTCH2; patched 2; K11101
TRINITY_DN20447_c0	0	0	0	14.17	8.127	9.661	-8.691357637	1.13E-17	2.39E-16	NA	NA
TRINITY_DN29518_c1	12.751	9.085	12.446	1.648	0.863	2.293	2.91830934	1.13E-17	2.40E-16	NA	NA
TRINITY_DN26310_c4	2062.462	1163.993	1717.448	188.267	312.486	144.067	2.737157034	1.14E-17	2.42E-16	NA	NA
TRINITY_DN26036_c8	3.682	3.509	4.827	0.102	0	0.197	5.331863788	1.16E-17	2.46E-16	NA	NA
TRINITY_DN23360_c0	3.391	3.234	3.286	19.217	43.148	18.067	-2.944559919	1.20E-17	2.54E-16	59;GO:0000902,biological_process cell morphogenesis;GO:0003674,molecular_function molecular_function;GO:0003824,molecular_function catalytic activity;GO:0005575,cellular_component cellular_component;GO:0005576,cellular_component extracellular region;GO:0005618,cellular_component cell wall;GO:0005622,cellular_component intracellular;GO:0005623,cellular_component cell;GO:0005737,cellular_component …	E1.10.3.2; laccase [EC:1.10.3.2]; K05909; E1.10.3.3; L-ascorbate oxidase [EC:1.10.3.3]; K00423; FET3_5; iron transport multicopper oxidase; K19791
TRINITY_DN27448_c1	14.419	16.083	11.812	96.765	63.159	131.729	-2.673399829	1.32E-17	2.79E-16	100;GO:0000271,biological_process polysaccharide biosynthetic process;GO:0003674,molecular_function molecular_function;GO:0005488,molecular_function binding;GO:0005515,molecular_function protein binding;GO:0005575,cellular_component cellular_component;GO:0005618,cellular_component cell wall;GO:0005622,cellular_component intracellular;GO:0005623,cellular_component cell;GO:0005737,cellular_componen…	NA
TRINITY_DN19597_c0	0.155	0.095	0.062	3.421	2.556	3.891	-4.901680821	1.37E-17	2.90E-16	NA	NA
TRINITY_DN28328_c2	3.427	4.827	6.28	31.852	25.133	33.041	-2.581972861	1.52E-17	3.20E-16	38;GO:0003674,molecular_function molecular_function;GO:0003824,molecular_function catalytic activity;GO:0005575,cellular_component cellular_component;GO:0005622,cellular_component intracellular;GO:0005623,cellular_component cell;GO:0005737,cellular_component cytoplasm;GO:0005777,cellular_component peroxisome;GO:0006576,biological_process cellular biogenic amine metabolic process;GO:0006595,biolog…	PAO4, PAO3, PAO2; polyamine oxidase [EC:1.5.3.17 1.5.3.-]; K17839
TRINITY_DN25634_c6	0.52	0	0.669	12.973	11.065	12.847	-4.857784442	1.53E-17	3.22E-16	NA	NA
TRINITY_DN15878_c0	8.659	4.087	5.549	0	0.112	0	7.13511775	1.54E-17	3.23E-16	NA	NA
TRINITY_DN30069_c3	0.629	16.718	0.502	1872.919	1084.761	3033.596	-8.474343383	1.59E-17	3.35E-16	NA	NA
TRINITY_DN26715_c1	1.941	2.617	1.436	13.651	17.6	17.807	-2.896300983	1.65E-17	3.46E-16	21;GO:0001871,molecular_function obsolete pattern binding;GO:0003674,molecular_function molecular_function;GO:0003824,molecular_function catalytic activity;GO:0004553,molecular_function hydrolase activity, hydrolyzing O-glycosyl compounds;GO:0005488,molecular_function binding;GO:0005575,cellular_component cellular_component;GO:0005623,cellular_component cell;GO:0005886,cellular_component plasma m…	NA
TRINITY_DN24286_c1	52.044	73.425	63.007	11.133	8.475	16.033	2.476246599	1.67E-17	3.49E-16	NA	NA
TRINITY_DN25094_c1	10.254	17.287	15.388	1.795	2.567	2.138	2.795191334	1.72E-17	3.61E-16	41;GO:0003674,molecular_function molecular_function;GO:0003824,molecular_function catalytic activity;GO:0004672,molecular_function protein kinase activity;GO:0004674,molecular_function protein serine/threonine kinase activity;GO:0005488,molecular_function binding;GO:0005515,molecular_function protein binding;GO:0005516,molecular_function calmodulin binding;GO:0005575,cellular_component cellular_c…	IRAK4; interleukin-1 receptor-associated kinase 4 [EC:2.7.11.1]; K04733
TRINITY_DN25736_c1	2.361	5.813	8.641	118.398	54.807	198.226	-4.394315662	1.77E-17	3.71E-16	NA	NA
TRINITY_DN26666_c5	2.087	2.058	2.308	12.612	17.645	10.232	-2.755603494	1.88E-17	3.93E-16	22;GO:0005575,cellular_component cellular_component;GO:0005622,cellular_component intracellular;GO:0005623,cellular_component cell;GO:0005886,cellular_component plasma membrane;GO:0008150,biological_process biological_process;GO:0010336,biological_process gibberellic acid homeostasis;GO:0016020,cellular_component membrane;GO:0031982,cellular_component vesicle;GO:0042592,biological_process homeost…	SLC15A3_4, PHT; solute carrier family 15 (peptide/histidine transporter), member 3/4; K14638
TRINITY_DN25207_c0	0.219	1.555	0.361	12.398	16.445	8.323	-4.440234057	1.97E-17	4.11E-16	38;GO:0003674,molecular_function molecular_function;GO:0003824,molecular_function catalytic activity;GO:0003865,molecular_function 3-oxo-5-alpha-steroid 4-dehydrogenase activity;GO:0006629,biological_process lipid metabolic process;GO:0006694,biological_process steroid biosynthetic process;GO:0008150,biological_process biological_process;GO:0008152,biological_process metabolic process;GO:0008202,…	DET2; steroid 5-alpha-reductase [EC:1.3.1.22]; K09591
TRINITY_DN39927_c0	4.184	2.304	1.709	0	0	0	8.989926529	1.98E-17	4.13E-16	NA	NA
TRINITY_DN26739_c3	43.412	39.723	40.783	149.031	156.518	144.565	-2.158161404	2.07E-17	4.32E-16	70;GO:0001101,biological_process response to acid chemical;GO:0003674,molecular_function molecular_function;GO:0003824,molecular_function catalytic activity;GO:0004672,molecular_function protein kinase activity;GO:0004674,molecular_function protein serine/threonine kinase activity;GO:0005575,cellular_component cellular_component;GO:0005622,cellular_component intracellular;GO:0005623,cellular_comp…	SNRK2; serine/threonine-protein kinase SRK2 [EC:2.7.11.1]; K14498
TRINITY_DN27265_c3	0.255	0.085	0.159	4.268	3.442	4.244	-5.064452238	2.09E-17	4.35E-16	NA	NA
TRINITY_DN27134_c2	10.008	5.405	1.497	0	0	0.042	8.433624808	2.10E-17	4.36E-16	NA	NA
TRINITY_DN28865_c5	22.094	27.016	21.061	92.101	87.104	92.98	-2.300861642	2.18E-17	4.52E-16	NA	NA
TRINITY_DN15967_c0	0	0	0	7.226	12.544	3.103	-9.551000946	2.19E-17	4.54E-16	18;GO:0005575,cellular_component cellular_component;GO:0005623,cellular_component cell;GO:0005886,cellular_component plasma membrane;GO:0008150,biological_process biological_process;GO:0009832,biological_process plant-type cell wall biogenesis;GO:0009834,biological_process plant-type secondary cell wall biogenesis;GO:0009987,biological_process cellular process;GO:0016020,cellular_component membra…	NA
TRINITY_DN25007_c0	4.74	5.121	4.871	0.813	0.617	0.778	3.083204314	2.24E-17	4.65E-16	51;GO:0005575,cellular_component cellular_component;GO:0005622,cellular_component intracellular;GO:0005623,cellular_component cell;GO:0005634,cellular_component nucleus;GO:0005657,cellular_component replication fork;GO:0005663,cellular_component DNA replication factor C complex;GO:0005694,cellular_component chromosome;GO:0005886,cellular_component plasma membrane;GO:0006139,biological_process nuc…	NA
TRINITY_DN100963_c0	0	0	0.035	2.879	1.412	2.605	-7.209943864	2.25E-17	4.66E-16	NA	NA
TRINITY_DN18247_c0	0	0.171	0.159	5.149	7.713	3.435	-5.529297355	2.28E-17	4.73E-16	41;GO:0003674,molecular_function molecular_function;GO:0003824,molecular_function catalytic activity;GO:0004842,molecular_function ubiquitin-protein transferase activity;GO:0006464,biological_process cellular protein modification process;GO:0006508,biological_process proteolysis;GO:0006511,biological_process ubiquitin-dependent protein catabolic process;GO:0006807,biological_process nitrogen comp…	NA
TRINITY_DN24037_c1	0.128	0.104	0.194	2.721	2.915	2.107	-4.095012486	2.29E-17	4.73E-16	46;GO:0003674,molecular_function molecular_function;GO:0005488,molecular_function binding;GO:0005509,molecular_function calcium ion binding;GO:0005575,cellular_component cellular_component;GO:0005622,cellular_component intracellular;GO:0005623,cellular_component cell;GO:0005634,cellular_component nucleus;GO:0005654,cellular_component nucleoplasm;GO:0005737,cellular_component cytoplasm;GO:0005783,…	NA
TRINITY_DN10473_c0	0.237	0	0	7.249	26.389	12.318	-7.290397375	2.31E-17	4.77E-16	NA	NA
TRINITY_DN28823_c4	0.027	0.237	0.115	8.209	32.622	4.732	-6.829653872	2.39E-17	4.94E-16	NA	NA
TRINITY_DN28415_c3	10.281	23.47	11.38	338.834	122.45	150.968	-3.70283424	2.51E-17	5.18E-16	77;GO:0003674,molecular_function molecular_function;GO:0003824,molecular_function catalytic activity;GO:0004842,molecular_function ubiquitin-protein transferase activity;GO:0005488,molecular_function binding;GO:0005506,molecular_function iron ion binding;GO:0005575,cellular_component cellular_component;GO:0005622,cellular_component intracellular;GO:0005623,cellular_component cell;GO:0005634,cellu…	K16276, BTS; zinc finger protein-like protein; K16276
TRINITY_DN28700_c1	6.69	7.178	7.32	32.315	29.741	29.824	-2.121633988	2.64E-17	5.44E-16	42;GO:0003674,molecular_function molecular_function;GO:0003824,molecular_function catalytic activity;GO:0004842,molecular_function ubiquitin-protein transferase activity;GO:0006464,biological_process cellular protein modification process;GO:0006508,biological_process proteolysis;GO:0006511,biological_process ubiquitin-dependent protein catabolic process;GO:0006807,biological_process nitrogen comp…	BB; E3 ubiquitin-protein ligase BIG BROTHER and related proteins [EC:2.3.2.27]; K19045
TRINITY_DN30081_c6	3.609	1.953	4.422	0.169	0	0.042	5.934047272	2.72E-17	5.60E-16	NA	NA
TRINITY_DN25170_c0	0.921	1.337	0.713	7.542	8.778	8.748	-2.990834771	2.77E-17	5.70E-16	109;GO:0000271,biological_process polysaccharide biosynthetic process;GO:0003674,molecular_function molecular_function;GO:0003824,molecular_function catalytic activity;GO:0005575,cellular_component cellular_component;GO:0005622,cellular_component intracellular;GO:0005623,cellular_component cell;GO:0005737,cellular_component cytoplasm;GO:0005783,cellular_component endoplasmic reticulum;GO:0005794,…	NA
TRINITY_DN40389_c0	3.91	2.399	4.237	0	0	0.114	6.36120745	2.81E-17	5.78E-16	NA	NA
TRINITY_DN28823_c6	4.138	7.207	6.025	42.703	35.245	62.647	-2.830216528	2.89E-17	5.93E-16	50;GO:0003674,molecular_function molecular_function;GO:0003824,molecular_function catalytic activity;GO:0004672,molecular_function protein kinase activity;GO:0004674,molecular_function protein serine/threonine kinase activity;GO:0004675,molecular_function transmembrane receptor protein serine/threonine kinase activity;GO:0004888,molecular_function transmembrane signaling receptor activity;GO:0005…	NA
TRINITY_DN27863_c0	0.118	0.465	0.15	6.605	3.598	9.225	-4.783132506	2.92E-17	5.98E-16	43;GO:0003674,molecular_function molecular_function;GO:0003824,molecular_function catalytic activity;GO:0004672,molecular_function protein kinase activity;GO:0004674,molecular_function protein serine/threonine kinase activity;GO:0005575,cellular_component cellular_component;GO:0005623,cellular_component cell;GO:0005886,cellular_component plasma membrane;GO:0006464,biological_process cellular prot…	NA
TRINITY_DN28338_c1	0.738	10.943	3.268	325.635	264.383	247.424	-5.402492327	2.93E-17	6.00E-16	60;GO:0003674,molecular_function molecular_function;GO:0003824,molecular_function catalytic activity;GO:0005575,cellular_component cellular_component;GO:0005622,cellular_component intracellular;GO:0005623,cellular_component cell;GO:0005737,cellular_component cytoplasm;GO:0005773,cellular_component vacuole;GO:0006725,biological_process cellular aromatic compound metabolic process;GO:0006778,biolog…	E3.1.1.14; chlorophyllase [EC:3.1.1.14]; K08099
TRINITY_DN29968_c5	0.465	0.948	0.335	11.483	8.901	17.195	-4.364782067	3.17E-17	6.49E-16	NA	NA
TRINITY_DN20018_c0	0.201	0.237	0.115	5.16	12.029	4.815	-5.18547839	3.20E-17	6.55E-16	52;GO:0000003,biological_process reproduction;GO:0000413,biological_process protein peptidyl-prolyl isomerization;GO:0003006,biological_process developmental process involved in reproduction;GO:0003674,molecular_function molecular_function;GO:0003755,molecular_function peptidyl-prolyl cis-trans isomerase activity;GO:0003824,molecular_function catalytic activity;GO:0005575,cellular_component cellu…	PPID, CYPD; peptidyl-prolyl isomerase D [EC:5.2.1.8]; K05864
TRINITY_DN27319_c0	38.992	42.198	40.774	9.835	8.105	11.612	2.093908561	3.26E-17	6.65E-16	NA	NA
TRINITY_DN29316_c1	42.683	28.183	37.991	8.773	6.782	6.216	2.36851668	3.45E-17	7.03E-16	NA	NA
TRINITY_DN22262_c0	0	0.095	0.388	10.196	17.028	5.718	-5.833678637	3.46E-17	7.04E-16	NA	NA
TRINITY_DN23423_c0	0.21	3.281	0.74	18.664	19.674	12.069	-5.059769252	3.46E-17	7.04E-16	NA	NA
TRINITY_DN27057_c7	0	0	0	3.862	7.119	7.368	-8.729631336	3.57E-17	7.27E-16	NA	NA
TRINITY_DN22286_c0	0	0	0	7.52	7.477	8.727	-8.428657476	3.75E-17	7.63E-16	NA	NA
TRINITY_DN28276_c7	0.283	0.977	0.141	16.779	18.318	8.188	-4.932910936	3.77E-17	7.66E-16	NA	NA
TRINITY_DN29104_c0	0.073	0	0.035	2.111	2.545	3.31	-5.93507357	3.79E-17	7.68E-16	30;GO:0003674,molecular_function molecular_function;GO:0005215,molecular_function transporter activity;GO:0005575,cellular_component cellular_component;GO:0005622,cellular_component intracellular;GO:0005623,cellular_component cell;GO:0005737,cellular_component cytoplasm;GO:0005794,cellular_component Golgi apparatus;GO:0006810,biological_process transport;GO:0008150,biological_process biological_p…	SLC35E3; solute carrier family 35, member E3; K15285
TRINITY_DN30417_c21	87.518	149.487	186.668	18.924	14.046	28.226	2.913472106	3.83E-17	7.77E-16	99;GO:0000160,biological_process phosphorelay signal transduction system;GO:0000302,biological_process response to reactive oxygen species;GO:0002218,biological_process activation of innate immune response;GO:0002252,biological_process immune effector process;GO:0002253,biological_process activation of immune response;GO:0002376,biological_process immune system process;GO:0002682,biological_proce…	E3.2.1.21; beta-glucosidase [EC:3.2.1.21]; K01188
TRINITY_DN25547_c5	0.018	0	0	0.915	2.276	3.86	-7.822379669	4.31E-17	8.72E-16	NA	NA
TRINITY_DN29965_c2	11.913	6.979	12.605	0.192	0	0.571	5.330365541	4.38E-17	8.86E-16	NA	NA
TRINITY_DN29167_c1	13.417	17.553	20.383	246.992	64.694	546.029	-5.33825379	4.63E-17	9.35E-16	NA	NA
TRINITY_DN14403_c0	0	0	0	1.705	4.103	1.38	-9.264382562	4.68E-17	9.46E-16	22;GO:0003674,molecular_function molecular_function;GO:0003824,molecular_function catalytic activity;GO:0005575,cellular_component cellular_component;GO:0005622,cellular_component intracellular;GO:0005623,cellular_component cell;GO:0005737,cellular_component cytoplasm;GO:0008150,biological_process biological_process;GO:0008152,biological_process metabolic process;GO:0016491,molecular_function oxi…	SMOX, PAO5; spermine oxidase [EC:1.5.3.16 1.5.3.-]; K12259
TRINITY_DN27730_c7	0	0	0.018	1.84	0.897	5.313	-8.389856105	4.69E-17	9.47E-16	NA	NA
TRINITY_DN25129_c0	51.524	38.491	60.805	2.247	6.76	4.691	3.484699455	4.89E-17	9.86E-16	97;GO:0000422,biological_process autophagy of mitochondrion;GO:0003674,molecular_function molecular_function;GO:0005488,molecular_function binding;GO:0005515,molecular_function protein binding;GO:0005575,cellular_component cellular_component;GO:0005622,cellular_component intracellular;GO:0005623,cellular_component cell;GO:0005737,cellular_component cytoplasm;GO:0005739,cellular_component mitochon…	NA
TRINITY_DN28227_c2	0	0	0.432	15.491	6.962	28.133	-7.22642422	5.32E-17	1.07E-15	55;GO:0005575,cellular_component cellular_component;GO:0005622,cellular_component intracellular;GO:0005623,cellular_component cell;GO:0005737,cellular_component cytoplasm;GO:0005768,cellular_component endosome;GO:0005770,cellular_component late endosome;GO:0005783,cellular_component endoplasmic reticulum;GO:0006605,biological_process protein targeting;GO:0006623,biological_process protein targeti…	NA
TRINITY_DN16573_c0	0.437	0.455	0.15	12.951	5.515	14.725	-4.712622336	5.34E-17	1.08E-15	29;GO:0001871,molecular_function obsolete pattern binding;GO:0003674,molecular_function molecular_function;GO:0003824,molecular_function catalytic activity;GO:0004553,molecular_function hydrolase activity, hydrolyzing O-glycosyl compounds;GO:0005488,molecular_function binding;GO:0005575,cellular_component cellular_component;GO:0005622,cellular_component intracellular;GO:0005623,cellular_component…	NA
TRINITY_DN28451_c3	1.23	1.536	1.436	18.8	20.235	26.026	-2.247188037	5.61E-17	1.13E-15	NA	NA
TRINITY_DN15775_c0	0.055	0.541	0.167	7.701	18.564	7.181	-5.368956683	6.02E-17	1.21E-15	NA	NA
TRINITY_DN23016_c0	0.465	0.882	0.308	9.202	14.114	5.656	-4.044409158	6.16E-17	1.24E-15	35;GO:0003674,molecular_function molecular_function;GO:0003700,molecular_function DNA-binding transcription factor activity;GO:0005575,cellular_component cellular_component;GO:0005622,cellular_component intracellular;GO:0005623,cellular_component cell;GO:0005634,cellular_component nucleus;GO:0005737,cellular_component cytoplasm;GO:0005829,cellular_component cytosol;GO:0006355,biological_process r…	NA
TRINITY_DN27186_c2	0.365	0.673	0.317	5.092	4.563	6.87	-3.408306227	6.41E-17	1.29E-15	71;GO:0000943,cellular_component retrotransposon nucleocapsid;GO:0003674,molecular_function molecular_function;GO:0003676,molecular_function nucleic acid binding;GO:0003723,molecular_function RNA binding;GO:0003824,molecular_function catalytic activity;GO:0003887,molecular_function DNA-directed DNA polymerase activity;GO:0003964,molecular_function RNA-directed DNA polymerase activity;GO:0004518,m…	NA
TRINITY_DN28700_c0	34.508	41.696	32.485	205.893	149.029	290.531	-2.481319637	6.48E-17	1.30E-15	NA	NA
TRINITY_DN28785_c0	0.592	1.081	0.405	6.165	9.831	5.946	-3.397797339	6.67E-17	1.34E-15	NA	ATP2C; P-type Ca2+ transporter type 2C [EC:7.2.2.10]; K01537
TRINITY_DN28121_c0	11.521	11.019	6.589	37.227	31.355	36.995	-2.504925105	6.73E-17	1.35E-15	NA	NA
TRINITY_DN28701_c0	1.367	1.953	0.995	0	0	0	8.673382759	6.77E-17	1.35E-15	NA	NA
TRINITY_DN29665_c4	0	0	0	0.96	1.625	2.698	-8.933505589	6.80E-17	1.36E-15	NA	NA
TRINITY_DN28502_c2	1.24	1.508	0.969	10.128	11.289	7.015	-2.904222122	6.90E-17	1.37E-15	115;GO:0000902,biological_process cell morphogenesis;GO:0000904,biological_process cell morphogenesis involved in differentiation;GO:0003674,molecular_function molecular_function;GO:0003824,molecular_function catalytic activity;GO:0004672,molecular_function protein kinase activity;GO:0004674,molecular_function protein serine/threonine kinase activity;GO:0005488,molecular_function binding;GO:00055…	E2.7.11.-; protein-serine/threonine kinase [EC:2.7.11.-]; K08286
TRINITY_DN25642_c0	1.258	0.702	0.44	12.725	9.237	8.437	-3.601455693	7.04E-17	1.40E-15	51;GO:0003674,molecular_function molecular_function;GO:0003676,molecular_function nucleic acid binding;GO:0003677,molecular_function DNA binding;GO:0003700,molecular_function DNA-binding transcription factor activity;GO:0005488,molecular_function binding;GO:0006355,biological_process regulation of transcription, DNA-templated;GO:0008150,biological_process biological_process;GO:0009832,biological_…	NA
TRINITY_DN28701_c5	2.579	6.847	5.267	49.828	53.686	84.564	-3.713763151	7.08E-17	1.41E-15	NA	NA
TRINITY_DN16283_c0	0	0	0	4.776	8.374	2.065	-9.443859437	7.16E-17	1.42E-15	NA	NA
TRINITY_DN20493_c0	2.251	2.399	1.312	18.292	10.852	28.849	-3.135201657	7.48E-17	1.48E-15	NA	NA
TRINITY_DN25312_c0	5.323	32.801	7.108	1.276	0.336	0	5.579780124	7.49E-17	1.49E-15	NA	NA
TRINITY_DN25415_c0	0.346	1.043	0.793	6.718	8.139	10.813	-3.346523239	7.61E-17	1.51E-15	NA	NA
TRINITY_DN28759_c0	848.371	614.247	865.947	190.13	152.28	167.364	2.274640723	7.85E-17	1.55E-15	46;GO:0001666,biological_process response to hypoxia;GO:0003674,molecular_function molecular_function;GO:0003824,molecular_function catalytic activity;GO:0004021,molecular_function L-alanine:2-oxoglutarate aminotransferase activity;GO:0005575,cellular_component cellular_component;GO:0005576,cellular_component extracellular region;GO:0005622,cellular_component intracellular;GO:0005623,cellular_com…	GGAT; glutamate--glyoxylate aminotransferase [EC:2.6.1.4 2.6.1.2 2.6.1.44]; K14272
TRINITY_DN26089_c1	5.168	7.567	5.241	33.885	64.605	31.007	-2.770970334	8.18E-17	1.62E-15	34;GO:0005575,cellular_component cellular_component;GO:0005618,cellular_component cell wall;GO:0005622,cellular_component intracellular;GO:0005623,cellular_component cell;GO:0005737,cellular_component cytoplasm;GO:0005739,cellular_component mitochondrion;GO:0005773,cellular_component vacuole;GO:0005774,cellular_component vacuolar membrane;GO:0005783,cellular_component endoplasmic reticulum;GO:000…	CANX; calnexin; K08054
TRINITY_DN27849_c0	0.118	1.062	0.159	26.421	9.349	22.705	-5.361880845	8.22E-17	1.62E-15	NA	NA
TRINITY_DN29452_c3	13.216	10.991	14.56	46.564	68.192	46.407	-2.105684325	8.60E-17	1.70E-15	NA	GSK3B; glycogen synthase kinase 3 beta [EC:2.7.11.26]; K03083
TRINITY_DN27827_c1	1.066	2.57	2.176	20.493	29.92	16.936	-3.523395259	8.62E-17	1.70E-15	NA	RNF115_126; E3 ubiquitin-protein ligase RNF115/126 [EC:2.3.2.27]; K11982
TRINITY_DN28282_c2	6.253	8.203	6.509	44.001	53.72	29.233	-2.531743908	8.75E-17	1.73E-15	NA	NA
TRINITY_DN26799_c0	0.055	0	0.053	9.405	55.121	4.67	-9.100477789	9.18E-17	1.81E-15	14;GO:0005575,cellular_component cellular_component;GO:0005618,cellular_component cell wall;GO:0005623,cellular_component cell;GO:0006949,biological_process syncytium formation;GO:0008150,biological_process biological_process;GO:0009653,biological_process anatomical structure morphogenesis;GO:0009987,biological_process cellular process;GO:0016020,cellular_component membrane;GO:0030312,cellular_co…	exlX; expansin; K20628
TRINITY_DN30110_c0	48.954	207.237	234.462	4.629	3.699	9.225	4.436348449	9.21E-17	1.81E-15	30;GO:0003674,molecular_function molecular_function;GO:0003824,molecular_function catalytic activity;GO:0005215,molecular_function transporter activity;GO:0005575,cellular_component cellular_component;GO:0005623,cellular_component cell;GO:0005886,cellular_component plasma membrane;GO:0006810,biological_process transport;GO:0008150,biological_process biological_process;GO:0015399,molecular_functio…	NA
TRINITY_DN29912_c1	0	0.114	0	2.699	3.643	2.366	-5.99821856	9.28E-17	1.83E-15	116;GO:0000003,biological_process reproduction;GO:0001101,biological_process response to acid chemical;GO:0002239,biological_process response to oomycetes;GO:0003006,biological_process developmental process involved in reproduction;GO:0003674,molecular_function molecular_function;GO:0003824,molecular_function catalytic activity;GO:0005575,cellular_component cellular_component;GO:0005622,cellular_…	CYP1A1; cytochrome P450 family 1 subfamily A1 [EC:1.14.14.1]; K07408; RNF115_126; E3 ubiquitin-protein ligase RNF115/126 [EC:2.3.2.27]; K11982; UGT76C1_2; cytokinin-N-glucosyltransferase [EC:2.4.1.-]; K13493
TRINITY_DN435_c0	0	0	0	4.234	3.397	4.452	-8.370876747	9.63E-17	1.89E-15	NA	NA
TRINITY_DN26758_c3	74.602	47.755	16.207	1.084	0.628	3.705	4.834950091	9.72E-17	1.91E-15	25;GO:0003674,molecular_function molecular_function;GO:0005215,molecular_function transporter activity;GO:0005575,cellular_component cellular_component;GO:0005623,cellular_component cell;GO:0005886,cellular_component plasma membrane;GO:0005887,cellular_component integral component of plasma membrane;GO:0006810,biological_process transport;GO:0008150,biological_process biological_process;GO:000864…	SLC50A, SWEET; solute carrier family 50 (sugar transporter); K15382
TRINITY_DN15484_c0	0	0.237	0.053	4.562	4.686	3.601	-5.469563219	1.08E-16	2.11E-15	NA	NA
TRINITY_DN7487_c0	0.401	0.749	0.643	6.007	10.28	6.59	-3.591450407	1.08E-16	2.11E-15	31;GO:0003674,molecular_function molecular_function;GO:0003824,molecular_function catalytic activity;GO:0006629,biological_process lipid metabolic process;GO:0006643,biological_process membrane lipid metabolic process;GO:0006665,biological_process sphingolipid metabolic process;GO:0006672,biological_process ceramide metabolic process;GO:0006807,biological_process nitrogen compound metabolic proce…	DEGS; sphingolipid 4-desaturase/C4-monooxygenase [EC:1.14.19.17 1.14.18.5]; K04712
TRINITY_DN24168_c0	26.04	40.283	26.734	198.599	122.012	187.672	-2.430941762	1.11E-16	2.17E-15	NA	NA
TRINITY_DN29970_c1	165.337	74.108	147.523	22.435	13.497	28.838	2.602743683	1.11E-16	2.17E-15	38;GO:0003674,molecular_function molecular_function;GO:0003676,molecular_function nucleic acid binding;GO:0003677,molecular_function DNA binding;GO:0003700,molecular_function DNA-binding transcription factor activity;GO:0005488,molecular_function binding;GO:0005575,cellular_component cellular_component;GO:0005622,cellular_component intracellular;GO:0005623,cellular_component cell;GO:0005634,cellu…	NA
TRINITY_DN26494_c0	1.941	2.484	0.097	169.152	1141.451	219.105	-8.445864832	1.13E-16	2.20E-15	NA	NA
TRINITY_DN22787_c0	273.427	109.593	108.467	19.906	8.879	9.537	3.770972148	1.14E-16	2.23E-15	91;GO:0005575,cellular_component cellular_component;GO:0005622,cellular_component intracellular;GO:0005623,cellular_component cell;GO:0005737,cellular_component cytoplasm;GO:0006810,biological_process transport;GO:0006950,biological_process response to stress;GO:0008150,biological_process biological_process;GO:0009266,biological_process response to temperature stimulus;GO:0009314,biological_proce…	NA
TRINITY_DN29836_c0	1.741	0.948	0.907	15.288	40.48	13.459	-4.125994761	1.16E-16	2.27E-15	NA	NA
TRINITY_DN106051_c0	0.046	0	0.088	2.958	4.989	2.708	-6.071667467	1.16E-16	2.27E-15	NA	NA
TRINITY_DN18166_c0	0	0.351	0	23.723	64.313	10.035	-7.867953087	1.18E-16	2.30E-15	NA	NA
TRINITY_DN25442_c1	0	0	0	2.913	1.323	2.314	-8.485362743	1.20E-16	2.33E-15	NA	NA
TRINITY_DN28994_c0	1.331	2.447	2	13.606	10.235	15.701	-2.645786569	1.21E-16	2.35E-15	NA	NA
TRINITY_DN29726_c0	0.738	1.603	1.172	8.559	13.946	7.959	-3.027080346	1.27E-16	2.46E-15	NA	RIF1; telomere-associated protein RIF1; K11138
TRINITY_DN25761_c0	0	0.076	0.035	5.691	26.423	3.341	-8.100229983	1.28E-16	2.49E-15	NA	NA
TRINITY_DN27698_c4	4.503	2.352	7.003	0	0	0	8.996211755	1.29E-16	2.50E-15	NA	NA
TRINITY_DN19581_c0	0	0	0	2.145	3.24	2.625	-8.419517861	1.29E-16	2.51E-15	NA	ELOVL4; elongation of very long chain fatty acids protein 4 [EC:2.3.1.199]; K10249; ELOVL5; elongation of very long chain fatty acids protein 5 [EC:2.3.1.199]; K10244
TRINITY_DN28130_c0	0	0	0	16.316	32.487	20.537	-8.695755729	1.30E-16	2.51E-15	NA	NA
TRINITY_DN19093_c0	0	0	0	12.635	12.309	6.911	-8.5191468	1.32E-16	2.55E-15	NA	NA
TRINITY_DN26438_c7	4.457	6.041	4.986	39.97	26.456	57.5	-2.71731964	1.32E-16	2.56E-15	NA	NA
TRINITY_DN29318_c1	9.525	51.871	102.706	0.395	0.078	0.913	6.948815534	1.41E-16	2.72E-15	NA	NA
TRINITY_DN23955_c0	25.749	8.392	16.507	1.648	1.244	1.671	3.509472454	1.50E-16	2.90E-15	NA	NA
TRINITY_DN27335_c0	4.648	4.466	2.907	19.613	21.636	28.693	-2.381097456	1.54E-16	2.97E-15	NA	NA
TRINITY_DN18011_c0	0	0	0	4.697	2.903	2.459	-8.647544669	1.57E-16	3.03E-15	NA	NA
TRINITY_DN22235_c0	0.21	0.607	0.405	6.515	8.542	5.905	-4.008910674	1.77E-16	3.40E-15	91;GO:0001101,biological_process response to acid chemical;GO:0001763,biological_process morphogenesis of a branching structure;GO:0003674,molecular_function molecular_function;GO:0005215,molecular_function transporter activity;GO:0005488,molecular_function binding;GO:0005515,molecular_function protein binding;GO:0005575,cellular_component cellular_component;GO:0005622,cellular_component intracel…	amt, AMT, MEP; ammonium transporter, Amt family; K03320
TRINITY_DN29379_c4	11.94	16.633	14.041	81.51	57.015	96.207	-2.39828991	1.78E-16	3.41E-15	6;GO:0005575,cellular_component cellular_component;GO:0005623,cellular_component cell;GO:0005886,cellular_component plasma membrane;GO:0016020,cellular_component membrane;GO:0044464,cellular_component cell part;GO:0071944,cellular_component cell periphery	PICALM; phosphatidylinositol-binding clathrin assembly protein; K20044; SNAP91, AP180, CALM; clathrin coat assembly protein AP180; K20043
TRINITY_DN99176_c0	0.118	0	0	4.957	6.446	5.874	-6.716800969	1.80E-16	3.46E-15	NA	NA
TRINITY_DN29875_c1	7.264	9.834	7.655	0.903	1.547	2.034	3.0525426	1.83E-16	3.51E-15	34;GO:0005575,cellular_component cellular_component;GO:0005623,cellular_component cell;GO:0005886,cellular_component plasma membrane;GO:0006950,biological_process response to stress;GO:0006970,biological_process response to osmotic stress;GO:0008150,biological_process biological_process;GO:0009628,biological_process response to abiotic stimulus;GO:0009787,biological_process regulation of abscisic…	NA
TRINITY_DN26579_c0	0.055	0	0	3.037	10.526	1.131	-7.566695954	1.93E-16	3.69E-15	NA	NA
TRINITY_DN27549_c3	216.834	189.845	174.195	29.075	6.715	23.12	3.647346356	2.00E-16	3.83E-15	NA	NA
TRINITY_DN28475_c0	7.219	7.672	5.69	29.549	43.855	27.406	-2.248530994	2.11E-16	4.03E-15	46;GO:0000003,biological_process reproduction;GO:0003006,biological_process developmental process involved in reproduction;GO:0003674,molecular_function molecular_function;GO:0003824,molecular_function catalytic activity;GO:0005575,cellular_component cellular_component;GO:0005622,cellular_component intracellular;GO:0005623,cellular_component cell;GO:0005634,cellular_component nucleus;GO:0005737,c…	ITPK1; inositol-1,3,4-trisphosphate 5/6-kinase / inositol-tetrakisphosphate 1-kinase [EC:2.7.1.159 2.7.1.134]; K00913
TRINITY_DN19709_c0	0.146	0.152	0.317	10.241	21.591	6.901	-5.668475212	2.15E-16	4.10E-15	NA	NA
TRINITY_DN19259_c0	0.018	0.019	0.123	2.461	4.462	1.795	-5.573840066	2.16E-16	4.13E-15	NA	NA
TRINITY_DN2271_c0	0	0.057	0	1.468	1.951	1.557	-6.164923539	2.23E-16	4.26E-15	NA	NA
TRINITY_DN19397_c0	2.497	2.134	2.581	11.935	11.188	12.006	-2.244581782	2.38E-16	4.54E-15	NA	NA
TRINITY_DN19431_c0	0	0	0	1.592	1.951	1.225	-8.425137281	2.51E-16	4.77E-15	31;GO:0003674,molecular_function molecular_function;GO:0003824,molecular_function catalytic activity;GO:0005575,cellular_component cellular_component;GO:0005622,cellular_component intracellular;GO:0005623,cellular_component cell;GO:0005737,cellular_component cytoplasm;GO:0005829,cellular_component cytosol;GO:0008150,biological_process biological_process;GO:0009628,biological_process response to a…	NA
TRINITY_DN28954_c2	130.365	121.114	126.929	33.038	24.382	31.817	2.112968487	2.51E-16	4.78E-15	13;GO:0005575,cellular_component cellular_component;GO:0005622,cellular_component intracellular;GO:0005623,cellular_component cell;GO:0005737,cellular_component cytoplasm;GO:0009507,cellular_component chloroplast;GO:0009536,cellular_component plastid;GO:0043226,cellular_component organelle;GO:0043227,cellular_component membrane-bounded organelle;GO:0043229,cellular_component intracellular organel…	SFH5; phosphatidylinositol transfer protein SFH5; K19996
TRINITY_DN28110_c0	2.078	2.162	2.713	17.93	33.642	21.72	-2.867226573	2.57E-16	4.88E-15	NA	NA
TRINITY_DN25531_c0	0	0	0	3.489	15.212	1.494	-10.71432327	2.62E-16	4.98E-15	67;GO:0003674,molecular_function molecular_function;GO:0003824,molecular_function catalytic activity;GO:0004180,molecular_function carboxypeptidase activity;GO:0004185,molecular_function serine-type carboxypeptidase activity;GO:0005575,cellular_component cellular_component;GO:0005576,cellular_component extracellular region;GO:0005615,cellular_component extracellular space;GO:0006508,biological_pr…	SCPL-II; serine carboxypeptidase-like clade II [EC:3.4.16.-]; K16297
TRINITY_DN30137_c0	13.253	16.386	13.609	60.057	55.827	44.529	-2.159876859	2.65E-16	5.02E-15	19;GO:0003674,molecular_function molecular_function;GO:0005488,molecular_function binding;GO:0005575,cellular_component cellular_component;GO:0005622,cellular_component intracellular;GO:0005623,cellular_component cell;GO:0005737,cellular_component cytoplasm;GO:0005739,cellular_component mitochondrion;GO:0005829,cellular_component cytosol;GO:0043021,molecular_function ribonucleoprotein complex bin…	era, ERAL1; GTPase; K03595
TRINITY_DN23588_c0	0	0.104	0	3.049	8.845	2.304	-6.889034152	2.69E-16	5.09E-15	NA	NA
TRINITY_DN20950_c0	0.583	0.939	0.581	9.27	15.246	5.189	-3.690407734	2.70E-16	5.12E-15	130;GO:0001655,biological_process urogenital system development;GO:0001822,biological_process kidney development;GO:0001889,biological_process liver development;GO:0001894,biological_process tissue homeostasis;GO:0001895,biological_process retina homeostasis;GO:0001947,biological_process heart looping;GO:0002009,biological_process morphogenesis of an epithelium;GO:0003007,biological_process heart…	NA
TRINITY_DN28082_c3	217.126	123.343	170.945	40.648	33.844	43.107	2.319107485	2.74E-16	5.19E-15	47;GO:0001101,biological_process response to acid chemical;GO:0001505,biological_process regulation of neurotransmitter levels;GO:0006807,biological_process nitrogen compound metabolic process;GO:0006809,biological_process nitric oxide biosynthetic process;GO:0007154,biological_process cell communication;GO:0007165,biological_process signal transduction;GO:0008150,biological_process biological_pr…	AOC3, AOC2, tynA; primary-amine oxidase [EC:1.4.3.21]; K00276
TRINITY_DN27701_c0	0	0	0	8.028	7.085	12.608	-8.53461689	2.76E-16	5.21E-15	NA	NA
TRINITY_DN26309_c0	0.164	0.398	0.079	18.224	93.393	8.084	-8.014200192	2.85E-16	5.38E-15	NA	NA
TRINITY_DN15736_c0	0	0	0	1.818	4.484	1.245	-9.299021033	2.86E-16	5.39E-15	NA	NA
TRINITY_DN28957_c4	0	0	0	2.71	5.381	3.943	-8.521136797	3.02E-16	5.69E-15	NA	NA
TRINITY_DN25390_c0	0.41	0.673	0.467	5.058	5.997	4.68	-3.264514783	3.06E-16	5.77E-15	NA	NA
TRINITY_DN26329_c2	0.911	2.162	1.224	12.59	15.044	9.256	-3.02820202	3.41E-16	6.42E-15	10;GO:0005575,cellular_component cellular_component;GO:0005622,cellular_component intracellular;GO:0005623,cellular_component cell;GO:0005634,cellular_component nucleus;GO:0043226,cellular_component organelle;GO:0043227,cellular_component membrane-bounded organelle;GO:0043229,cellular_component intracellular organelle;GO:0043231,cellular_component intracellular membrane-bounded organelle;GO:00444…	NA
TRINITY_DN26934_c1	0.264	0.199	0.176	3.037	3.554	5.687	-4.456892518	3.77E-16	7.09E-15	88;GO:0000030,molecular_function mannosyltransferase activity;GO:0000139,cellular_component Golgi membrane;GO:0003674,molecular_function molecular_function;GO:0003824,molecular_function catalytic activity;GO:0005575,cellular_component cellular_component;GO:0005622,cellular_component intracellular;GO:0005623,cellular_component cell;GO:0005737,cellular_component cytoplasm;GO:0005768,cellular_compon…	CSLD; cellulose synthase-like protein [EC:2.4.1.-]; K20924
TRINITY_DN18234_c0	0.784	0.541	1.982	0	0	0	9.252737468	3.80E-16	7.14E-15	NA	NA
TRINITY_DN29107_c0	0	0.664	0	29.233	17.858	9.921	-6.389601723	3.89E-16	7.31E-15	NA	NA
TRINITY_DN23737_c2	5.724	6.61	9.152	32.451	34.303	46.127	-2.323911672	4.03E-16	7.56E-15	37;GO:0003674,molecular_function molecular_function;GO:0005488,molecular_function binding;GO:0005509,molecular_function calcium ion binding;GO:0005575,cellular_component cellular_component;GO:0005622,cellular_component intracellular;GO:0005623,cellular_component cell;GO:0005737,cellular_component cytoplasm;GO:0005768,cellular_component endosome;GO:0010008,cellular_component endosome membrane;GO:0…	CML; calcium-binding protein CML; K13448
TRINITY_DN26403_c5	0	0	0	4.618	19.293	1.567	-10.93790429	4.15E-16	7.77E-15	NA	NA
TRINITY_DN22544_c0	0	0	0	8.875	13.497	3.124	-9.136706782	4.35E-16	8.14E-15	NA	NA
TRINITY_DN28629_c6	14.92	9.075	11.187	51.781	51.556	60.385	-2.183075973	4.35E-16	8.14E-15	38;GO:0003674,molecular_function molecular_function;GO:0003824,molecular_function catalytic activity;GO:0005575,cellular_component cellular_component;GO:0005622,cellular_component intracellular;GO:0005623,cellular_component cell;GO:0005737,cellular_component cytoplasm;GO:0005777,cellular_component peroxisome;GO:0006576,biological_process cellular biogenic amine metabolic process;GO:0006595,biolog…	PAO4, PAO3, PAO2; polyamine oxidase [EC:1.5.3.17 1.5.3.-]; K17839
TRINITY_DN27410_c2	272.852	110.029	184.466	31.717	17.084	30.405	2.913690132	4.39E-16	8.22E-15	NA	NA
TRINITY_DN29903_c7	12.915	30.165	29.852	1.14	0.191	1.941	4.50265811	4.42E-16	8.26E-15	NA	NA
TRINITY_DN39125_c0	2.187	2.94	1.436	18.822	24.181	17.921	-3.16074819	4.59E-16	8.57E-15	NA	NA
TRINITY_DN24075_c0	0	0.085	0.132	3.489	2.578	2.117	-5.090988595	4.60E-16	8.57E-15	NA	NA
TRINITY_DN57749_c0	10.828	3.907	5.294	0	0.269	0	6.166157406	4.68E-16	8.71E-15	NA	NA
TRINITY_DN21299_c0	0	0.123	0	5.002	3.554	4.13	-6.070503281	4.84E-16	9.01E-15	NA	NA
TRINITY_DN28048_c5	2.579	4.722	2.678	26.749	20.795	28.797	-2.876732103	4.85E-16	9.02E-15	67;GO:0000209,biological_process protein polyubiquitination;GO:0003674,molecular_function molecular_function;GO:0003824,molecular_function catalytic activity;GO:0004842,molecular_function ubiquitin-protein transferase activity;GO:0005575,cellular_component cellular_component;GO:0005623,cellular_component cell;GO:0005886,cellular_component plasma membrane;GO:0006464,biological_process cellular pro…	EL5; E3 ubiquitin-protein ligase EL5 [EC:2.3.2.27]; K16286
TRINITY_DN14466_c0	0	0	0.044	11.652	56.029	2.408	-10.22398467	4.87E-16	9.05E-15	13;GO:0003674,molecular_function molecular_function;GO:0003824,molecular_function catalytic activity;GO:0008150,biological_process biological_process;GO:0008152,biological_process metabolic process;GO:0009058,biological_process biosynthetic process;GO:0009812,biological_process flavonoid metabolic process;GO:0009813,biological_process flavonoid biosynthetic process;GO:0016210,molecular_function n…	CHS; chalcone synthase [EC:2.3.1.74]; K00660
TRINITY_DN27899_c3	14.893	22.36	15.97	84.627	81.756	95.004	-2.18276943	5.07E-16	9.42E-15	NA	NA
TRINITY_DN25056_c0	0.036	0.019	0	0.869	0.863	1.691	-5.97156758	5.23E-16	9.70E-15	NA	NA
TRINITY_DN26853_c5	1.44	8.051	4.087	97.024	63.562	116.682	-4.421544144	5.39E-16	9.99E-15	102;GO:0000003,biological_process reproduction;GO:0003006,biological_process developmental process involved in reproduction;GO:0003674,molecular_function molecular_function;GO:0005215,molecular_function transporter activity;GO:0005575,cellular_component cellular_component;GO:0005622,cellular_component intracellular;GO:0005623,cellular_component cell;GO:0005737,cellular_component cytoplasm;GO:0005…	ABCB1, CD243; ATP-binding cassette, subfamily B (MDR/TAP), member 1 [EC:7.6.2.2]; K05658
TRINITY_DN22098_c0	0.374	0.55	0.379	4.313	6.3	4.68	-3.464872291	5.50E-16	1.02E-14	NA	NA
TRINITY_DN24283_c0	0	0.322	0	5.07	6.872	5.521	-5.641267199	5.57E-16	1.03E-14	66;GO:0001101,biological_process response to acid chemical;GO:0003674,molecular_function molecular_function;GO:0003824,molecular_function catalytic activity;GO:0004439,molecular_function phosphatidylinositol-4,5-bisphosphate 5-phosphatase activity;GO:0005575,cellular_component cellular_component;GO:0005623,cellular_component cell;GO:0005886,cellular_component plasma membrane;GO:0006629,biological…	INPP5A; inositol polyphosphate 5-phosphatase INPP5A [EC:3.1.3.56]; K01106; INPP5E; inositol polyphosphate 5-phosphatase INPP5E [EC:3.1.3.36]; K20278; SYNJ; synaptojanin [EC:3.1.3.36]; K20279
TRINITY_DN25928_c0	0.027	0	0	1.716	3.957	1.795	-7.214291252	5.65E-16	1.04E-14	NA	WDR5, SWD3, CPS30; COMPASS component SWD3; K14963
TRINITY_DN76693_c0	10.865	6.543	15.512	0.745	0.628	0.841	3.94607934	5.72E-16	1.06E-14	14;GO:0005575,cellular_component cellular_component;GO:0005622,cellular_component intracellular;GO:0005623,cellular_component cell;GO:0005634,cellular_component nucleus;GO:0005737,cellular_component cytoplasm;GO:0009507,cellular_component chloroplast;GO:0009536,cellular_component plastid;GO:0043226,cellular_component organelle;GO:0043227,cellular_component membrane-bounded organelle;GO:0043229,ce…	NA
TRINITY_DN29557_c2	0	0	0	2.371	3.016	4.421	-8.411369068	5.98E-16	1.10E-14	NA	NA
TRINITY_DN25605_c10	0	0.152	0.141	6.865	8.822	7.046	-6.021774655	6.49E-16	1.20E-14	NA	NA
TRINITY_DN27288_c2	2.37	3.404	2.264	11.201	13.833	14.642	-2.46289773	6.49E-16	1.20E-14	NA	NA
TRINITY_DN17135_c0	0.137	0	0	3.952	4.686	4.846	-6.152790941	6.54E-16	1.20E-14	6;GO:0005575,cellular_component cellular_component;GO:0005618,cellular_component cell wall;GO:0005623,cellular_component cell;GO:0030312,cellular_component external encapsulating structure;GO:0044464,cellular_component cell part;GO:0071944,cellular_component cell periphery	NA
TRINITY_DN17972_c0	0.128	0.275	0	3.331	8.105	10.834	-5.765101757	6.89E-16	1.27E-14	49;GO:0003674,molecular_function molecular_function;GO:0003824,molecular_function catalytic activity;GO:0005575,cellular_component cellular_component;GO:0005618,cellular_component cell wall;GO:0005622,cellular_component intracellular;GO:0005623,cellular_component cell;GO:0005737,cellular_component cytoplasm;GO:0005794,cellular_component Golgi apparatus;GO:0006950,biological_process response to st…	E2.4.1.207; xyloglucan:xyloglucosyl transferase [EC:2.4.1.207]; K08235; TCH4; xyloglucan:xyloglucosyl transferase TCH4 [EC:2.4.1.207]; K14504
TRINITY_DN39173_c0	0.064	0	0	2.315	4.316	4.13	-6.847321588	7.01E-16	1.29E-14	33;GO:0005575,cellular_component cellular_component;GO:0005622,cellular_component intracellular;GO:0005623,cellular_component cell;GO:0005737,cellular_component cytoplasm;GO:0005794,cellular_component Golgi apparatus;GO:0005886,cellular_component plasma membrane;GO:0005911,cellular_component cell-cell junction;GO:0006950,biological_process response to stress;GO:0006952,biological_process defense …	NA
TRINITY_DN19686_c0	0	0.123	0.132	5.939	14.854	3.456	-6.836060805	7.04E-16	1.29E-14	NA	NA
TRINITY_DN26800_c6	5.806	16.652	6.087	92.169	122.741	89.213	-3.328298487	7.10E-16	1.30E-14	117;GO:0001101,biological_process response to acid chemical;GO:0003674,molecular_function molecular_function;GO:0003824,molecular_function catalytic activity;GO:0004672,molecular_function protein kinase activity;GO:0004674,molecular_function protein serine/threonine kinase activity;GO:0005575,cellular_component cellular_component;GO:0005622,cellular_component intracellular;GO:0005623,cellular_com…	PRKAA, AMPK; 5'-AMP-activated protein kinase, catalytic alpha subunit [EC:2.7.11.11]; K07198
TRINITY_DN29563_c6	0	0.55	0	31.592	48.832	13.397	-7.335639148	7.32E-16	1.34E-14	NA	NA
TRINITY_DN20098_c0	0.073	0.066	0	1.186	3.823	1.245	-5.882569834	7.52E-16	1.38E-14	NA	LIN54; protein lin-54; K21776
TRINITY_DN27776_c5	15.905	18.036	16.569	63.546	83.09	77.383	-2.05527813	7.75E-16	1.42E-14	20;GO:0005575,cellular_component cellular_component;GO:0005622,cellular_component intracellular;GO:0005623,cellular_component cell;GO:0005737,cellular_component cytoplasm;GO:0005798,cellular_component Golgi-associated vesicle;GO:0005829,cellular_component cytosol;GO:0005911,cellular_component cell-cell junction;GO:0009506,cellular_component plasmodesma;GO:0016020,cellular_component membrane;GO:00…	COPD, ARCN1, RET2; coatomer subunit delta; K20471
TRINITY_DN29487_c0	21.337	24.712	20.189	316.997	211.1	489.421	-2.578166709	7.80E-16	1.43E-14	21;GO:0005575,cellular_component cellular_component;GO:0005622,cellular_component intracellular;GO:0005623,cellular_component cell;GO:0005737,cellular_component cytoplasm;GO:0009507,cellular_component chloroplast;GO:0009526,cellular_component plastid envelope;GO:0009536,cellular_component plastid;GO:0009941,cellular_component chloroplast envelope;GO:0031967,cellular_component organelle envelope;G…	NA
TRINITY_DN28988_c3	9.561	32.213	18.26	212.114	163.816	202.989	-3.202426304	8.17E-16	1.49E-14	NA	NA
TRINITY_DN21904_c0	19.14	16.083	20.286	76.023	70.423	91.745	-2.030914052	8.23E-16	1.50E-14	75;GO:0000003,biological_process reproduction;GO:0000254,molecular_function C-4 methylsterol oxidase activity;GO:0003006,biological_process developmental process involved in reproduction;GO:0003674,molecular_function molecular_function;GO:0003824,molecular_function catalytic activity;GO:0004497,molecular_function monooxygenase activity;GO:0005575,cellular_component cellular_component;GO:0005622,c…	SMO2; plant 4alpha-monomethylsterol monooxygenase [EC:1.14.18.11]; K14424
TRINITY_DN1691_c0	0	0	0	1.073	0.706	1.287	-8.355830565	8.49E-16	1.55E-14	NA	NA
TRINITY_DN20948_c0	1.768	0.948	0.203	22.074	15.257	30.53	-4.491949231	8.50E-16	1.55E-14	NA	NA
TRINITY_DN29807_c1	14.483	5.377	11.971	0.79	0.561	0.374	4.276924562	8.52E-16	1.55E-14	NA	NA
TRINITY_DN26660_c0	0.027	0.019	0.018	1.411	0.695	3.674	-6.113961832	8.64E-16	1.57E-14	NA	NA
TRINITY_DN26058_c5	0.665	0.503	0.432	8.175	11.827	4.587	-3.876141217	9.37E-16	1.70E-14	NA	NA
TRINITY_DN22370_c0	15.686	10.554	14.587	0.96	0.348	1.785	3.786317235	9.97E-16	1.81E-14	116;GO:0000003,biological_process reproduction;GO:0001101,biological_process response to acid chemical;GO:0002239,biological_process response to oomycetes;GO:0003006,biological_process developmental process involved in reproduction;GO:0003674,molecular_function molecular_function;GO:0003824,molecular_function catalytic activity;GO:0005575,cellular_component cellular_component;GO:0005622,cellular_…	RNF115_126; E3 ubiquitin-protein ligase RNF115/126 [EC:2.3.2.27]; K11982; UGT76C1_2; cytokinin-N-glucosyltransferase [EC:2.4.1.-]; K13493
TRINITY_DN9654_c0	6.453	6.429	4.387	36.041	23.721	26.867	-2.259023504	1.04E-15	1.89E-14	NA	NA
TRINITY_DN14143_c0	0	0	0	3.432	5.157	3.674	-8.272429897	1.07E-15	1.95E-14	NA	NA
TRINITY_DN27306_c3	21.529	21.735	28.865	6.718	6.166	6.61	2.054349208	1.08E-15	1.96E-14	94;GO:0000726,biological_process non-recombinational repair;GO:0001666,biological_process response to hypoxia;GO:0003674,molecular_function molecular_function;GO:0003676,molecular_function nucleic acid binding;GO:0003677,molecular_function DNA binding;GO:0003690,molecular_function double-stranded DNA binding;GO:0005488,molecular_function binding;GO:0005575,cellular_component cellular_component;GO…	XRCC1; DNA-repair protein XRCC1; K10803
TRINITY_DN27836_c3	1.777	8.449	4.889	54.31	53.238	64.494	-3.427597968	1.10E-15	1.98E-14	NA	NA
TRINITY_DN30268_c8	0	0	0	6.504	5.359	3.009	-8.499673079	1.10E-15	1.98E-14	NA	NA
TRINITY_DN57823_c0	0	0	0	4.923	6.48	3.923	-8.301583774	1.13E-15	2.03E-14	NA	NA
TRINITY_DN28755_c5	0.046	0.038	0	7.486	7.029	1.681	-6.988100672	1.16E-15	2.09E-14	NA	SPCH; transcription factor SPEECHLESS; K20558
TRINITY_DN18455_c0	0.1	0	0	3.715	3.576	1.909	-6.359664334	1.16E-15	2.09E-14	NA	DNALI; dynein axonemal light intermediate chain 1; K10410
TRINITY_DN24245_c2	0	0.019	0	3.026	12.645	1.183	-9.237817256	1.20E-15	2.17E-14	139;GO:0000003,biological_process reproduction;GO:0001558,biological_process regulation of cell growth;GO:0003002,biological_process regionalization;GO:0003006,biological_process developmental process involved in reproduction;GO:0003674,molecular_function molecular_function;GO:0003824,molecular_function catalytic activity;GO:0004672,molecular_function protein kinase activity;GO:0004674,molecular_…	ER; LRR receptor-like serine/threonine-protein kinase ERECTA [EC:2.7.11.1]; K20718
TRINITY_DN20303_c0	0.155	0.152	0.106	2.902	7.018	2.439	-4.93273347	1.25E-15	2.24E-14	22;GO:0003674,molecular_function molecular_function;GO:0003700,molecular_function DNA-binding transcription factor activity;GO:0006355,biological_process regulation of transcription, DNA-templated;GO:0008150,biological_process biological_process;GO:0009889,biological_process regulation of biosynthetic process;GO:0010468,biological_process regulation of gene expression;GO:0010556,biological_proces…	OVM, ANT; AP2-like factor, ANT lineage; K09285
TRINITY_DN27531_c3	0	0	0	5.815	12.062	16.344	-8.787374315	1.28E-15	2.30E-14	NA	NA
TRINITY_DN25351_c5	0	0	0	3.568	0.886	10.761	-10.46895303	1.28E-15	2.30E-14	NA	NA
TRINITY_DN24534_c3	0.237	0.493	0.352	16.97	95.198	7.368	-6.504764144	1.33E-15	2.39E-14	NA	E3.2.1.21; beta-glucosidase [EC:3.2.1.21]; K01188; bglX; beta-glucosidase [EC:3.2.1.21]; K05349
TRINITY_DN22397_c0	7.984	6.268	5.523	29.752	41.086	30.343	-2.296188679	1.44E-15	2.59E-14	NA	CMPK1, UMPK; UMP-CMP kinase [EC:2.7.4.14]; K13800
TRINITY_DN27936_c3	2.297	5.149	2.572	22.334	33.754	18.949	-2.957362356	1.45E-15	2.60E-14	111;GO:0000003,biological_process reproduction;GO:0001101,biological_process response to acid chemical;GO:0003002,biological_process regionalization;GO:0003006,biological_process developmental process involved in reproduction;GO:0003674,molecular_function molecular_function;GO:0003824,molecular_function catalytic activity;GO:0005215,molecular_function transporter activity;GO:0005319,molecular_fun…	NA
TRINITY_DN28041_c3	2.434	1.47	0.951	6.617	15.111	10.284	-5.740174759	1.48E-15	2.65E-14	NA	CTSD; cathepsin D [EC:3.4.23.5]; K01379; CTSE; cathepsin E [EC:3.4.23.34]; K01382
TRINITY_DN27460_c1	9.807	12.195	19.334	1.671	0.863	3.061	3.434916669	1.48E-15	2.66E-14	NA	OPR; 12-oxophytodienoic acid reductase [EC:1.3.1.42]; K05894
TRINITY_DN28372_c0	0.109	0.341	0.299	5.442	7.858	3.321	-4.382553186	1.49E-15	2.67E-14	NA	NA
TRINITY_DN29233_c4	0.055	0.114	0	4.833	9.495	2.698	-6.50767755	1.50E-15	2.68E-14	NA	NA
TRINITY_DN25821_c0	13.608	16.519	15.864	55.371	58.136	59.015	-2.116022361	1.55E-15	2.78E-14	88;GO:0000003,biological_process reproduction;GO:0000212,biological_process meiotic spindle organization;GO:0000226,biological_process microtubule cytoskeleton organization;GO:0000280,biological_process nuclear division;GO:0003674,molecular_function molecular_function;GO:0003774,molecular_function motor activity;GO:0003777,molecular_function microtubule motor activity;GO:0003824,molecular_functio…	KIFC1; kinesin family member C1; K10405
TRINITY_DN25892_c0	3.363	3.727	4.061	17.095	31.49	16.604	-2.486986585	1.59E-15	2.84E-14	6;GO:0005575,cellular_component cellular_component;GO:0005623,cellular_component cell;GO:0005886,cellular_component plasma membrane;GO:0016020,cellular_component membrane;GO:0044464,cellular_component cell part;GO:0071944,cellular_component cell periphery	ARHGAP22_24_25; Rho GTPase-activating protein 22/24/25; K20642
TRINITY_DN21290_c1	2.506	1.394	2.607	19.703	11.726	43.439	-3.496755406	1.60E-15	2.85E-14	93;GO:0000003,biological_process reproduction;GO:0003006,biological_process developmental process involved in reproduction;GO:0003674,molecular_function molecular_function;GO:0005215,molecular_function transporter activity;GO:0005575,cellular_component cellular_component;GO:0005623,cellular_component cell;GO:0005886,cellular_component plasma membrane;GO:0006810,biological_process transport;GO:000…	ABCB1, CD243; ATP-binding cassette, subfamily B (MDR/TAP), member 1 [EC:7.6.2.2]; K05658
TRINITY_DN25486_c1	0.055	0.654	0.211	8.931	7.074	8.032	-4.627674391	1.62E-15	2.88E-14	NA	NA
TRINITY_DN30052_c5	31.737	25.167	31.129	6.142	6.906	6.278	2.242953539	1.64E-15	2.93E-14	NA	NA
TRINITY_DN29482_c1	33.532	100.764	44.518	867.369	469.374	1214.021	-3.702470355	1.67E-15	2.98E-14	38;GO:0003674,molecular_function molecular_function;GO:0003824,molecular_function catalytic activity;GO:0004497,molecular_function monooxygenase activity;GO:0006725,biological_process cellular aromatic compound metabolic process;GO:0007275,biological_process multicellular organism development;GO:0008150,biological_process biological_process;GO:0008152,biological_process metabolic process;GO:00090…	CYP704B1; long-chain fatty acid omega-monooxygenase [EC:1.14.14.80]; K20495
TRINITY_DN23677_c0	21.41	10.858	16.939	71.45	104.827	88.186	-2.375906076	1.68E-15	2.98E-14	NA	DHDDS, RER2, SRT1; ditrans,polycis-polyprenyl diphosphate synthase [EC:2.5.1.87]; K11778; SET, TAF1, I2PP2A; template-activating factor I; K11290
TRINITY_DN17015_c0	0	0	0	2.247	8.127	3.632	-9.052233906	1.74E-15	3.10E-14	NA	NA
TRINITY_DN8854_c0	2.826	6.856	3.189	35.499	49.46	25.227	-3.127581836	1.75E-15	3.10E-14	51;GO:0000166,molecular_function nucleotide binding;GO:0003674,molecular_function molecular_function;GO:0005488,molecular_function binding;GO:0005524,molecular_function ATP binding;GO:0005575,cellular_component cellular_component;GO:0005618,cellular_component cell wall;GO:0005622,cellular_component intracellular;GO:0005623,cellular_component cell;GO:0005634,cellular_component nucleus;GO:0005737,c…	YWHAE; 14-3-3 protein epsilon; K06630
TRINITY_DN28872_c1	203.591	305.459	166.814	44.498	42.767	26.638	2.638340209	1.80E-15	3.18E-14	NA	NA
TRINITY_DN23051_c0	1.54	2.864	1.559	12.894	16.266	14.165	-2.788422081	1.81E-15	3.22E-14	49;GO:0000271,biological_process polysaccharide biosynthetic process;GO:0003674,molecular_function molecular_function;GO:0003824,molecular_function catalytic activity;GO:0005575,cellular_component cellular_component;GO:0005622,cellular_component intracellular;GO:0005623,cellular_component cell;GO:0005737,cellular_component cytoplasm;GO:0005794,cellular_component Golgi apparatus;GO:0005975,biologi…	NA
TRINITY_DN18194_c0	0	0	0	1.378	0.863	2.169	-8.545339199	1.83E-15	3.23E-14	NA	NA
TRINITY_DN29148_c2	418.584	403.559	372.992	95.184	44.886	86.878	2.624874977	1.88E-15	3.32E-14	22;GO:0003674,molecular_function molecular_function;GO:0003824,molecular_function catalytic activity;GO:0005575,cellular_component cellular_component;GO:0005622,cellular_component intracellular;GO:0005623,cellular_component cell;GO:0005737,cellular_component cytoplasm;GO:0005794,cellular_component Golgi apparatus;GO:0008194,molecular_function UDP-glycosyltransferase activity;GO:0012505,cellular_c…	E2.4.1.14; sucrose-phosphate synthase [EC:2.4.1.14]; K00696
TRINITY_DN17812_c0	7.146	14.594	63.262	0	0	0.145	8.76724508	1.95E-15	3.45E-14	NA	NA
TRINITY_DN18736_c0	0.237	0.55	0.211	6.097	3.991	10.46	-4.277006274	1.96E-15	3.47E-14	149;GO:0000003,biological_process reproduction;GO:0000902,biological_process cell morphogenesis;GO:0002215,biological_process defense response to nematode;GO:0002682,biological_process regulation of immune system process;GO:0002684,biological_process positive regulation of immune system process;GO:0003006,biological_process developmental process involved in reproduction;GO:0003674,molecular_funct…	E1.11.1.7; peroxidase [EC:1.11.1.7]; K00430
TRINITY_DN20218_c0	0	0.009	0.009	2.823	21.243	0.975	-9.695796932	2.01E-15	3.54E-14	71;GO:0000003,biological_process reproduction;GO:0000075,biological_process cell cycle checkpoint;GO:0000278,biological_process mitotic cell cycle;GO:0000280,biological_process nuclear division;GO:0000712,biological_process resolution of meiotic recombination intermediates;GO:0000819,biological_process sister chromatid segregation;GO:0003674,molecular_function molecular_function;GO:0003824,molecu…	TOP2; DNA topoisomerase II [EC:5.6.2.2]; K03164
TRINITY_DN18965_c0	0.046	0.417	0.229	5.646	12.69	4.732	-4.963624121	2.05E-15	3.62E-14	18;GO:0002229,biological_process defense response to oomycetes;GO:0002239,biological_process response to oomycetes;GO:0005575,cellular_component cellular_component;GO:0005623,cellular_component cell;GO:0005886,cellular_component plasma membrane;GO:0006950,biological_process response to stress;GO:0006952,biological_process defense response;GO:0008150,biological_process biological_process;GO:000960…	ALKBH2; DNA oxidative demethylase [EC:1.14.11.33]; K10859; IRAK1; interleukin-1 receptor-associated kinase 1 [EC:2.7.11.1]; K04730
TRINITY_DN26823_c6	0.365	0.787	0.432	11.539	7.32	17.921	-3.975960769	2.05E-15	3.62E-14	58;GO:0000003,biological_process reproduction;GO:0003006,biological_process developmental process involved in reproduction;GO:0003674,molecular_function molecular_function;GO:0003676,molecular_function nucleic acid binding;GO:0003677,molecular_function DNA binding;GO:0005488,molecular_function binding;GO:0005515,molecular_function protein binding;GO:0005575,cellular_component cellular_component;G…	NA
TRINITY_DN26617_c0	31.153	78.129	38.828	429.727	735.584	328.439	-3.278159879	2.06E-15	3.62E-14	64;GO:0000226,biological_process microtubule cytoskeleton organization;GO:0003674,molecular_function molecular_function;GO:0005198,molecular_function structural molecule activity;GO:0005200,molecular_function structural constituent of cytoskeleton;GO:0005575,cellular_component cellular_component;GO:0005618,cellular_component cell wall;GO:0005622,cellular_component intracellular;GO:0005623,cellula…	TUBA; tubulin alpha; K07374
TRINITY_DN26032_c0	12.915	56.944	18.357	559.97	354.177	574.95	-3.993238499	2.15E-15	3.79E-14	34;GO:0003674,molecular_function molecular_function;GO:0003824,molecular_function catalytic activity;GO:0004175,molecular_function endopeptidase activity;GO:0004190,molecular_function aspartic-type endopeptidase activity;GO:0005575,cellular_component cellular_component;GO:0005618,cellular_component cell wall;GO:0005623,cellular_component cell;GO:0006508,biological_process proteolysis;GO:0006807,b…	CTSD; cathepsin D [EC:3.4.23.5]; K01379; CTSE; cathepsin E [EC:3.4.23.34]; K01382
TRINITY_DN24797_c0	0	0	0	5.047	14.282	1.152	-10.55775065	2.19E-15	3.85E-14	NA	MAN; mannan endo-1,4-beta-mannosidase [EC:3.2.1.78]; K19355
TRINITY_DN27797_c1	2.215	3.12	1.392	16.97	20.896	16.261	-2.814892466	2.23E-15	3.91E-14	NA	NA
TRINITY_DN28682_c3	150.326	165.456	194.904	39.959	21.557	43.325	2.425155467	2.23E-15	3.91E-14	34;GO:0003674,molecular_function molecular_function;GO:0003824,molecular_function catalytic activity;GO:0004672,molecular_function protein kinase activity;GO:0004674,molecular_function protein serine/threonine kinase activity;GO:0005575,cellular_component cellular_component;GO:0005623,cellular_component cell;GO:0005886,cellular_component plasma membrane;GO:0006464,biological_process cellular prot…	NA
TRINITY_DN22604_c0	0	0	0	0.869	2.287	0.602	-9.184994863	2.27E-15	3.99E-14	NA	NA
TRINITY_DN18930_c0	13.827	15.523	11.944	75.797	56.959	61.205	-1.986420814	2.34E-15	4.10E-14	17;GO:0005575,cellular_component cellular_component;GO:0005622,cellular_component intracellular;GO:0005623,cellular_component cell;GO:0005737,cellular_component cytoplasm;GO:0005768,cellular_component endosome;GO:0005794,cellular_component Golgi apparatus;GO:0012505,cellular_component endomembrane system;GO:0031410,cellular_component cytoplasmic vesicle;GO:0031982,cellular_component vesicle;GO:00…	RAB11A; Ras-related protein Rab-11A; K07904
TRINITY_DN27903_c0	0.082	0	0.194	2.54	2.679	3.694	-4.934060666	2.38E-15	4.16E-14	NA	NA
TRINITY_DN4156_c0	0.164	0.18	0.167	4.257	3.229	6.973	-5.794388933	2.46E-15	4.31E-14	NA	NA
TRINITY_DN23754_c0	0.538	0.901	0.493	6.639	13.89	5.458	-3.65881574	2.54E-15	4.43E-14	88;GO:0000003,biological_process reproduction;GO:0000212,biological_process meiotic spindle organization;GO:0000226,biological_process microtubule cytoskeleton organization;GO:0000280,biological_process nuclear division;GO:0003674,molecular_function molecular_function;GO:0003774,molecular_function motor activity;GO:0003777,molecular_function microtubule motor activity;GO:0003824,molecular_functio…	KIFC1; kinesin family member C1; K10405
TRINITY_DN221_c0	0	0	0	3.286	2.87	6.735	-8.573223657	2.54E-15	4.43E-14	21;GO:0007275,biological_process multicellular organism development;GO:0008150,biological_process biological_process;GO:0009653,biological_process anatomical structure morphogenesis;GO:0009791,biological_process post-embryonic development;GO:0009888,biological_process tissue development;GO:0009987,biological_process cellular process;GO:0010016,biological_process shoot system morphogenesis;GO:0010…	NA
TRINITY_DN20514_c0	0.975	1.982	0.652	19.263	10.616	29.731	-3.977198292	2.68E-15	4.68E-14	67;GO:0000209,biological_process protein polyubiquitination;GO:0003674,molecular_function molecular_function;GO:0003824,molecular_function catalytic activity;GO:0004842,molecular_function ubiquitin-protein transferase activity;GO:0005575,cellular_component cellular_component;GO:0005623,cellular_component cell;GO:0005886,cellular_component plasma membrane;GO:0006464,biological_process cellular pro…	EL5; E3 ubiquitin-protein ligase EL5 [EC:2.3.2.27]; K16286
TRINITY_DN18756_c0	2.689	2.399	3.735	14.486	14.607	13.428	-2.222528346	2.70E-15	4.71E-14	78;GO:0003674,molecular_function molecular_function;GO:0003824,molecular_function catalytic activity;GO:0004672,molecular_function protein kinase activity;GO:0004674,molecular_function protein serine/threonine kinase activity;GO:0004675,molecular_function transmembrane receptor protein serine/threonine kinase activity;GO:0004888,molecular_function transmembrane signaling receptor activity;GO:0005…	IRAK4; interleukin-1 receptor-associated kinase 4 [EC:2.7.11.1]; K04733
TRINITY_DN16623_c0	0.219	0.19	0	4.279	4.26	3.041	-4.737304491	2.84E-15	4.95E-14	NA	MAPKKK17_18; mitogen-activated protein kinase kinase kinase 17/18; K20716
TRINITY_DN16835_c0	0	0	0	1.818	1.726	1.442	-8.123441358	2.96E-15	5.16E-14	NA	NA
TRINITY_DN20093_c0	19.432	20.464	26.813	128.651	199.666	90.23	-2.59941311	3.00E-15	5.22E-14	271;GO:0000003,biological_process reproduction;GO:0000302,biological_process response to reactive oxygen species;GO:0001101,biological_process response to acid chemical;GO:0001817,biological_process regulation of cytokine production;GO:0001818,biological_process negative regulation of cytokine production;GO:0001952,biological_process regulation of cell-matrix adhesion;GO:0001953,biological_proces…	NA
TRINITY_DN25974_c0	0.656	1.489	0.872	10.173	16.703	6.859	-3.340051594	3.05E-15	5.31E-14	NA	NA
TRINITY_DN26841_c5	0.802	0.92	0.793	6.492	12.757	7.472	-3.376576561	3.10E-15	5.38E-14	NA	NA
TRINITY_DN26738_c0	0.201	0	0	8.762	3.711	12.442	-6.689658965	3.15E-15	5.46E-14	NA	NA
TRINITY_DN26818_c4	0.073	0.066	0.167	4.087	8.419	2.324	-5.4663545	3.17E-15	5.50E-14	49;GO:0003674,molecular_function molecular_function;GO:0003824,molecular_function catalytic activity;GO:0004672,molecular_function protein kinase activity;GO:0004674,molecular_function protein serine/threonine kinase activity;GO:0004675,molecular_function transmembrane receptor protein serine/threonine kinase activity;GO:0004888,molecular_function transmembrane signaling receptor activity;GO:0006…	NA
TRINITY_DN29266_c0	1.294	1.005	0.81	15.616	41.971	6.704	-4.313931826	3.19E-15	5.52E-14	NA	NA
TRINITY_DN22209_c0	0	0	0	1.615	4.383	0.778	-9.201631862	3.22E-15	5.57E-14	NA	NA
TRINITY_DN17021_c0	0.465	0.322	0.203	7	13.979	4.307	-4.587970876	3.24E-15	5.60E-14	NA	NA
TRINITY_DN9651_c0	0	0	0	2.1	1.099	4.96	-8.776933835	3.25E-15	5.61E-14	NA	NA
TRINITY_DN60245_c0	1.057	1.811	1.295	27.449	48.776	12.588	-4.377182392	3.27E-15	5.64E-14	NA	NA
TRINITY_DN28774_c0	0	0	0	0.903	1.099	1.121	-8.088821885	3.29E-15	5.67E-14	NA	NA
TRINITY_DN30009_c2	0	0	0	2.778	2.668	2.989	-8.074304729	3.29E-15	5.67E-14	NA	NA
TRINITY_DN28118_c2	0	0	0	5.137	24.427	4.421	-9.91576578	3.38E-15	5.83E-14	NA	NA
TRINITY_DN28943_c0	0.073	0.114	0	1.761	1.155	2.324	-4.915578576	3.42E-15	5.88E-14	NA	NA
TRINITY_DN28543_c1	0.055	0.512	0	17.885	11.793	99.486	-7.722725855	3.44E-15	5.91E-14	NA	NA
TRINITY_DN28197_c0	40.432	39.742	46.306	10.038	7.903	10.263	1.996806063	3.44E-15	5.91E-14	22;GO:0006629,biological_process lipid metabolic process;GO:0006706,biological_process steroid catabolic process;GO:0008150,biological_process biological_process;GO:0008152,biological_process metabolic process;GO:0008202,biological_process steroid metabolic process;GO:0009056,biological_process catabolic process;GO:0009987,biological_process cellular process;GO:0016042,biological_process lipid ca…	NA
TRINITY_DN29577_c2	19.068	36.016	23.721	378.511	671.517	153.023	-3.05512522	3.58E-15	6.14E-14	NA	NA
TRINITY_DN20576_c0	31.737	15.447	20.964	5.216	3.531	4.524	2.424320168	3.60E-15	6.18E-14	35;GO:0003674,molecular_function molecular_function;GO:0003824,molecular_function catalytic activity;GO:0004672,molecular_function protein kinase activity;GO:0005575,cellular_component cellular_component;GO:0005622,cellular_component intracellular;GO:0005623,cellular_component cell;GO:0005737,cellular_component cytoplasm;GO:0005829,cellular_component cytosol;GO:0006464,biological_process cellular…	RP; [pyruvate, phosphate dikinase]-phosphate phosphotransferase / [pyruvate, phosphate dikinase] kinase [EC:2.7.4.27 2.7.11.32]; K20115
TRINITY_DN20380_c0	0	0	0	2.495	3.06	2.491	-8.106465377	3.77E-15	6.47E-14	28;GO:0005575,cellular_component cellular_component;GO:0005623,cellular_component cell;GO:0005886,cellular_component plasma membrane;GO:0005887,cellular_component integral component of plasma membrane;GO:0008150,biological_process biological_process;GO:0009664,biological_process plant-type cell wall organization;GO:0009825,biological_process multidimensional cell growth;GO:0009827,biological_proc…	E2.4.1.207; xyloglucan:xyloglucosyl transferase [EC:2.4.1.207]; K08235
TRINITY_DN22406_c0	0	0	0	2.766	6.098	2.594	-8.603121943	3.78E-15	6.47E-14	35;GO:0003674,molecular_function molecular_function;GO:0005488,molecular_function binding;GO:0005575,cellular_component cellular_component;GO:0005622,cellular_component intracellular;GO:0005623,cellular_component cell;GO:0005737,cellular_component cytoplasm;GO:0006810,biological_process transport;GO:0006811,biological_process ion transport;GO:0006812,biological_process cation transport;GO:0006873…	NA
TRINITY_DN3381_c0	0	0	0	2.303	2.5	1.847	-8.123695636	3.80E-15	6.51E-14	NA	NA
TRINITY_DN25983_c0	3.035	11.379	7.549	52.571	65.524	57.365	-3.106116431	3.83E-15	6.54E-14	NA	NA
TRINITY_DN26854_c2	0.173	1.062	0.352	9.146	9.91	9.952	-4.2635685	3.83E-15	6.55E-14	8;GO:0005575,cellular_component cellular_component;GO:0005622,cellular_component intracellular;GO:0005623,cellular_component cell;GO:0005737,cellular_component cytoplasm;GO:0005829,cellular_component cytosol;GO:0044424,cellular_component intracellular part;GO:0044444,cellular_component cytoplasmic part;GO:0044464,cellular_component cell part	NA
TRINITY_DN77781_c0	0.036	0.038	0	2.371	1.48	2.387	-6.00794664	3.85E-15	6.58E-14	NA	NA
TRINITY_DN26392_c0	0.091	1.441	0.388	21.363	22.768	16.925	-4.871283013	3.87E-15	6.61E-14	NA	E1.10.3.2; laccase [EC:1.10.3.2]; K05909
TRINITY_DN29250_c2	0.428	0.578	0.916	10.117	5.179	8.935	-3.868159708	3.90E-15	6.65E-14	NA	NA
TRINITY_DN19579_c0	0	0	0.053	4.065	20.066	1.826	-8.467974915	4.07E-15	6.92E-14	153;GO:0005575,cellular_component cellular_component;GO:0005622,cellular_component intracellular;GO:0005623,cellular_component cell;GO:0005737,cellular_component cytoplasm;GO:0005768,cellular_component endosome;GO:0005769,cellular_component early endosome;GO:0005886,cellular_component plasma membrane;GO:0005911,cellular_component cell-cell junction;GO:0005929,cellular_component cilium;GO:0006810,…	EHD1; EH domain-containing protein 1; K12483
TRINITY_DN29564_c0	48.608	60.481	48.446	14.001	9.921	14.715	2.11449171	4.12E-15	7.01E-14	NA	MNN10; mannan polymerase II complex MNN10 subunit [EC:2.4.1.-]; K05531
TRINITY_DN20483_c0	18.029	8.335	15.256	1.942	0.751	0.934	3.561787252	4.16E-15	7.08E-14	NA	NA
TRINITY_DN30043_c5	635.41	519.391	645.657	169.49	124.994	127.702	2.131920431	4.22E-15	7.17E-14	13;GO:0003674,molecular_function molecular_function;GO:0003824,molecular_function catalytic activity;GO:0004802,molecular_function transketolase activity;GO:0005488,molecular_function binding;GO:0005509,molecular_function calcium ion binding;GO:0016740,molecular_function transferase activity;GO:0016744,molecular_function transferase activity, transferring aldehyde or ketonic groups;GO:0030145,mol…	E2.2.1.1, tktA, tktB; transketolase [EC:2.2.1.1]; K00615
TRINITY_DN24001_c0	0	0	0	7.825	14.192	2.252	-9.526844753	4.34E-15	7.37E-14	59;GO:0001101,biological_process response to acid chemical;GO:0002213,biological_process defense response to insect;GO:0003674,molecular_function molecular_function;GO:0003824,molecular_function catalytic activity;GO:0003993,molecular_function acid phosphatase activity;GO:0005488,molecular_function binding;GO:0005515,molecular_function protein binding;GO:0005575,cellular_component cellular_compon…	VSP2; vegetative storage protein 2; K20728
TRINITY_DN117809_c0	0	0	0	1.016	0.493	1.318	-8.53715662	4.34E-15	7.37E-14	NA	NA
TRINITY_DN19603_c0	5.259	2.807	2.484	16.248	22.858	25.3	-2.543117647	4.37E-15	7.41E-14	54;GO:0000165,biological_process MAPK cascade;GO:0003674,molecular_function molecular_function;GO:0003824,molecular_function catalytic activity;GO:0004672,molecular_function protein kinase activity;GO:0004674,molecular_function protein serine/threonine kinase activity;GO:0004707,molecular_function MAP kinase activity;GO:0005575,cellular_component cellular_component;GO:0005622,cellular_component i…	NA
TRINITY_DN14486_c0	0.201	0	0	3.06	7.825	3.487	-6.011801291	4.39E-15	7.44E-14	46;GO:0001510,biological_process RNA methylation;GO:0003674,molecular_function molecular_function;GO:0003824,molecular_function catalytic activity;GO:0005575,cellular_component cellular_component;GO:0005622,cellular_component intracellular;GO:0005623,cellular_component cell;GO:0005634,cellular_component nucleus;GO:0005737,cellular_component cytoplasm;GO:0005829,cellular_component cytosol;GO:00061…	TGS1; trimethylguanosine synthase [EC:2.1.1.-]; K14292
TRINITY_DN21222_c0	0.264	0.967	1.233	8.863	15.078	9.744	-3.686832425	4.43E-15	7.50E-14	6;GO:0005575,cellular_component cellular_component;GO:0005623,cellular_component cell;GO:0005886,cellular_component plasma membrane;GO:0016020,cellular_component membrane;GO:0044464,cellular_component cell part;GO:0071944,cellular_component cell periphery	NA
TRINITY_DN29389_c1	8.221	8.819	6.025	29.063	38.978	27.406	-2.089998618	4.55E-15	7.70E-14	28;GO:0003674,molecular_function molecular_function;GO:0005488,molecular_function binding;GO:0005515,molecular_function protein binding;GO:0005575,cellular_component cellular_component;GO:0005622,cellular_component intracellular;GO:0005623,cellular_component cell;GO:0005634,cellular_component nucleus;GO:0005856,cellular_component cytoskeleton;GO:0005874,cellular_component microtubule;GO:0008017,m…	NA
TRINITY_DN28579_c0	7.519	4.988	8.579	0.711	0.729	1.214	3.262317748	4.59E-15	7.76E-14	45;GO:0000325,cellular_component plant-type vacuole;GO:0003674,molecular_function molecular_function;GO:0005215,molecular_function transporter activity;GO:0005575,cellular_component cellular_component;GO:0005622,cellular_component intracellular;GO:0005623,cellular_component cell;GO:0005737,cellular_component cytoplasm;GO:0005773,cellular_component vacuole;GO:0005774,cellular_component vacuolar me…	SLC15A3_4, PHT; solute carrier family 15 (peptide/histidine transporter), member 3/4; K14638
TRINITY_DN118788_c0	7.62	9.777	8.667	33.23	32.51	40.783	-1.95807524	4.61E-15	7.79E-14	13;GO:0005575,cellular_component cellular_component;GO:0005622,cellular_component intracellular;GO:0005623,cellular_component cell;GO:0005737,cellular_component cytoplasm;GO:0005794,cellular_component Golgi apparatus;GO:0012505,cellular_component endomembrane system;GO:0043226,cellular_component organelle;GO:0043227,cellular_component membrane-bounded organelle;GO:0043229,cellular_component intra…	B3GALT6; galactosylxylosylprotein 3-beta-galactosyltransferase [EC:2.4.1.134]; K00734
TRINITY_DN26316_c1	0.857	1.366	0.837	8.863	19.349	9.049	-3.647615157	4.66E-15	7.86E-14	NA	NA
TRINITY_DN28824_c0	0	0.057	0	4.2	8.262	1.992	-7.504607445	4.66E-15	7.86E-14	NA	NA
TRINITY_DN18934_c0	65.169	33.446	48.464	9.835	6.984	11.156	2.454916344	4.71E-15	7.94E-14	NA	NA
TRINITY_DN22105_c0	0.273	0.635	0.238	6.876	9.876	3.549	-4.188461589	4.84E-15	8.14E-14	NA	NA
TRINITY_DN28797_c3	0	0.028	0	1.66	3.341	1.173	-7.144316675	4.94E-15	8.32E-14	NA	NA
TRINITY_DN28455_c0	13.763	18.302	16.789	61.119	77.553	76.221	-2.035037085	4.96E-15	8.34E-14	75;GO:0000271,biological_process polysaccharide biosynthetic process;GO:0003674,molecular_function molecular_function;GO:0003824,molecular_function catalytic activity;GO:0005575,cellular_component cellular_component;GO:0005622,cellular_component intracellular;GO:0005623,cellular_component cell;GO:0005737,cellular_component cytoplasm;GO:0005739,cellular_component mitochondrion;GO:0005768,cellular_…	GAUT; alpha-1,4-galacturonosyltransferase [EC:2.4.1.43]; K13648
TRINITY_DN27791_c1	0.984	1.489	1.163	9.823	15.044	6.507	-3.037555564	5.05E-15	8.48E-14	NA	NA
TRINITY_DN18760_c0	0	0	0	2.179	2.578	1.858	-8.108635279	5.20E-15	8.72E-14	NA	NA
TRINITY_DN28755_c6	0	0	0	2.608	5	1.878	-8.616184241	5.21E-15	8.74E-14	66;GO:0001101,biological_process response to acid chemical;GO:0003674,molecular_function molecular_function;GO:0003824,molecular_function catalytic activity;GO:0004439,molecular_function phosphatidylinositol-4,5-bisphosphate 5-phosphatase activity;GO:0005575,cellular_component cellular_component;GO:0005623,cellular_component cell;GO:0005886,cellular_component plasma membrane;GO:0006629,biological…	INPP5A; inositol polyphosphate 5-phosphatase INPP5A [EC:3.1.3.56]; K01106; INPP5E; inositol polyphosphate 5-phosphatase INPP5E [EC:3.1.3.36]; K20278; SYNJ; synaptojanin [EC:3.1.3.36]; K20279
TRINITY_DN5159_c0	2.315	3.357	2.299	0	0	0	8.139499121	5.22E-15	8.75E-14	NA	NA
TRINITY_DN29244_c9	7.182	10.45	4.942	253.97	394.085	45.421	-4.218789181	5.44E-15	9.10E-14	121;GO:0003333,biological_process amino acid transmembrane transport;GO:0003674,molecular_function molecular_function;GO:0005215,molecular_function transporter activity;GO:0005342,molecular_function organic acid transmembrane transporter activity;GO:0005488,molecular_function binding;GO:0005515,molecular_function protein binding;GO:0005575,cellular_component cellular_component;GO:0005622,cellular…	NA
TRINITY_DN99528_c0	0	0	0	1.344	7.589	1.121	-10.22016831	5.50E-15	9.20E-14	30;GO:0003674,molecular_function molecular_function;GO:0003824,molecular_function catalytic activity;GO:0005215,molecular_function transporter activity;GO:0005575,cellular_component cellular_component;GO:0005623,cellular_component cell;GO:0005886,cellular_component plasma membrane;GO:0006810,biological_process transport;GO:0008150,biological_process biological_process;GO:0015399,molecular_functio…	ABCG2, CD338; ATP-binding cassette, subfamily G (WHITE), member 2; K05681
TRINITY_DN26769_c0	0.036	0.019	0.062	3.105	3.509	0.913	-5.818755071	5.53E-15	9.24E-14	NA	NA
TRINITY_DN21946_c0	0.055	0	0	1.739	2.13	0.996	-6.257664236	5.60E-15	9.36E-14	NA	NA
TRINITY_DN18065_c0	86.223	78.935	51.036	492.415	292.072	723.22	-2.780557535	5.88E-15	9.81E-14	NA	NA
TRINITY_DN27443_c0	67.028	37.011	50.789	6.854	7.264	16.738	2.512437896	5.92E-15	9.88E-14	46;GO:0003333,biological_process amino acid transmembrane transport;GO:0003674,molecular_function molecular_function;GO:0005215,molecular_function transporter activity;GO:0005342,molecular_function organic acid transmembrane transporter activity;GO:0005575,cellular_component cellular_component;GO:0005623,cellular_component cell;GO:0005886,cellular_component plasma membrane;GO:0005887,cellular_com…	NA
TRINITY_DN18741_c0	0.483	0.901	0.529	6.436	8.822	6.704	-3.453548695	6.15E-15	1.03E-13	40;GO:0005575,cellular_component cellular_component;GO:0005622,cellular_component intracellular;GO:0005623,cellular_component cell;GO:0005737,cellular_component cytoplasm;GO:0005783,cellular_component endoplasmic reticulum;GO:0005794,cellular_component Golgi apparatus;GO:0008150,biological_process biological_process;GO:0009719,biological_process response to endogenous stimulus;GO:0009723,biologic…	TMEM222; transmembrane protein 222; K20726
TRINITY_DN26283_c0	0.21	0.778	0.308	4.9	9.103	4.348	-3.90560596	6.39E-15	1.06E-13	40;GO:0003674,molecular_function molecular_function;GO:0003824,molecular_function catalytic activity;GO:0004014,molecular_function adenosylmethionine decarboxylase activity;GO:0005575,cellular_component cellular_component;GO:0005622,cellular_component intracellular;GO:0005623,cellular_component cell;GO:0005737,cellular_component cytoplasm;GO:0005829,cellular_component cytosol;GO:0006576,biologica…	speD, AMD1; S-adenosylmethionine decarboxylase [EC:4.1.1.50]; K01611
TRINITY_DN20522_c0	1.996	3.566	1.374	63.535	13.049	60.582	-4.233404624	6.82E-15	1.14E-13	NA	NA
TRINITY_DN20465_c0	0	0	0	4.279	2.399	4.711	-8.013354046	6.84E-15	1.14E-13	NA	NA
TRINITY_DN22660_c0	5.305	5.197	4.95	18.8	18.71	23.006	-1.892151668	6.85E-15	1.14E-13	NA	NA
TRINITY_DN30390_c5	4.156	5.225	3.99	50.008	20.403	46.085	-3.120768836	6.91E-15	1.15E-13	NA	NA
TRINITY_DN21818_c0	0.283	0.711	0.537	6.504	6.827	5.386	-3.486281866	7.10E-15	1.18E-13	83;GO:0000139,cellular_component Golgi membrane;GO:0002791,biological_process regulation of peptide secretion;GO:0002792,biological_process negative regulation of peptide secretion;GO:0005575,cellular_component cellular_component;GO:0005622,cellular_component intracellular;GO:0005623,cellular_component cell;GO:0005737,cellular_component cytoplasm;GO:0005783,cellular_component endoplasmic reticulu…	NA
TRINITY_DN29095_c1	24.245	16.87	15.388	40.049	54.751	52.561	-2.05182831	7.16E-15	1.19E-13	NA	NA
TRINITY_DN33247_c0	0	0	0.053	2.258	6.536	2.387	-7.270143352	7.78E-15	1.29E-13	NA	NA
TRINITY_DN22923_c1	72.643	89.679	59.827	373.272	289.83	346.122	-2.106494569	8.00E-15	1.32E-13	NA	NA
TRINITY_DN29691_c1	6.417	7.425	6.58	35.973	60.098	25.684	-2.512791815	8.42E-15	1.39E-13	165;GO:0000003,biological_process reproduction;GO:0000287,molecular_function magnesium ion binding;GO:0003006,biological_process developmental process involved in reproduction;GO:0003674,molecular_function molecular_function;GO:0003824,molecular_function catalytic activity;GO:0004743,molecular_function pyruvate kinase activity;GO:0005488,molecular_function binding;GO:0005575,cellular_component ce…	PK, pyk; pyruvate kinase [EC:2.7.1.40]; K00873
TRINITY_DN17690_c1	0	0	0	0.903	2.69	0.747	-9.074735583	8.54E-15	1.41E-13	NA	NA
TRINITY_DN27703_c3	16.269	19.003	19.149	65.116	77.754	69.424	-1.957539142	8.59E-15	1.42E-13	NA	AXS; UDP-apiose/xylose synthase; K12449
TRINITY_DN16593_c0	0.018	0.057	0.018	1.479	1.02	3.445	-5.814823273	8.63E-15	1.42E-13	NA	RAY1; beta-arabinofuranosyltransferase [EC:2.4.2.-]; K20892
TRINITY_DN25852_c4	0	0	0	1.863	5.908	4.483	-8.213416652	8.78E-15	1.45E-13	NA	NA
TRINITY_DN30155_c0	75.541	71.718	78.368	11.98	4.563	15.856	2.817021006	8.89E-15	1.47E-13	NA	CYP94A1; fatty acid omega-hydroxylase [EC:1.14.-.-]; K13407; CYP94A2; cytochrome P450 family 94 subfamily A2; K20768; CYP94A5; fatty acid omega-hydroxylase [EC:1.14.-.-]; K20769
TRINITY_DN28017_c0	0	0	0	1.682	7.085	0.986	-9.830823154	9.07E-15	1.49E-13	NA	GRXCR1; glutaredoxin domain-containing cysteine-rich protein 1; K17479
TRINITY_DN29825_c2	12.924	18.036	16.181	46.034	34.001	46.303	-2.04517963	9.23E-15	1.52E-13	63;GO:0000272,biological_process polysaccharide catabolic process;GO:0003674,molecular_function molecular_function;GO:0003824,molecular_function catalytic activity;GO:0004553,molecular_function hydrolase activity, hydrolyzing O-glycosyl compounds;GO:0005575,cellular_component cellular_component;GO:0005576,cellular_component extracellular region;GO:0005618,cellular_component cell wall;GO:0005622,c…	XYL1; alpha-D-xyloside xylohydrolase [EC:3.2.1.177]; K15925; malZ; alpha-glucosidase [EC:3.2.1.20]; K01187
TRINITY_DN26274_c1	526.683	388.737	348.699	98.616	69.481	112.271	2.245479172	9.25E-15	1.52E-13	NA	NA
TRINITY_DN22380_c0	10.381	6.05	10.068	1.479	1.883	2.148	2.341713267	9.26E-15	1.52E-13	73;GO:0003674,molecular_function molecular_function;GO:0004888,molecular_function transmembrane signaling receptor activity;GO:0005488,molecular_function binding;GO:0005515,molecular_function protein binding;GO:0005575,cellular_component cellular_component;GO:0005622,cellular_component intracellular;GO:0005623,cellular_component cell;GO:0005737,cellular_component cytoplasm;GO:0006605,biological_p…	NA
TRINITY_DN26473_c9	0	0	0	2.891	4.237	3.051	-8.091663805	9.83E-15	1.61E-13	NA	NA
TRINITY_DN27446_c3	19.514	15.978	22.347	51.736	78.786	50.496	-2.330842264	1.02E-14	1.67E-13	NA	NA
TRINITY_DN4689_c0	0.118	0	0	3.139	6.614	2.781	-6.387569707	1.02E-14	1.67E-13	34;GO:0003674,molecular_function molecular_function;GO:0003824,molecular_function catalytic activity;GO:0004175,molecular_function endopeptidase activity;GO:0004190,molecular_function aspartic-type endopeptidase activity;GO:0005575,cellular_component cellular_component;GO:0005618,cellular_component cell wall;GO:0005623,cellular_component cell;GO:0006508,biological_process proteolysis;GO:0006807,b…	CTSD; cathepsin D [EC:3.4.23.5]; K01379; CTSE; cathepsin E [EC:3.4.23.34]; K01382
TRINITY_DN29933_c0	1.167	4.002	1.083	26.489	23.273	25.787	-3.523691445	1.02E-14	1.68E-13	NA	NA
TRINITY_DN26524_c3	0	0	0	2.134	1.67	3.186	-8.210329355	1.03E-14	1.69E-13	NA	NA
TRINITY_DN28361_c1	18.913	15.087	21.625	3.06	4.899	4.94	2.237443725	1.05E-14	1.71E-13	58;GO:0000287,molecular_function magnesium ion binding;GO:0003674,molecular_function molecular_function;GO:0003824,molecular_function catalytic activity;GO:0004765,molecular_function shikimate kinase activity;GO:0005488,molecular_function binding;GO:0005575,cellular_component cellular_component;GO:0005622,cellular_component intracellular;GO:0005623,cellular_component cell;GO:0005737,cellular_comp…	aroK, aroL; shikimate kinase [EC:2.7.1.71]; K00891
TRINITY_DN26789_c3	0.055	0.408	0.22	4.234	5.661	6.942	-4.524475269	1.08E-14	1.76E-13	NA	NA
TRINITY_DN19759_c0	0.091	0.237	0.07	2.642	3.811	2.273	-4.36406582	1.09E-14	1.78E-13	6;GO:0005575,cellular_component cellular_component;GO:0005623,cellular_component cell;GO:0005886,cellular_component plasma membrane;GO:0016020,cellular_component membrane;GO:0044464,cellular_component cell part;GO:0071944,cellular_component cell periphery	GRXCR1; glutaredoxin domain-containing cysteine-rich protein 1; K17479
TRINITY_DN29824_c0	4.876	7.406	6.439	29.808	29.046	27.396	-2.020053498	1.15E-14	1.87E-13	68;GO:0003674,molecular_function molecular_function;GO:0005215,molecular_function transporter activity;GO:0005575,cellular_component cellular_component;GO:0005622,cellular_component intracellular;GO:0005623,cellular_component cell;GO:0005737,cellular_component cytoplasm;GO:0005768,cellular_component endosome;GO:0005773,cellular_component vacuole;GO:0005886,cellular_component plasma membrane;GO:00…	NA
TRINITY_DN21927_c0	0.474	6.135	1.621	105.233	133.963	47.881	-5.113372711	1.15E-14	1.87E-13	NA	NA
TRINITY_DN29868_c0	77.136	144.423	53.344	9.62	7.096	15.846	3.138349009	1.16E-14	1.90E-13	118;GO:0000325,cellular_component plant-type vacuole;GO:0001101,biological_process response to acid chemical;GO:0003674,molecular_function molecular_function;GO:0003824,molecular_function catalytic activity;GO:0005215,molecular_function transporter activity;GO:0005388,molecular_function calcium-transporting ATPase activity;GO:0005488,molecular_function binding;GO:0005515,molecular_function protei…	ATP2C; P-type Ca2+ transporter type 2C [EC:7.2.2.10]; K01537
TRINITY_DN21677_c0	1.604	1.384	1.013	8.028	9.248	10.429	-2.693077842	1.26E-14	2.04E-13	155;GO:0000271,biological_process polysaccharide biosynthetic process;GO:0000902,biological_process cell morphogenesis;GO:0001101,biological_process response to acid chemical;GO:0005575,cellular_component cellular_component;GO:0005618,cellular_component cell wall;GO:0005622,cellular_component intracellular;GO:0005623,cellular_component cell;GO:0005737,cellular_component cytoplasm;GO:0005768,cellu…	NA
TRINITY_DN25002_c0	2.315	5.623	3.611	20.493	22.174	25.787	-2.480734147	1.26E-14	2.04E-13	11;GO:0005575,cellular_component cellular_component;GO:0005622,cellular_component intracellular;GO:0005623,cellular_component cell;GO:0005634,cellular_component nucleus;GO:0005737,cellular_component cytoplasm;GO:0043226,cellular_component organelle;GO:0043227,cellular_component membrane-bounded organelle;GO:0043229,cellular_component intracellular organelle;GO:0043231,cellular_component intracell…	VAC8; vacuolar protein 8; K08332
TRINITY_DN24005_c0	0.027	0	0.053	3.365	3.991	1.007	-6.143994059	1.27E-14	2.06E-13	98;GO:0003674,molecular_function molecular_function;GO:0003676,molecular_function nucleic acid binding;GO:0003677,molecular_function DNA binding;GO:0003700,molecular_function DNA-binding transcription factor activity;GO:0005488,molecular_function binding;GO:0005515,molecular_function protein binding;GO:0005575,cellular_component cellular_component;GO:0005622,cellular_component intracellular;GO:00…	HD-ZIP; homeobox-leucine zipper protein; K09338
TRINITY_DN22748_c0	9.798	15.353	8.632	49.003	56.354	48.939	-2.146576349	1.39E-14	2.25E-13	NA	NA
TRINITY_DN29430_c3	0	0	0	15.74	24.73	1.899	-10.16678631	1.39E-14	2.26E-13	NA	NA
TRINITY_DN18688_c0	2.005	2.589	1.621	9.304	11.692	9.298	-2.204831334	1.40E-14	2.27E-13	78;GO:0003674,molecular_function molecular_function;GO:0003824,molecular_function catalytic activity;GO:0005215,molecular_function transporter activity;GO:0005388,molecular_function calcium-transporting ATPase activity;GO:0005488,molecular_function binding;GO:0005515,molecular_function protein binding;GO:0005575,cellular_component cellular_component;GO:0005622,cellular_component intracellular;GO:…	ATP2C; P-type Ca2+ transporter type 2C [EC:7.2.2.10]; K01537
TRINITY_DN22837_c1	8.185	2.665	7.936	0.158	0	0.519	5.531401541	1.44E-14	2.34E-13	NA	NA
TRINITY_DN25439_c1	3.536	4.666	3.62	14.791	14.943	16.925	-1.897959659	1.45E-14	2.36E-13	NA	DRS2, ATP8A; phospholipid-transporting ATPase [EC:7.6.2.1]; K14802; E7.6.2.1; phospholipid-translocating ATPase [EC:7.6.2.1]; K01530
TRINITY_DN38799_c0	0	0	0	11.246	7.713	4.607	-8.320719528	1.46E-14	2.36E-13	NA	NA
TRINITY_DN20994_c0	1.631	1.508	1.418	14.374	31.153	9.298	-3.40480497	1.48E-14	2.39E-13	NA	NA
TRINITY_DN28962_c1	0	0.228	0	4.099	7.589	3.124	-5.867568083	1.51E-14	2.43E-13	NA	NA
TRINITY_DN23286_c0	2.871	6.486	8.623	0.282	0.045	0.322	4.855145766	1.51E-14	2.43E-13	NA	NA
TRINITY_DN29972_c0	6.599	5.424	5.444	19.285	32.039	23.463	-1.8754336	1.60E-14	2.58E-13	NA	DNAJC13; DnaJ homolog subfamily C member 13; K09533
TRINITY_DN29011_c0	0.492	0.635	0.555	10.038	12.825	11.062	-4.267944791	1.60E-14	2.59E-13	NA	NA
TRINITY_DN29917_c1	5.104	2.513	5.479	0.339	0.101	0.457	3.799601737	1.78E-14	2.86E-13	NA	NA
TRINITY_DN5812_c0	0	0	0.07	2.947	1.143	2.729	-6.326400949	1.79E-14	2.88E-13	NA	NA
TRINITY_DN21101_c0	1.194	0.085	1.145	15.378	21.849	14.134	-4.339689446	1.90E-14	3.05E-13	NA	NA
TRINITY_DN20059_c0	0	0	0	13.719	53.921	9.454	-9.585904895	1.91E-14	3.07E-13	NA	NA
TRINITY_DN4968_c0	0.036	0.266	0	4.821	19.64	4.524	-6.530496339	1.92E-14	3.08E-13	117;GO:0000226,biological_process microtubule cytoskeleton organization;GO:0000228,cellular_component nuclear chromosome;GO:0000278,biological_process mitotic cell cycle;GO:0000775,cellular_component chromosome, centromeric region;GO:0000779,cellular_component condensed chromosome, centromeric region;GO:0000780,cellular_component condensed nuclear chromosome, centromeric region;GO:0000793,cellula…	AURKX; aurora kinase, other [EC:2.7.11.1]; K08850
TRINITY_DN25727_c6	872.861	739.837	768.896	239.348	175.71	191.491	2.039137401	1.97E-14	3.16E-13	42;GO:0003674,molecular_function molecular_function;GO:0003824,molecular_function catalytic activity;GO:0003973,molecular_function (S)-2-hydroxy-acid oxidase activity;GO:0005575,cellular_component cellular_component;GO:0005622,cellular_component intracellular;GO:0005623,cellular_component cell;GO:0005737,cellular_component cytoplasm;GO:0005777,cellular_component peroxisome;GO:0008150,biological_p…	HAO; (S)-2-hydroxy-acid oxidase [EC:1.1.3.15]; K11517
TRINITY_DN23582_c0	1.923	2.048	1.586	9.067	15.605	9.547	-2.550012582	2.01E-14	3.23E-13	32;GO:0003674,molecular_function molecular_function;GO:0003774,molecular_function motor activity;GO:0003777,molecular_function microtubule motor activity;GO:0003824,molecular_function catalytic activity;GO:0005575,cellular_component cellular_component;GO:0005622,cellular_component intracellular;GO:0005623,cellular_component cell;GO:0005856,cellular_component cytoskeleton;GO:0005871,cellular_compo…	KIF5; kinesin family member 5; K10396
TRINITY_DN2255_c0	15.686	45.46	31.235	0	0.83	1.058	5.24737945	2.20E-14	3.52E-13	NA	NA
TRINITY_DN22251_c0	0.201	0.341	0.194	3.76	3.352	4.348	-3.856783091	2.22E-14	3.55E-13	NA	NA
TRINITY_DN22399_c0	0	0	0	1.434	8.385	1.401	-9.949311518	2.24E-14	3.59E-13	21;GO:0007275,biological_process multicellular organism development;GO:0008150,biological_process biological_process;GO:0009653,biological_process anatomical structure morphogenesis;GO:0009791,biological_process post-embryonic development;GO:0009888,biological_process tissue development;GO:0009987,biological_process cellular process;GO:0010016,biological_process shoot system morphogenesis;GO:0010…	NA
TRINITY_DN29006_c2	81.703	57.921	71.269	287.584	407.437	228.268	-2.220460365	2.29E-14	3.65E-13	127;GO:0000003,biological_process reproduction;GO:0000302,biological_process response to reactive oxygen species;GO:0002252,biological_process immune effector process;GO:0002376,biological_process immune system process;GO:0003006,biological_process developmental process involved in reproduction;GO:0003674,molecular_function molecular_function;GO:0003824,molecular_function catalytic activity;GO:00…	INO1, ISYNA1; myo-inositol-1-phosphate synthase [EC:5.5.1.4]; K01858
TRINITY_DN28687_c1	2.242	0.664	1.63	0	0	0	8.609847681	2.34E-14	3.74E-13	NA	NA
TRINITY_DN16587_c0	0	0.038	0.018	0.982	0.527	1.359	-5.326838446	2.37E-14	3.78E-13	NA	NA
TRINITY_DN20363_c0	0	0.047	0.132	2.563	2.309	2.532	-5.158036205	2.40E-14	3.84E-13	58;GO:0000003,biological_process reproduction;GO:0003006,biological_process developmental process involved in reproduction;GO:0003674,molecular_function molecular_function;GO:0003824,molecular_function catalytic activity;GO:0003838,molecular_function sterol 24-C-methyltransferase activity;GO:0005575,cellular_component cellular_component;GO:0005622,cellular_component intracellular;GO:0005623,cellu…	SMT1, ERG6; sterol 24-C-methyltransferase [EC:2.1.1.41]; K00559
TRINITY_DN16951_c0	2.68	2.56	3.065	21.306	15.224	20.422	-2.720236672	2.43E-14	3.88E-13	NA	NA
TRINITY_DN20418_c0	0	0.038	0	2.857	1.155	27.292	-8.143970632	2.49E-14	3.97E-13	NA	MGLL; acylglycerol lipase [EC:3.1.1.23]; K01054; SMARCC; SWI/SNF-related matrix-associated actin-dependent regulator of chromatin subfamily C; K11649
TRINITY_DN18831_c0	0.073	0.104	0.07	1.919	4.125	2.366	-4.824019339	2.49E-14	3.97E-13	NA	NOVA; RNA-binding protein Nova; K14944
TRINITY_DN24240_c0	1.914	3.556	2.484	23.406	23.261	14.57	-2.888152224	2.52E-14	4.00E-13	NA	NA
TRINITY_DN22664_c0	0.273	0.778	0	9.157	8.004	9.111	-4.594864192	2.52E-14	4.01E-13	NA	NA
TRINITY_DN23355_c0	0.529	1.745	0.282	24.942	16.445	28.299	-4.706797657	2.53E-14	4.02E-13	NA	NA
TRINITY_DN28176_c2	177.624	149.287	200.259	39.609	18.295	56.691	2.423136875	2.60E-14	4.13E-13	NA	NA
TRINITY_DN28827_c2	5.022	1.878	1.911	28.465	44.023	22.052	-3.428907674	2.65E-14	4.21E-13	NA	NA
TRINITY_DN29646_c1	104.225	97.303	129.713	14.678	4.394	20.391	3.075235701	2.67E-14	4.23E-13	138;GO:0000302,biological_process response to reactive oxygen species;GO:0001101,biological_process response to acid chemical;GO:0003674,molecular_function molecular_function;GO:0003824,molecular_function catalytic activity;GO:0005575,cellular_component cellular_component;GO:0005622,cellular_component intracellular;GO:0005623,cellular_component cell;GO:0005737,cellular_component cytoplasm;GO:0005…	SGT1; pathogen-inducible salicylic acid glucosyltransferase [EC:2.4.1.-]; K13691; UGT74B1; N-hydroxythioamide S-beta-glucosyltransferase [EC:2.4.1.195]; K11820; UGT85A23_24; 7-deoxyloganetin glucosyltransferase [EC:2.4.1.324]; K21374
TRINITY_DN28845_c0	0	0.284	0.106	3.116	4.439	3.341	-4.694281763	2.70E-14	4.28E-13	25;GO:0003674,molecular_function molecular_function;GO:0003700,molecular_function DNA-binding transcription factor activity;GO:0006355,biological_process regulation of transcription, DNA-templated;GO:0008150,biological_process biological_process;GO:0008356,biological_process asymmetric cell division;GO:0009889,biological_process regulation of biosynthetic process;GO:0009987,biological_process cel…	HSFF; heat shock transcription factor, other eukaryote; K09419
TRINITY_DN26572_c1	1.048	0.702	1.656	0.056	0.034	0.042	4.777111805	2.72E-14	4.31E-13	NA	NA
TRINITY_DN25347_c3	1.385	3.11	1.638	17.298	12.914	18.617	-2.920606592	2.75E-14	4.34E-13	NA	NA
TRINITY_DN29830_c1	113.959	79.504	82.693	22.164	18.732	28.952	2.110305811	2.78E-14	4.39E-13	38;GO:0003674,molecular_function molecular_function;GO:0003676,molecular_function nucleic acid binding;GO:0003677,molecular_function DNA binding;GO:0003700,molecular_function DNA-binding transcription factor activity;GO:0005488,molecular_function binding;GO:0005575,cellular_component cellular_component;GO:0005622,cellular_component intracellular;GO:0005623,cellular_component cell;GO:0005634,cellu…	NA
TRINITY_DN27252_c2	2.625	1.716	2.968	22.074	65.244	12.245	-3.982162656	2.89E-14	4.57E-13	NA	NA
TRINITY_DN25829_c8	15.95	31.265	20.779	70.671	75.198	67.608	-2.036130739	2.94E-14	4.64E-13	74;GO:0000271,biological_process polysaccharide biosynthetic process;GO:0003674,molecular_function molecular_function;GO:0003824,molecular_function catalytic activity;GO:0005975,biological_process carbohydrate metabolic process;GO:0005976,biological_process polysaccharide metabolic process;GO:0006082,biological_process organic acid metabolic process;GO:0006725,biological_process cellular aromatic…	HHT1; omega-hydroxypalmitate O-feruloyl transferase [EC:2.3.1.188]; K15400
TRINITY_DN29416_c2	22.841	32.886	50.296	1.694	0.942	5.033	3.878963112	2.96E-14	4.67E-13	NA	amt, AMT, MEP; ammonium transporter, Amt family; K03320
TRINITY_DN19099_c0	31.892	25.3	31.067	8.875	8.553	9.08	1.803956904	2.99E-14	4.71E-13	NA	E3.2.1.2; beta-amylase [EC:3.2.1.2]; K01177
TRINITY_DN27778_c2	1.951	9.483	6.113	10.772	27.521	14.206	-2.929351649	3.05E-14	4.80E-13	NA	NA
TRINITY_DN27254_c5	3.363	1.432	3.576	0.158	0	0	5.731762577	3.07E-14	4.83E-13	NA	NA
TRINITY_DN23316_c0	2.37	1.735	2.343	12.025	18.351	17.465	-2.547128224	3.09E-14	4.86E-13	NA	NA
TRINITY_DN28755_c3	0	0.654	0.15	9.134	11.457	7.824	-5.09940819	3.24E-14	5.09E-13	NA	NA
TRINITY_DN25698_c4	0	0	0.062	1.965	3.094	3.009	-6.416570629	3.33E-14	5.24E-13	NA	NA
TRINITY_DN28478_c5	1.212	3.224	1.145	14.825	16.132	18.16	-3.050712395	3.35E-14	5.25E-13	NA	NA
TRINITY_DN28731_c4	4.083	0.92	1.859	58.318	49.28	102.662	-5.056241644	3.40E-14	5.33E-13	NA	NA
TRINITY_DN4457_c0	84.337	72.913	73.859	23.723	14.08	17.039	2.138109327	3.41E-14	5.34E-13	NA	NA
TRINITY_DN25704_c5	45.91	10.365	29.922	1.4	0.863	3.103	4.076414844	3.43E-14	5.38E-13	63;GO:0001505,biological_process regulation of neurotransmitter levels;GO:0003674,molecular_function molecular_function;GO:0003824,molecular_function catalytic activity;GO:0005575,cellular_component cellular_component;GO:0005622,cellular_component intracellular;GO:0005623,cellular_component cell;GO:0005737,cellular_component cytoplasm;GO:0005773,cellular_component vacuole;GO:0005829,cellular_comp…	NR; nitrate reductase (NAD(P)H) [EC:1.7.1.1 1.7.1.2 1.7.1.3]; K10534
TRINITY_DN26500_c1	9.187	4.789	7.848	0.169	0	0.156	5.8340032	3.53E-14	5.52E-13	NA	NA
TRINITY_DN29522_c2	9.333	7.349	7.249	39.858	27.857	47.735	-2.141114077	3.55E-14	5.55E-13	NA	NA
TRINITY_DN28902_c4	178.554	453.154	651.453	34.054	30.727	63.488	3.403272605	3.60E-14	5.62E-13	NA	NA
TRINITY_DN23260_c0	0.018	0	0.009	1.536	10.975	0.508	-8.926284026	3.71E-14	5.79E-13	NA	NA
TRINITY_DN26316_c0	0.173	0.711	0.793	7.271	10.863	6.091	-3.761185955	3.76E-14	5.86E-13	NA	CYCD1_2_4; cyclin D1/2/4, plant; K18810
TRINITY_DN28582_c7	0	2.124	1.013	45.356	37.756	15.69	-5.084331905	3.77E-14	5.88E-13	NA	NA
TRINITY_DN28568_c2	1.522	3.803	3.286	10.309	30.918	12.505	-3.0012964	3.82E-14	5.95E-13	90;GO:0000003,biological_process reproduction;GO:0000902,biological_process cell morphogenesis;GO:0000904,biological_process cell morphogenesis involved in differentiation;GO:0001558,biological_process regulation of cell growth;GO:0003006,biological_process developmental process involved in reproduction;GO:0003674,molecular_function molecular_function;GO:0005085,molecular_function guanyl-nucleoti…	NA
TRINITY_DN28798_c0	0.046	0.019	0.044	2.755	9.63	0.913	-7.311626707	3.86E-14	6.01E-13	NA	NA
TRINITY_DN26970_c2	2.78	4.144	4.572	16.993	27.162	14.092	-2.380183101	3.98E-14	6.20E-13	28;GO:0005575,cellular_component cellular_component;GO:0005622,cellular_component intracellular;GO:0005623,cellular_component cell;GO:0005634,cellular_component nucleus;GO:0005737,cellular_component cytoplasm;GO:0005829,cellular_component cytosol;GO:0005975,biological_process carbohydrate metabolic process;GO:0006082,biological_process organic acid metabolic process;GO:0006520,biological_process …	PIP5K; 1-phosphatidylinositol-4-phosphate 5-kinase [EC:2.7.1.68]; K00889
TRINITY_DN25244_c0	245.418	148.112	234.092	18.529	6.693	32.865	3.498894701	4.07E-14	6.32E-13	NA	RDH12; retinol dehydrogenase 12 [EC:1.1.1.300]; K11153; WWOX; WW domain-containing oxidoreductase; K19329
TRINITY_DN124005_c0	0	0	0	1.694	3.363	3.757	-8.209883739	4.11E-14	6.38E-13	NA	NA
TRINITY_DN18383_c0	2.105	6.221	7.743	0.079	0.078	0.073	6.022097162	4.12E-14	6.39E-13	NA	NA
TRINITY_DN29587_c1	0	0	0	9.134	3.464	15.555	-8.852803213	4.19E-14	6.50E-13	NA	NA
TRINITY_DN28413_c1	0	0	0	35.386	25.75	8.281	-8.592295902	4.24E-14	6.57E-13	NA	NA
TRINITY_DN26600_c6	0.656	3.262	0.749	31.976	47.7	21.844	-4.374717197	4.41E-14	6.83E-13	NA	NA
TRINITY_DN28660_c0	9.224	7.425	12.649	71.168	86.734	49.23	-2.368499811	4.48E-14	6.93E-13	NA	HPSE; heparanase [EC:3.2.1.166]; K07964
TRINITY_DN57751_c0	0	0	0	1.75	10.302	3.352	-9.337090984	4.61E-14	7.13E-13	NA	NA
TRINITY_DN26841_c2	6.617	8.079	8.042	32.767	36.983	56.421	-2.425818315	4.77E-14	7.37E-13	NA	NA
TRINITY_DN10737_c0	0	0	0	1.445	1.917	0.737	-8.358563239	4.85E-14	7.48E-13	NA	NA
TRINITY_DN30059_c0	11.512	13.115	10.676	40.874	50.413	46.666	-1.959918038	4.87E-14	7.51E-13	NA	NA
TRINITY_DN21308_c0	3.491	2.978	4.334	14.814	34.785	18.689	-2.586492419	4.88E-14	7.53E-13	90;GO:0001101,biological_process response to acid chemical;GO:0002376,biological_process immune system process;GO:0005575,cellular_component cellular_component;GO:0005622,cellular_component intracellular;GO:0005623,cellular_component cell;GO:0005737,cellular_component cytoplasm;GO:0005739,cellular_component mitochondrion;GO:0006082,biological_process organic acid metabolic process;GO:0006725,biol…	NA
TRINITY_DN24872_c2	2.26	4.334	3.101	16.835	20.347	21.201	-2.560052105	5.28E-14	8.13E-13	NA	NA
TRINITY_DN30104_c3	1.586	1.527	1.7	0.056	0.034	0.062	4.882777678	5.29E-14	8.14E-13	NA	NA
TRINITY_DN28312_c1	0.201	0.085	0.211	2.687	1.939	3.227	-3.876880495	5.30E-14	8.16E-13	NA	NA
TRINITY_DN118209_c0	0.027	0	0.044	1.186	1.278	0.965	-5.339894285	5.36E-14	8.24E-13	NA	NA
TRINITY_DN121089_c0	1.714	2.2	1.674	0.056	0	0.052	5.565517674	5.40E-14	8.29E-13	NA	NA
TRINITY_DN26663_c2	2.926	8.231	3.77	31.818	50.637	40.917	-3.033449949	5.45E-14	8.37E-13	75;GO:0003674,molecular_function molecular_function;GO:0003824,molecular_function catalytic activity;GO:0004420,molecular_function hydroxymethylglutaryl-CoA reductase (NADPH) activity;GO:0005575,cellular_component cellular_component;GO:0005622,cellular_component intracellular;GO:0005623,cellular_component cell;GO:0005737,cellular_component cytoplasm;GO:0005739,cellular_component mitochondrion;GO:…	HMGCR; hydroxymethylglutaryl-CoA reductase (NADPH) [EC:1.1.1.34]; K00021
TRINITY_DN30242_c1	131.386	224.306	183.532	29.176	20.537	47.497	2.495476931	5.58E-14	8.56E-13	36;GO:0000293,molecular_function ferric-chelate reductase activity;GO:0003674,molecular_function molecular_function;GO:0003824,molecular_function catalytic activity;GO:0005575,cellular_component cellular_component;GO:0005622,cellular_component intracellular;GO:0005623,cellular_component cell;GO:0005737,cellular_component cytoplasm;GO:0005886,cellular_component plasma membrane;GO:0006091,biologica…	E1.16.1.7; ferric-chelate reductase [EC:1.16.1.7]; K00521
TRINITY_DN25573_c0	2.725	3.167	3.039	12.172	17.365	13.511	-2.195919787	5.62E-14	8.62E-13	55;GO:0000226,biological_process microtubule cytoskeleton organization;GO:0000278,biological_process mitotic cell cycle;GO:0000281,biological_process mitotic cytokinesis;GO:0000902,biological_process cell morphogenesis;GO:0000910,biological_process cytokinesis;GO:0000911,biological_process cytokinesis by cell plate formation;GO:0000913,biological_process preprophase band assembly;GO:0005575,cellu…	PPP2R3; serine/threonine-protein phosphatase 2A regulatory subunit B''; K11583
TRINITY_DN23981_c0	0	0.085	0	2.823	12.006	1.816	-7.37325267	5.67E-14	8.69E-13	NA	NA
TRINITY_DN22278_c0	55.316	33.948	33.675	10.422	9.518	9.122	2.155194852	5.77E-14	8.83E-13	118;GO:0000096,biological_process sulfur amino acid metabolic process;GO:0000097,biological_process sulfur amino acid biosynthetic process;GO:0002376,biological_process immune system process;GO:0003674,molecular_function molecular_function;GO:0003824,molecular_function catalytic activity;GO:0004124,molecular_function cysteine synthase activity;GO:0005488,molecular_function binding;GO:0005507,mole…	ATCYSC1; L-3-cyanoalanine synthase/ cysteine synthase [EC:2.5.1.47 4.4.1.9]; K13034
TRINITY_DN25395_c2	1.139	1.384	1.674	8.672	12.32	8.457	-2.739568353	5.82E-14	8.91E-13	124;GO:0000079,biological_process regulation of cyclin-dependent protein serine/threonine kinase activity;GO:0001932,biological_process regulation of protein phosphorylation;GO:0001934,biological_process positive regulation of protein phosphorylation;GO:0003674,molecular_function molecular_function;GO:0005488,molecular_function binding;GO:0005515,molecular_function protein binding;GO:0005575,cell…	MAPRE; microtubule-associated protein, RP/EB family; K10436
TRINITY_DN27537_c5	33.232	34.034	37.119	6.82	8.778	4.421	2.437664386	6.08E-14	9.30E-13	NA	NA
TRINITY_DN29896_c10	0	0	0	4.471	8.609	13.677	-8.484582401	6.12E-14	9.36E-13	NA	NA
TRINITY_DN28698_c1	16.935	28.78	8.87	157.962	121.004	102.07	-2.756025155	6.28E-14	9.58E-13	NA	NA
TRINITY_DN16832_c0	0.401	0.303	0.044	4.595	4.54	7.897	-4.402978099	6.29E-14	9.60E-13	107;GO:0000323,cellular_component lytic vacuole;GO:0001775,biological_process cell activation;GO:0002252,biological_process immune effector process;GO:0002263,biological_process cell activation involved in immune response;GO:0002274,biological_process myeloid leukocyte activation;GO:0002275,biological_process myeloid cell activation involved in immune response;GO:0002283,biological_process neutro…	E3.2.1.14; chitinase [EC:3.2.1.14]; K01183
TRINITY_DN16729_c0	0	1.005	0	11.077	11.278	14.144	-5.159557528	6.43E-14	9.80E-13	116;GO:0000003,biological_process reproduction;GO:0000902,biological_process cell morphogenesis;GO:0000904,biological_process cell morphogenesis involved in differentiation;GO:0001101,biological_process response to acid chemical;GO:0003006,biological_process developmental process involved in reproduction;GO:0003674,molecular_function molecular_function;GO:0005215,molecular_function transporter ac…	NA
TRINITY_DN25058_c0	0	0	0	1.728	6.423	0.944	-9.512373395	6.47E-14	9.85E-13	NA	NA
TRINITY_DN26900_c3	0	0	0	3.557	8.52	1.536	-9.146174529	6.70E-14	1.02E-12	NA	NA
TRINITY_DN29051_c1	0	0.038	0.053	3.082	8.352	0.83	-6.837440688	6.83E-14	1.04E-12	NA	NA
TRINITY_DN44553_c0	0.036	0	0	1.253	1.222	1.1	-6.266762622	6.91E-14	1.05E-12	57;GO:0001763,biological_process morphogenesis of a branching structure;GO:0003674,molecular_function molecular_function;GO:0003676,molecular_function nucleic acid binding;GO:0003677,molecular_function DNA binding;GO:0003700,molecular_function DNA-binding transcription factor activity;GO:0005488,molecular_function binding;GO:0005575,cellular_component cellular_component;GO:0005622,cellular_compon…	NA
TRINITY_DN19785_c0	0.036	0.038	0	1.31	2.175	1.515	-5.76488395	7.33E-14	1.11E-12	NA	NA
TRINITY_DN24584_c0	0.647	0.588	0.484	4.934	3.105	6.413	-3.027979715	7.36E-14	1.12E-12	NA	NA
TRINITY_DN25226_c0	32.411	37.865	31.305	10.331	8.273	10.076	1.85451322	7.38E-14	1.12E-12	NA	NA
TRINITY_DN27754_c1	0.602	0.787	0.529	7.204	15.605	4.016	-3.782638832	7.68E-14	1.16E-12	NA	NA
TRINITY_DN4059_c0	9.698	11.578	8.87	33.614	38.788	39.299	-1.819181383	7.71E-14	1.17E-12	50;GO:0003674,molecular_function molecular_function;GO:0004888,molecular_function transmembrane signaling receptor activity;GO:0005488,molecular_function binding;GO:0005515,molecular_function protein binding;GO:0005575,cellular_component cellular_component;GO:0005622,cellular_component intracellular;GO:0005623,cellular_component cell;GO:0005737,cellular_component cytoplasm;GO:0007154,biological_p…	NA
TRINITY_DN28730_c3	2.771	4.447	5.056	0.068	0.022	0.467	4.65083612	7.79E-14	1.18E-12	NA	NA
TRINITY_DN29906_c5	77.455	50.951	101.226	20.38	21.86	26.4	2.17366291	8.19E-14	1.24E-12	NA	NA
TRINITY_DN28460_c0	0	0.218	0	8.062	6.188	15.587	-6.774564248	8.25E-14	1.25E-12	NA	NA
TRINITY_DN29591_c2	65.032	64.113	63.5	7.136	2.377	11.934	3.245845246	8.31E-14	1.26E-12	63;GO:0003674,molecular_function molecular_function;GO:0003824,molecular_function catalytic activity;GO:0005575,cellular_component cellular_component;GO:0005622,cellular_component intracellular;GO:0005623,cellular_component cell;GO:0008150,biological_process biological_process;GO:0008152,biological_process metabolic process;GO:0008194,molecular_function UDP-glycosyltransferase activity;GO:0009058…	BZ1; anthocyanidin 3-O-glucosyltransferase [EC:2.4.1.115]; K12930; CGT, UGT8; ceramide galactosyltransferase [EC:2.4.1.47]; K04628; E2.4.1.234; kaempferol 3-O-beta-D-galactosyltransferase [EC:2.4.1.234]; K13269; E2.4.1.91; flavonol 3-O-glucosyltransferase [EC:2.4.1.91]; K10757; UGT78D1; flavonol-3-O-rhamnosyltransferase [EC:2.4.1.-]; K15787; UGT; glucuronosyltransferase [EC:2.4.1.17]; K00699
TRINITY_DN16334_c0	0	0.028	0.053	1.107	2.399	1.463	-5.628464529	8.48E-14	1.28E-12	NA	MUR3; xyloglucan galactosyltransferase MUR3 [EC:2.4.1.-]; K20888
TRINITY_DN391_c0	0	0	0	1.773	2.164	0.654	-8.547870856	8.48E-14	1.28E-12	NA	GLX; glyoxal/methylglyoxal oxidase [EC:1.2.3.15]; K20929
TRINITY_DN27712_c2	0.264	2.959	0.669	50.629	24.382	92.067	-5.348090747	8.50E-14	1.28E-12	51;GO:0000981,molecular_function DNA-binding transcription factor activity, RNA polymerase II-specific;GO:0000988,molecular_function obsolete transcription factor activity, protein binding;GO:0000989,molecular_function obsolete transcription factor activity, transcription factor binding;GO:0001067,molecular_function regulatory region nucleic acid binding;GO:0001076,molecular_function obsolete tra…	MYBP; transcription factor MYB, plant; K09422
TRINITY_DN28149_c0	0.255	0.199	0.062	5.408	16.815	4.348	-5.637584999	8.55E-14	1.29E-12	NA	NA
TRINITY_DN19677_c0	0.1	2.741	0.458	35.048	26.31	42.827	-4.926912333	8.58E-14	1.29E-12	31;GO:0000724,biological_process double-strand break repair via homologous recombination;GO:0000725,biological_process recombinational repair;GO:0006139,biological_process nucleobase-containing compound metabolic process;GO:0006259,biological_process DNA metabolic process;GO:0006281,biological_process DNA repair;GO:0006302,biological_process double-strand break repair;GO:0006310,biological_proces…	RAD5; DNA repair protein RAD5 [EC:5.6.2.-]; K15505
TRINITY_DN29024_c0	0	0	0	1.942	2.601	2.273	-7.848432442	8.89E-14	1.34E-12	NA	NA
TRINITY_DN27167_c8	0.137	0.313	0.555	3.737	7.556	4.732	-3.913439086	9.10E-14	1.37E-12	NA	NA
TRINITY_DN13371_c0	2.616	1.498	3.365	35.567	132.023	19.997	-4.552738996	9.32E-14	1.40E-12	15;GO:0005575,cellular_component cellular_component;GO:0005618,cellular_component cell wall;GO:0005622,cellular_component intracellular;GO:0005623,cellular_component cell;GO:0005737,cellular_component cytoplasm;GO:0005773,cellular_component vacuole;GO:0030312,cellular_component external encapsulating structure;GO:0043226,cellular_component organelle;GO:0043227,cellular_component membrane-bounded …	AAE; acetylajmaline esterase [EC:3.1.1.80]; K21026
TRINITY_DN30022_c1	7.957	11.351	9.584	14.385	17.6	10.408	-2.733741995	9.49E-14	1.43E-12	56;GO:0003674,molecular_function molecular_function;GO:0003824,molecular_function catalytic activity;GO:0004518,molecular_function nuclease activity;GO:0004540,molecular_function ribonuclease activity;GO:0005575,cellular_component cellular_component;GO:0005576,cellular_component extracellular region;GO:0005618,cellular_component cell wall;GO:0005623,cellular_component cell;GO:0005886,cellular_com…	RNASET2; ribonuclease T2 [EC:4.6.1.19]; K01166
TRINITY_DN27416_c2	4.585	4.684	5.188	0.723	0.684	1.152	2.574089871	9.50E-14	1.43E-12	NA	NA
TRINITY_DN27482_c5	2.47	8.43	5.954	57.065	31.792	72.921	-3.178427012	9.71E-14	1.46E-12	9;GO:0005575,cellular_component cellular_component;GO:0005618,cellular_component cell wall;GO:0005622,cellular_component intracellular;GO:0005623,cellular_component cell;GO:0005737,cellular_component cytoplasm;GO:0030312,cellular_component external encapsulating structure;GO:0044424,cellular_component intracellular part;GO:0044464,cellular_component cell part;GO:0071944,cellular_component cell pe…	E3.1.1.11; pectinesterase [EC:3.1.1.11]; K01051
TRINITY_DN25208_c0	25.648	31.236	35.066	5.567	1.805	6.06	2.849809388	1.04E-13	1.55E-12	NA	E2.3.1.133, HCT; shikimate O-hydroxycinnamoyltransferase [EC:2.3.1.133]; K13065
TRINITY_DN26620_c0	5.068	7.046	4.809	23.632	41.971	24.521	-2.281011534	1.06E-13	1.59E-12	32;GO:0003674,molecular_function molecular_function;GO:0005215,molecular_function transporter activity;GO:0005575,cellular_component cellular_component;GO:0005623,cellular_component cell;GO:0005886,cellular_component plasma membrane;GO:0005911,cellular_component cell-cell junction;GO:0006807,biological_process nitrogen compound metabolic process;GO:0006810,biological_process transport;GO:0006857,…	SLC15A3_4, PHT; solute carrier family 15 (peptide/histidine transporter), member 3/4; K14638
TRINITY_DN29461_c1	7.529	11.152	9.936	35.33	39.55	38.686	-1.878132907	1.11E-13	1.66E-12	NA	NA
TRINITY_DN23268_c2	0	0	0	0.937	12.096	2.075	-10.52568531	1.14E-13	1.70E-12	NA	NA
TRINITY_DN30088_c1	5.405	5.557	9.099	0.169	0.034	0.643	4.626365405	1.15E-13	1.72E-12	NA	NA
TRINITY_DN28052_c0	0	0	0	1.648	5.482	5.106	-8.491225415	1.16E-13	1.73E-12	NA	chnB; cyclohexanone monooxygenase [EC:1.14.13.22]; K03379
TRINITY_DN23525_c0	58.369	44.029	53.044	15.48	12.668	16.355	1.866416389	1.17E-13	1.75E-12	NA	NA
TRINITY_DN29010_c1	0.219	0.266	0.458	10.625	12.813	29.606	-5.73428602	1.18E-13	1.76E-12	NA	NA
TRINITY_DN30236_c0	1.796	2.845	1.541	12.172	17.096	11.083	-2.627199813	1.26E-13	1.87E-12	NA	NA
TRINITY_DN9910_c0	0	0	0	2.371	8.923	1.245	-9.572978436	1.28E-13	1.91E-12	101;GO:0000322,cellular_component storage vacuole;GO:0000325,cellular_component plant-type vacuole;GO:0000326,cellular_component protein storage vacuole;GO:0003674,molecular_function molecular_function;GO:0005215,molecular_function transporter activity;GO:0005372,molecular_function water transmembrane transporter activity;GO:0005575,cellular_component cellular_component;GO:0005576,cellular_compon…	TIP; aquaporin TIP; K09873
TRINITY_DN15272_c0	0	0	0	3.895	1.513	2.885	-8.079229608	1.31E-13	1.94E-12	NA	NA
TRINITY_DN4506_c0	0	0	0	1.084	0.807	2.636	-8.493941639	1.31E-13	1.95E-12	NA	NA
TRINITY_DN25670_c6	23.096	30.411	31.023	61.311	37.218	69.849	-2.022019454	1.34E-13	1.99E-12	NA	NA
TRINITY_DN29706_c8	10.892	7.207	9.231	0.632	0	0	5.339801501	1.36E-13	2.01E-12	NA	NA
TRINITY_DN39363_c0	0.1	0.104	0.026	1.547	1.738	1.557	-4.298454233	1.36E-13	2.02E-12	52;GO:0000003,biological_process reproduction;GO:0003674,molecular_function molecular_function;GO:0003700,molecular_function DNA-binding transcription factor activity;GO:0006355,biological_process regulation of transcription, DNA-templated;GO:0008150,biological_process biological_process;GO:0009832,biological_process plant-type cell wall biogenesis;GO:0009834,biological_process plant-type seconda…	NA
TRINITY_DN29305_c4	6.353	1.546	3.356	0.147	0.112	0.218	4.430191471	1.37E-13	2.03E-12	NA	NA
TRINITY_DN29325_c0	1.221	1.536	1.083	7.249	8.486	6.143	-2.392997421	1.39E-13	2.06E-12	114;GO:0000726,biological_process non-recombinational repair;GO:0003674,molecular_function molecular_function;GO:0003824,molecular_function catalytic activity;GO:0004842,molecular_function ubiquitin-protein transferase activity;GO:0005085,molecular_function guanyl-nucleotide exchange factor activity;GO:0005488,molecular_function binding;GO:0005515,molecular_function protein binding;GO:0005575,cel…	NA
TRINITY_DN30069_c1	0.055	0	0	1.569	1.099	7.212	-7.211527356	1.43E-13	2.12E-12	91;GO:0000302,biological_process response to reactive oxygen species;GO:0001101,biological_process response to acid chemical;GO:0003674,molecular_function molecular_function;GO:0005215,molecular_function transporter activity;GO:0005216,molecular_function ion channel activity;GO:0005244,molecular_function voltage-gated ion channel activity;GO:0005253,molecular_function anion channel activity;GO:00…	NA
TRINITY_DN30224_c2	11.457	17.733	12.711	62.315	82.676	64.277	-2.046768082	1.45E-13	2.15E-12	54;GO:0000003,biological_process reproduction;GO:0000902,biological_process cell morphogenesis;GO:0003006,biological_process developmental process involved in reproduction;GO:0003674,molecular_function molecular_function;GO:0003824,molecular_function catalytic activity;GO:0005575,cellular_component cellular_component;GO:0005623,cellular_component cell;GO:0005886,cellular_component plasma membrane…	NA
TRINITY_DN28714_c0	64.431	29.216	49.063	10.264	10.919	8.073	2.366539974	1.49E-13	2.21E-12	NA	NA
TRINITY_DN24600_c0	0.173	0.171	0.159	3.67	4.854	2.075	-4.302813325	1.50E-13	2.21E-12	37;GO:0003674,molecular_function molecular_function;GO:0003824,molecular_function catalytic activity;GO:0004601,molecular_function peroxidase activity;GO:0005575,cellular_component cellular_component;GO:0005618,cellular_component cell wall;GO:0005623,cellular_component cell;GO:0005911,cellular_component cell-cell junction;GO:0008150,biological_process biological_process;GO:0008152,biological_proc…	E1.11.1.7; peroxidase [EC:1.11.1.7]; K00430
TRINITY_DN26796_c0	0.456	1.46	1.744	10.026	12.612	11.84	-3.170159373	1.52E-13	2.25E-12	NA	SLC15A3_4, PHT; solute carrier family 15 (peptide/histidine transporter), member 3/4; K14638
TRINITY_DN23779_c0	0	0	0	3.658	2.13	6.444	-8.346753409	1.53E-13	2.26E-12	NA	NA
TRINITY_DN117818_c0	0.1	0	0	4.607	3.105	3.767	-6.26569729	1.57E-13	2.31E-12	NA	NA
TRINITY_DN28883_c1	35.847	8.895	12.323	1.671	1.278	1.494	3.726503508	1.59E-13	2.34E-12	80;GO:0000023,biological_process maltose metabolic process;GO:0000272,biological_process polysaccharide catabolic process;GO:0003674,molecular_function molecular_function;GO:0005215,molecular_function transporter activity;GO:0005363,molecular_function maltose transmembrane transporter activity;GO:0005575,cellular_component cellular_component;GO:0005622,cellular_component intracellular;GO:0005623,…	NA
TRINITY_DN28295_c0	0.091	0.958	0.81	9.293	9.899	11.851	-4.047675358	1.63E-13	2.41E-12	NA	NA
TRINITY_DN21140_c0	10.418	4.267	10.403	0.169	0	0	6.384428716	1.64E-13	2.41E-12	NA	NA
TRINITY_DN19507_c0	9.042	11.142	10.702	34.788	49.179	37.317	-1.896855189	1.65E-13	2.42E-12	80;GO:0003674,molecular_function molecular_function;GO:0003676,molecular_function nucleic acid binding;GO:0003723,molecular_function RNA binding;GO:0003729,molecular_function mRNA binding;GO:0003743,molecular_function translation initiation factor activity;GO:0005488,molecular_function binding;GO:0005575,cellular_component cellular_component;GO:0005622,cellular_component intracellular;GO:0005623,…	PABPC; polyadenylate-binding protein; K13126
TRINITY_DN28629_c3	0.647	3.973	11.257	0	0	0	10.06689411	1.67E-13	2.46E-12	NA	NA
TRINITY_DN77037_c0	0.529	6.97	2.264	77.931	51.578	89.898	-4.475434819	1.70E-13	2.50E-12	9;GO:0000293,molecular_function ferric-chelate reductase activity;GO:0003674,molecular_function molecular_function;GO:0003824,molecular_function catalytic activity;GO:0008150,biological_process biological_process;GO:0008152,biological_process metabolic process;GO:0016491,molecular_function oxidoreductase activity;GO:0016722,molecular_function oxidoreductase activity, oxidizing metal ions;GO:00167…	NA
TRINITY_DN15671_c0	57.613	59.277	62.61	19.263	12.97	17.257	1.927208438	1.70E-13	2.50E-12	NA	NA
TRINITY_DN18874_c0	2.37	1.944	2.422	9.846	14.753	15.867	-2.558481351	1.72E-13	2.52E-12	NA	NA
TRINITY_DN24063_c0	0	0	0	3.771	12.881	1.899	-9.396419495	1.74E-13	2.54E-12	NA	NA
TRINITY_DN28852_c7	6.562	22.872	5.954	186.664	149.22	200.934	-3.871242225	1.80E-13	2.63E-12	NA	NA
TRINITY_DN24554_c1	7.036	7.89	6.034	25.382	22.555	38.282	-2.032001156	1.82E-13	2.66E-12	NA	NA
TRINITY_DN14561_c0	0	0	0	4.55	11.255	7.337	-8.174367526	1.86E-13	2.72E-12	NA	NA
TRINITY_DN24135_c0	1.395	1.403	3.735	0.102	0	0	5.943724861	1.88E-13	2.75E-12	NA	NA
TRINITY_DN28330_c3	1.331	0.986	1.374	6.718	8.217	11.062	-2.735086177	1.90E-13	2.78E-12	NA	NA
TRINITY_DN29279_c6	3.29	4.571	4.202	19.601	26.804	16.438	-2.290051337	1.93E-13	2.82E-12	NA	NA
TRINITY_DN25989_c1	8.622	4.172	6.192	0.519	0.067	0.519	4.14851759	1.94E-13	2.83E-12	NA	NA
TRINITY_DN28444_c3	1.477	4.201	0.344	41.325	40.054	52.229	-4.399058806	1.94E-13	2.83E-12	NA	NA
TRINITY_DN29976_c0	32.566	16.718	25.862	6.289	6.536	5.687	2.139069456	1.96E-13	2.85E-12	21;GO:0000151,cellular_component ubiquitin ligase complex;GO:0003674,molecular_function molecular_function;GO:0005488,molecular_function binding;GO:0005515,molecular_function protein binding;GO:0005575,cellular_component cellular_component;GO:0005622,cellular_component intracellular;GO:0005623,cellular_component cell;GO:0008150,biological_process biological_process;GO:0009314,biological_process r…	RFWD2, COP1; E3 ubiquitin-protein ligase RFWD2 [EC:2.3.2.27]; K10143
TRINITY_DN26799_c4	0.392	1.422	0.617	6.921	7.847	10.222	-3.26246265	1.96E-13	2.86E-12	9;GO:0006810,biological_process transport;GO:0006887,biological_process exocytosis;GO:0008150,biological_process biological_process;GO:0009987,biological_process cellular process;GO:0016192,biological_process vesicle-mediated transport;GO:0032940,biological_process secretion by cell;GO:0046903,biological_process secretion;GO:0051179,biological_process localization;GO:0051234,biological_process es…	EXOC7, EXO70; exocyst complex component 7; K07195
TRINITY_DN29547_c8	1.686	3.916	2.299	18.021	11.928	26.514	-2.69951298	1.97E-13	2.86E-12	NA	NA
TRINITY_DN118131_c0	0	0.199	0.194	4.81	17.981	3.456	-5.94618647	1.98E-13	2.88E-12	124;GO:0000079,biological_process regulation of cyclin-dependent protein serine/threonine kinase activity;GO:0001932,biological_process regulation of protein phosphorylation;GO:0001934,biological_process positive regulation of protein phosphorylation;GO:0003674,molecular_function molecular_function;GO:0005488,molecular_function binding;GO:0005515,molecular_function protein binding;GO:0005575,cell…	MAPRE; microtubule-associated protein, RP/EB family; K10436
TRINITY_DN20038_c0	0.182	0.095	0	10.998	71.477	5.209	-8.105363082	2.03E-13	2.95E-12	77;GO:0000228,cellular_component nuclear chromosome;GO:0000785,cellular_component chromatin;GO:0000790,cellular_component nuclear chromatin;GO:0003674,molecular_function molecular_function;GO:0003676,molecular_function nucleic acid binding;GO:0003677,molecular_function DNA binding;GO:0005488,molecular_function binding;GO:0005575,cellular_component cellular_component;GO:0005622,cellular_component …	H2A; histone H2A; K11251
TRINITY_DN14168_c0	0.283	0.313	0.405	2.078	2.22	3.29	-2.862428981	2.07E-13	3.00E-12	97;GO:0000003,biological_process reproduction;GO:0001708,biological_process cell fate specification;GO:0003006,biological_process developmental process involved in reproduction;GO:0003674,molecular_function molecular_function;GO:0003824,molecular_function catalytic activity;GO:0004672,molecular_function protein kinase activity;GO:0004888,molecular_function transmembrane signaling receptor activit…	NA
TRINITY_DN27812_c0	173.841	60.045	95.518	19.127	13.867	20.402	2.686057918	2.07E-13	3.00E-12	30;GO:0005575,cellular_component cellular_component;GO:0005622,cellular_component intracellular;GO:0005623,cellular_component cell;GO:0005737,cellular_component cytoplasm;GO:0005777,cellular_component peroxisome;GO:0005778,cellular_component peroxisomal membrane;GO:0005779,cellular_component integral component of peroxisomal membrane;GO:0016020,cellular_component membrane;GO:0016021,cellular_comp…	MPV17; protein Mpv17; K13348
TRINITY_DN27639_c0	0	0	0	7.892	2.007	7.752	-8.643461376	2.11E-13	3.05E-12	NA	NA
TRINITY_DN25813_c2	57.121	79.295	67.446	294.415	315.21	277.643	-1.87498715	2.15E-13	3.11E-12	121;GO:0000932,cellular_component P-body;GO:0000956,biological_process nuclear-transcribed mRNA catabolic process;GO:0003674,molecular_function molecular_function;GO:0003676,molecular_function nucleic acid binding;GO:0003723,molecular_function RNA binding;GO:0003729,molecular_function mRNA binding;GO:0005488,molecular_function binding;GO:0005515,molecular_function protein binding;GO:0005575,cellu…	LSM14, RAP55, SCD6; protein LSM14; K18749
TRINITY_DN103074_c0	2.306	4.372	3.215	16.429	14.08	19.032	-2.244764164	2.15E-13	3.11E-12	135;GO:0000003,biological_process reproduction;GO:0001101,biological_process response to acid chemical;GO:0003006,biological_process developmental process involved in reproduction;GO:0003674,molecular_function molecular_function;GO:0003700,molecular_function DNA-binding transcription factor activity;GO:0003712,molecular_function transcription coregulator activity;GO:0005215,molecular_function tra…	SLC24A6, NCKX6; solute carrier family 24 (sodium/potassium/calcium exchanger), member 6; K13754
TRINITY_DN10775_c0	4.202	3.945	1.762	33.478	32.913	27.23	-3.234892674	2.15E-13	3.11E-12	NA	NA
TRINITY_DN25179_c4	0	0	0.115	4.426	4.518	2.48	-6.359744515	2.18E-13	3.16E-12	16;GO:0005575,cellular_component cellular_component;GO:0005623,cellular_component cell;GO:0005886,cellular_component plasma membrane;GO:0005911,cellular_component cell-cell junction;GO:0009506,cellular_component plasmodesma;GO:0016020,cellular_component membrane;GO:0030054,cellular_component cell junction;GO:0031224,cellular_component intrinsic component of membrane;GO:0031225,cellular_component …	NA
TRINITY_DN5818_c0	0	0	0	1.705	2.758	2.926	-7.878436072	2.37E-13	3.43E-12	NA	NA
TRINITY_DN26267_c1	0.1	0.152	0.15	5.115	2.444	3.134	-4.607693546	2.38E-13	3.44E-12	NA	NA
TRINITY_DN26332_c1	0.875	1.451	1.568	13.911	36.041	8.063	-3.794491679	2.44E-13	3.52E-12	NA	NA
TRINITY_DN27688_c0	0.346	0.114	0.176	3.703	4.125	2.646	-4.189490756	2.45E-13	3.53E-12	46;GO:0003674,molecular_function molecular_function;GO:0003676,molecular_function nucleic acid binding;GO:0003677,molecular_function DNA binding;GO:0003700,molecular_function DNA-binding transcription factor activity;GO:0005488,molecular_function binding;GO:0006355,biological_process regulation of transcription, DNA-templated;GO:0008150,biological_process biological_process;GO:0009888,biological_…	NA
TRINITY_DN27764_c0	5.961	4.523	6.254	0.068	0.336	0.529	4.170257157	2.54E-13	3.66E-12	NA	NA
TRINITY_DN27965_c0	3.053	4.466	3.215	17.772	23.149	18.544	-2.431292755	2.64E-13	3.80E-12	NA	NA
TRINITY_DN75783_c0	0	0	0	0.948	2.298	2.418	-8.154271301	2.65E-13	3.81E-12	NA	NA
TRINITY_DN26029_c6	10.637	10.308	4.818	103.336	565.58	78.4	-4.771063057	2.65E-13	3.81E-12	33;GO:0003674,molecular_function molecular_function;GO:0003824,molecular_function catalytic activity;GO:0004553,molecular_function hydrolase activity, hydrolyzing O-glycosyl compounds;GO:0004565,molecular_function beta-galactosidase activity;GO:0005575,cellular_component cellular_component;GO:0005576,cellular_component extracellular region;GO:0005622,cellular_component intracellular;GO:0005623,ce…	E3.2.1.21; beta-glucosidase [EC:3.2.1.21]; K01188
TRINITY_DN27673_c0	7.2	3.404	5.4	0.147	0	0.135	5.852178807	2.66E-13	3.82E-12	NA	NA
TRINITY_DN28701_c6	9.525	15.372	8.932	48.348	44.415	60.022	-2.104646332	2.80E-13	4.03E-12	NA	NA
TRINITY_DN25216_c5	1.376	0.91	0.564	0.023	0.022	0	5.781354857	2.86E-13	4.11E-12	NA	NA
TRINITY_DN19403_c0	0.064	0.247	0.062	3.941	2.758	6.807	-5.075076027	2.88E-13	4.13E-12	NA	NA
TRINITY_DN28855_c0	0	0	0	2.066	1.726	4.224	-7.957647777	2.89E-13	4.14E-12	NA	NA
TRINITY_DN25816_c1	0.565	0.616	0.352	4.065	4.82	4.981	-3.102174387	2.95E-13	4.23E-12	NA	NA
TRINITY_DN27266_c0	6.161	10.336	6.844	37.001	44.74	28.755	-2.18087888	2.95E-13	4.23E-12	NA	ELF2C, AGO; eukaryotic translation initiation factor 2C; K11593
TRINITY_DN28391_c1	0	0.142	0	3.455	9.562	2.034	-6.5698628	2.97E-13	4.25E-12	NA	NA
TRINITY_DN28303_c0	5.769	7.027	2.942	0.519	0.46	0.56	3.408271103	2.97E-13	4.25E-12	108;GO:0000003,biological_process reproduction;GO:0001101,biological_process response to acid chemical;GO:0003006,biological_process developmental process involved in reproduction;GO:0003674,molecular_function molecular_function;GO:0003824,molecular_function catalytic activity;GO:0005575,cellular_component cellular_component;GO:0005622,cellular_component intracellular;GO:0005623,cellular_componen…	NCED; 9-cis-epoxycarotenoid dioxygenase [EC:1.13.11.51]; K09840
TRINITY_DN714_c0	0	0	0.018	0.948	1.569	0.602	-6.628757129	2.98E-13	4.25E-12	90;GO:0000003,biological_process reproduction;GO:0000228,cellular_component nuclear chromosome;GO:0000280,biological_process nuclear division;GO:0000785,cellular_component chromatin;GO:0000790,cellular_component nuclear chromatin;GO:0005575,cellular_component cellular_component;GO:0005622,cellular_component intracellular;GO:0005623,cellular_component cell;GO:0005634,cellular_component nucleus;GO:…	RFA1, RPA1, rpa; replication factor A1; K07466
TRINITY_DN20300_c0	0.082	0.218	0.564	4.2	10.123	2.117	-4.987414878	3.05E-13	4.35E-12	NA	NA
TRINITY_DN18937_c0	0	0	0	2.111	4.081	1.38	-8.226430434	3.07E-13	4.39E-12	NA	NA
TRINITY_DN25475_c0	15.112	18.757	17.502	60.938	67.519	65.076	-1.848344353	3.14E-13	4.48E-12	54;GO:0003002,biological_process regionalization;GO:0003674,molecular_function molecular_function;GO:0005488,molecular_function binding;GO:0005515,molecular_function protein binding;GO:0005575,cellular_component cellular_component;GO:0005622,cellular_component intracellular;GO:0005623,cellular_component cell;GO:0005737,cellular_component cytoplasm;GO:0005856,cellular_component cytoskeleton;GO:000…	NA
TRINITY_DN20158_c0	7.556	10.317	7.892	34.246	30.178	35.189	-1.901302764	3.19E-13	4.55E-12	98;GO:0001101,biological_process response to acid chemical;GO:0003674,molecular_function molecular_function;GO:0004857,molecular_function enzyme inhibitor activity;GO:0005575,cellular_component cellular_component;GO:0005622,cellular_component intracellular;GO:0005623,cellular_component cell;GO:0005634,cellular_component nucleus;GO:0005737,cellular_component cytoplasm;GO:0005829,cellular_component…	PIR; quercetin 2,3-dioxygenase [EC:1.13.11.24]; K06911
TRINITY_DN21543_c0	8.413	14.291	9.892	74.747	149.859	48.472	-2.995470588	3.22E-13	4.59E-12	NA	ppa; inorganic pyrophosphatase [EC:3.6.1.1]; K01507
TRINITY_DN25347_c6	7.538	1.697	2.898	17.038	38.507	19.571	-3.724189098	3.31E-13	4.71E-12	NA	E3.2.1.4; endoglucanase [EC:3.2.1.4]; K01179
TRINITY_DN76018_c0	0	0	0	0.813	1.233	0.654	-7.922941372	3.34E-13	4.75E-12	NA	NA
TRINITY_DN18599_c0	0.237	0.749	0.062	12.307	27.544	5.801	-5.365602553	3.34E-13	4.75E-12	NA	NA
TRINITY_DN29999_c1	3.536	5.415	3.7	37.633	108.504	19.914	-3.808525491	3.36E-13	4.77E-12	NA	shc; squalene-hopene/tetraprenyl-beta-curcumene cyclase [EC:5.4.99.17 4.2.1.129]; K06045
TRINITY_DN25744_c3	0	0.066	0.123	5.16	20.111	2.989	-6.962027246	3.36E-13	4.78E-12	NA	NA
TRINITY_DN27806_c0	0.036	0.038	0	1.219	2.489	1.214	-5.896214414	3.40E-13	4.82E-12	NA	NA
TRINITY_DN21973_c0	0.492	0.341	0.15	3.195	5.493	6.029	-3.779387827	3.46E-13	4.91E-12	NA	NA
TRINITY_DN23363_c0	0.173	2.266	1.057	42.838	235.808	11.903	-7.605900714	3.51E-13	4.98E-12	NA	NA
TRINITY_DN19460_c0	0.155	0.313	0.079	7.238	3.486	2.428	-4.502234724	3.55E-13	5.03E-12	NA	UGT85A23_24; 7-deoxyloganetin glucosyltransferase [EC:2.4.1.324]; K21374
TRINITY_DN27522_c2	0.93	4.675	3.735	49.511	133.167	28.05	-4.46246983	3.57E-13	5.05E-12	12;GO:0005575,cellular_component cellular_component;GO:0005623,cellular_component cell;GO:0005886,cellular_component plasma membrane;GO:0016020,cellular_component membrane;GO:0031224,cellular_component intrinsic component of membrane;GO:0031225,cellular_component anchored component of membrane;GO:0031226,cellular_component intrinsic component of plasma membrane;GO:0044425,cellular_component membr…	NA
TRINITY_DN7075_c0	0.273	0.484	0.37	3.342	4.574	4.628	-3.389553305	3.58E-13	5.07E-12	36;GO:0001871,molecular_function obsolete pattern binding;GO:0003674,molecular_function molecular_function;GO:0003824,molecular_function catalytic activity;GO:0004553,molecular_function hydrolase activity, hydrolyzing O-glycosyl compounds;GO:0005488,molecular_function binding;GO:0005575,cellular_component cellular_component;GO:0005576,cellular_component extracellular region;GO:0005623,cellular_co…	NA
TRINITY_DN16729_c1	0.109	0	0	4.945	5.246	2.802	-6.344646743	3.67E-13	5.18E-12	10;GO:0005575,cellular_component cellular_component;GO:0006810,biological_process transport;GO:0006869,biological_process lipid transport;GO:0008150,biological_process biological_process;GO:0010876,biological_process lipid localization;GO:0016020,cellular_component membrane;GO:0033036,biological_process macromolecule localization;GO:0051179,biological_process localization;GO:0051234,biological_pr…	NA
TRINITY_DN29633_c0	5.177	6.429	5.118	25.021	36.658	22.57	-2.163051132	3.68E-13	5.20E-12	NA	NA
TRINITY_DN29259_c2	0	0	0.07	2.845	2.567	4.94	-6.145750451	3.68E-13	5.20E-12	NA	NA
[truncated: 5,702 more rows]
