# Supplementary material for: Functional Dimorphism Analysis of Sporotrophophyll Leaves and Nest Leaves of Drynaria roosii with Their Connected Rhizomes Based on Multi-Omics Analysis
Source: Metabolites. 2025 Dec 18;15(12):805. doi: 10.3390/metabo15120805 (PMC12734675; doi:10.3390/metabo15120805)
Supplement: Supplementary file 1 [file metabolites-15-00805-s001.zip › Table S4.xlsx]

## Sheet: Sheet1
Index	Compounds	Class I	Class II	Formula	Level	CAS	NR-1	NR-2	NR-3	OR-1	OR-2	OR-3	VIP	P-value	FDR	Fold_Change	Log2FC	Type
Hmhn002787	(1'R,3R,5R,8'S)-Dihydrophaseic acid-O-β-D-glucoside	Phenolic acids	Phenolic acids	C21H32O10	1	-	119142	93371.1	141388	55342.8	75125.1	69590.3	1.28793	0.0496966	0.214081	1.76899	0.822924	insig
Wccp001353	(1S,12S,14R)-4-methyl-11-oxa-4-azatetracyclo[8.6.1.01,12.06,17]heptadeca-6(17),7,9,15-tetraen-14-ol	Alkaloids	Alkaloids	C16H19NO2	3	-	1.02898e+06	1.12405e+06	1.16646e+06	2.82954e+06	2.43768e+06	1.9172e+06	1.39514	0.0369125	0.200734	0.46204	-1.11391	down
Wbkp012886	(1S,3R,3a1S,8R,10S,11aS)-1,5,10-trihydroxy-3,3a1,8,11a-tetramethyl-2,11-dioxohexadecahydrodibenzo[de,g]chromen-4-yl acetate*	Terpenoids	Ditepenoids	C22H32O8	3	-	143881	159837	137921	163230	155903	166842	1.03784	0.138423	0.310894	0.90877	-0.138013	insig
Lazp008807	(25S)-5β-Furost-1β,2β,3β,4β,5β,22α,26-heptaol-26-O-β-D-glucoside	Steroids	Steroidal saponins	C33H56O13	3	-	715659	513084	685632	319236	355475	307127	1.38254	0.0333441	0.196059	1.94979	0.963318	insig
Zbqn002049	(2-carboxyethyl)-L-phenylalanine	Amino acids and derivatives	Amino acids and derivatives	C12H15NO4	3	-	12841	13103.8	13948.4	23056.7	28361.3	24411.4	1.43153	0.0141467	0.144921	0.526092	-0.926613	insig
Zbqn004207	(2-phenylacetyl)-L-glutamicacid	Amino acids and derivatives	Amino acids and derivatives	C13H15NO5	1	-	1.34715e+06	3.89798e+06	1.26586e+06	368307	499181	433228	1.30288	0.181949	0.363294	5.0057	2.32357	up
ZbWp002277	(2-phenylacetyl)-L-histidine	Amino acids and derivatives	Amino acids and derivatives	C14H15N3O3	3	-	7583.94	5356.4	7838.98	1071.28	1071.28	1071.28	1.44953	0.0176549	0.151681	6.46557	2.69278	up
Ysjn000603	(2S)-2-Amino-6-oxoheptanedioic acid	Alkaloids	Alkaloids	C7H11NO5	3	75650-93-0	38179.6	22461.2	36362.4	24494.4	22459	39842	0.340143	0.669723	0.774927	1.11761	0.160416	insig
Lazn004429	(2S,3R,4S,6S)-2-[4-[(1R,2R)-1,3-Dihydroxy-2-[4-[(E)-3-hydroxyprop-1-enyl]-2,6-dimethoxyphenoxy]propyl]-2,6-dimethoxyphenoxy]-6-(hydroxymethyl)oxane-3,4-diol	Lignans and Coumarins	Lignans	C28H38O13	3	-	321.969	321.969	20617.3	321.969	321.969	321.969	0.652865	0.42265	0.577048	22.0117	4.4602	insig
Wcsn010915	(3E,5E,8Z,11Z)-10,13,15-trimethylheptadeca-3,5,8,11-tetraenoic acid	Others	Others	C20H32O2	3	-	12756.4	13510.1	5611.11	7957.82	9094.38	7072.36	0.498381	0.41369	0.576006	1.32137	0.40204	insig
Wbkp008793	(3S,3'S)-N,N'-((1R,2R)-4-((3,4,5-trihydroxy-6-methyltetrahydro-2H-pyran-2-yl)oxy)cyclohexane-1,2-diyl)bis(2-methyl-2,3,4,9-tetrahydro-1H-pyrido[3,4-b]indole-3-carboxamide)	Alkaloids	Alkaloids	C38H48N6O7	2	-	63074.5	56977.1	89926	45714.4	60315.2	45886.7	1.00136	0.187115	0.366019	1.38219	0.466959	insig
Wbkp008219	(3S,3'S)-N,N'-((1R,2R)-5-((3,4,5-trihydroxy-6-methyltetrahydro-2H-pyran-2-yl)oxy)cyclohex-3-ene-1,2-diyl)bis(2-methyl-2,3,4,9-tetrahydro-1H-pyrido[3,4-b]indole-3-carboxamide)	Alkaloids	Alkaloids	C38H46N6O7	1	-	1.09034e+07	7.2712e+06	9.2335e+06	3.55033e+06	5.06074e+06	4.77322e+06	1.33324	0.0314275	0.189236	2.04778	1.03406	up
Zbqn002320	(4-(2-oxopropoxy)phenyl)-L-alanine	Amino acids and derivatives	Amino acids and derivatives	C12H15NO4	3	-	48268.9	37780.7	35273.7	106148	76984.6	91529.2	1.38996	0.0135714	0.140836	0.441719	-1.1788	down
Wcsn011122	(5Z,10E,14S)-14-hydroxy-2,6,10-trimethylpentadeca-5,10-dien-4-one	Others	Others	C18H32O2	3	-	132728	143668	150460	136608	141233	133249	0.602928	0.426709	0.579222	1.03835	0.0542954	insig
HX1371	(7S,8R)-dihydrodehydrodiconferyl alcohol	Lignans and Coumarins	Lignans	C20H24O6	3	-	14838.9	12858.4	19619.4	5052.58	8905.4	10881.6	1.15797	0.0481948	0.213461	1.90489	0.92971	insig
Wbsp103327	(8R)-9-hydroxy-8-(hydroxymethyl)-6-methoxy-8-methylpyrano[2,3-f]chromen-2-one	Terpenoids	Terpene	C15H14O6	3	-	1.72047e+07	1.00091e+07	1.58272e+07	3.89563e+07	2.74933e+07	3.29413e+07	1.32822	0.0127619	0.137264	0.433047	-1.2074	down
Wcsn009782	(E)-12-hydroxy-2,6,10-trimethyltrideca-2,5-dien-4-one	Others	Others	C16H28O2	3	-	73744.2	51911	39241.4	71978.9	76992.3	42200	0.393525	0.586332	0.710354	0.862559	-0.213304	insig
Walp012785	(Oxiran-2-yl)methyl octadeca-9,12-dienoate*	Lipids	Glycerol ester	C21H36O3	1	856386-19-1	14782.5	16782.5	16864.1	9116.3	12217	12295.1	1.26513	0.0224865	0.167637	1.44013	0.526195	insig
MWSHC2025	(R)-1,2,3,4-Tetrahydro-3-carboxy-2-carboline	Alkaloids	Alkaloids	C12H12N2O2	3	72002-54-1	223464	186607	331786	166866	176244	109464	1.06779	0.143937	0.317174	1.63919	0.712986	insig
WaYn002408	[(1R,2R)-cyclohexane-1,2-diol]Beta-D-Galactopyranoside	Others	Others	C12H22O7	1	-	49812	33291.5	40564.9	54692.9	53806.8	49475.1	1.06727	0.128002	0.296637	0.782836	-0.353218	insig
Lazn005606	[(2S)-2α-[3,5-Dimethoxy-4-[[(αS,βR)-α-(Hydroxymethyl)-β,4-Dihydroxy-3-Methoxyphenethyl]Oxy]Phenyl]-5-(3-Hydroxy-1-Propenyl)-7-Methoxy-2,3-Dihydrobenzofuran]-3β-Ylmethylβ-D-Glucopyranoside	Lignans and Coumarins	Lignans	C37H46O16	3	-	928305	739544	834422	595825	366439	806854	0.929093	0.185224	0.364498	1.41442	0.500208	insig
Waln010743	1-(2,3-dihydroxypropoxy)-3-(((2-(dimethylamino)ethoxy)(hydroxy)phosphoryl)oxy)propan-2-yl (11Z,14Z)-octadeca-11,14-dienoate	Lipids	LPE	C28H54NO9P	1	-	3.93504e+06	3.21396e+06	4.00576e+06	2.8702e+06	3.22747e+06	3.14679e+06	1.10888	0.113053	0.278483	1.20664	0.270999	insig
Waln009920	1-(2,3-dihydroxypropoxy)-3-(((2-(dimethylamino)ethoxy)(hydroxy)phosphoryl)oxy)propan-2-yl (8E,11Z,14Z)-octadeca-8,11,14-trienoate	Lipids	LPE	C28H52NO9P	1	-	269144	309180	416736	122548	221134	272433	1.00562	0.112358	0.27774	1.61505	0.691583	insig
Waln010449	1-(2,3-dihydroxypropoxy)-3-(((2-(dimethylamino)ethoxy)(hydroxy)phosphoryl)oxy)propan-2-yl (E)-hexadec-9-enoate	Lipids	LPE	C26H52NO9P	1	-	128783	110291	118919	69997.5	39383.9	40135.1	1.34493	0.0085455	0.129469	2.39434	1.25963	up
Waln011704	1-(2,3-dihydroxypropoxy)-3-(((2-(dimethylamino)ethoxy)(hydroxy)phosphoryl)oxy)propan-2-yl (Z)-14-Octadecenoic Acid	Lipids	LPE	C28H56NO9P	1	-	164146	81785.2	166900	105757	102025	190441	0.0681346	0.909366	0.947004	1.03668	0.0519708	insig
Waln011524	1-(2,3-dihydroxypropoxy)-3-(((2-(dimethylamino)ethoxy)(hydroxy)phosphoryl)oxy)propan-2-yl palmitate*	Lipids	LPE	C26H54NO9P	1	-	928604	696412	1.03995e+06	611639	627729	595545	1.21483	0.110576	0.276684	1.45237	0.538404	insig
MW0107802	1-(2-Amino-4-methylpentanoyl)pyrrolidine-2-carboxylic acid	Amino acids and derivatives	Amino acids and derivatives	C11H20N2O3	3	-	3.18577e+06	2.35662e+06	2.69464e+06	3.36173e+06	3.10773e+06	2.87755e+06	0.815869	0.270347	0.447088	0.881248	-0.182379	insig
Wcgp003260	1-(2-hydroxy-6-methoxy-3,5-dimethyl-4-{[3,4,5-trihydroxy-6-(hydroxymethyl)oxan-2-yl]oxy}phenyl)ethanone	Others	Others	C17H24O9	3	-	49103.4	66834.9	58615.8	64433.4	48480.5	59281.4	0.075429	0.915446	0.950526	1.0137	0.019629	insig
pmn001681	1-(4-Methoxyphenyl)-1-propanol	Others	Alcohol compounds	C10H14O2	3	5349-60-0	48346	81211.6	38270.6	42422	34257	34437.8	0.903706	0.28024	0.4566	1.51038	0.594909	insig
MEDP1341	1-(9Z,12Z-octadecadienoyl)-sn-glycero-3-phosphocholine	Lipids	LPC	C26H50NO7P	3	22252-07-9	6.58799e+06	5.33528e+06	6.87524e+06	5.39002e+06	5.94098e+06	5.88954e+06	0.642913	0.38589	0.556231	1.09163	0.126488	insig
MEDL00392	1-(9Z-octadecenoyl)-sn-glycero-3-phosphocholine	Lipids	LPC	C26H52NO7P	3	19420-56-5	191490	139161	258653	189894	164590	184372	0.233422	0.678059	0.781615	1.09362	0.129112	insig
Lmqn000432	1-(sn-Glycero-3-phospho)-1D-myo-inositol	Others	Saccharides	C9H19O11P	2	-	728598	503462	289017	52127	99588.8	77375.7	1.37881	0.0752999	0.244601	6.63961	2.7311	up
Wcfp003211	1,1'-(6-hydroxy-2,3-dihydro-1H-indene-2,5-diyl)bis(ethan-1-one)	Terpenoids	Sesquiterpenoids	C13H14O3	3	-	49704.4	49082.8	41822	51010.8	35322.7	43168.7	0.517083	0.524852	0.660283	1.08577	0.118715	insig
MWSslk133	1,14-Tetradecanedioic Acid	Lipids	Free fatty acids	C14H26O4	2	821-38-5	9261.2	10466.6	8681.9	9602.63	7582.04	7871.95	0.838555	0.24724	0.423651	1.13382	0.181193	insig
Lskp211410	1,2,3,14,20,22,25-Heptahydroxycholest-7-en-6-one (Integristerone A)	Steroids	Steroid	C27H44O8	3	-	86190.9	43866.9	62425.6	17124.4	30671.5	18949.1	1.3062	0.0629575	0.229218	2.88387	1.528	up
Wbjp001631	1,2,3,3a-tetrahydropyrrolo[2,1-b]quinazolin-4(9H)-ol	Alkaloids	Alkaloids	C11H14N2O	3	-	10264.4	12726.8	18573.6	1383.26	1383.26	1383.26	1.44514	0.0368899	0.200734	10.0162	3.32426	up
Wtmp003840	1,3,6,7-tetrahydroxy-2-[(2R,3R,4S,5S,6R)-3,4,5-trihydroxy-6-(hydroxymethyl)oxan-2-yl]oxyxanthen-9-one	Flavonoids	Other Flavonoids	C19H18O12	2	-	14841.9	15740.7	16097.6	37550.8	43380.5	39561.6	1.45451	0.00345012	0.111957	0.38741	-1.36807	down
Wbtn005483	1,3,6-trihydroxy-2,5,7-trimethoxyxanthen-9-one	Flavonoids	Other Flavonoids	C16H14O8	2	-	11659.3	16594.1	15392.7	37254.3	30306.8	34960.5	1.40553	0.00213139	0.107163	0.425725	-1.232	down
Lasp003143	1,4-Benzodioxin-6-propanol	Lignans and Coumarins	Lignans	C11H12O3	2	-	423777	444154	338790	323187	366984	327467	0.972823	0.180166	0.361686	1.18581	0.245867	insig
Zmsp000237	1,4-Dideoxy-1,4-imino-(2-O-β-D-glucosyl)-D-arabinitol	Alkaloids	Pyrrole alkaloids	C11H21NO8	2	-	345941	367537	502634	598598	580347	561571	1.23749	0.0644179	0.230633	0.698708	-0.517239	insig
pme2529	1,5-Anhydro-D-glucitol	Others	Saccharides	C6H12O5	3	154-58-5	223579	186316	206335	190736	173168	177953	1.06119	0.133414	0.305972	1.13726	0.18556	insig
MWS0559	1,6-anhydro-β-D-glucose	Others	Saccharides	C6H10O5	1	498-07-7	229422	288596	273898	370853	288599	403343	1.11643	0.100429	0.26699	0.745126	-0.424443	insig
Wbtn004861	1,8-dihydroxy-2,6-dimethoxy-5-{[(2s,3r,4s,5s,6r)-3,4,5-trihydroxy-6-(hydroxymethyl)oxan-2-yl]oxy}xanthen-9-one	Flavonoids	Other Flavonoids	C21H22O12	2	-	505594	392637	444577	346385	687939	302171	0.185137	0.98804	0.992265	1.00472	0.00679799	insig
Wbsp000037	1-[3-(4-methyl-6-oxocyclohex-1-en-1-yl)propyl]pyrrolidin-2-one	Others	Ketone compounds	C14H21NO2	2	-	1.12918e+07	7.38121e+06	9.55192e+06	1.71573e+06	1.57096e+06	1.60439e+06	1.44688	0.0203725	0.160694	5.7707	2.52875	up
Wmmp000181	1´-O-Benzoylsucrose	Phenolic acids	Phenolic acids	C19H26O12	2	-	32110.9	54307.5	54675.9	44209.4	64211.9	45112	0.328765	0.697507	0.79257	0.918982	-0.121891	insig
pmb1912	10-Formyltetrahydrofolic Acid	Alkaloids	Alkaloids	C20H23N7O7	1	2800-34-2	2.91567e+06	1.80727e+06	3.14616e+06	3.81258e+06	4.44875e+06	3.44082e+06	1.08676	0.0721075	0.241329	0.672449	-0.572503	insig
Wbmp010544	10-Hydroxymethyllycaconitine	Alkaloids	Alkaloids	C37H50N2O11	1	-	1.02247e+07	7.03178e+06	9.26631e+06	3.3816e+06	4.95501e+06	3.24355e+06	1.34793	0.0171188	0.149262	2.29036	1.19558	up
mws2623	11-Octadecanoic acid(Vaccenic acid)	Lipids	Free fatty acids	C18H34O2	1	506-17-2	1.72619e+06	1.27572e+06	1.48648e+06	1.18842e+06	1.89991e+06	1.28324e+06	0.173764	0.889088	0.934067	1.02672	0.0380483	insig
Zjyp102909	11α-hydroxy-3-oxo-4(5),6(7)-diene-eudesman-12-ol	Terpenoids	Sesquiterpenoids	C15H22O2	3	-	59979.6	46132.8	48063.4	68450.4	58621.7	48419.3	0.64205	0.385113	0.555967	0.878538	-0.186824	insig
Lcsn002223	12-Hydroxyjasmonic Acid Glucoside	Organic acids	Organic acids	C18H28O9	2	124649-25-8	56248.4	82492.8	32360.9	89395.6	42195.9	55309.2	0.225716	0.807069	0.872725	0.915471	-0.127415	insig
Lmbn009444	12-Hydroxyoctadec-9-Enoic Acid; Ricinoleic acid	Lipids	Free fatty acids	C18H34O3	3	141-22-0	10854	10625.2	18082.3	9272.39	12210.2	10624.8	0.631371	0.42172	0.577048	1.23216	0.30119	insig
Lmbn005369	13(S)-HODE;13(S)-Hydroxyoctadeca-9Z,11E-dienoic acid*	Lipids	Free fatty acids	C18H32O3	3	10219-69-9	48031.1	47660.3	40759.7	33787.1	34161.8	29814.4	1.35049	0.0153402	0.148965	1.39573	0.481019	insig
Wcop010618	13-hydroxy-13-(hydroxymethyl)-2,6-dimethyltetracyclo[10.3.1.01,10.02,7]hexadecan-5-one	Terpenoids	Ditepenoids	C19H30O3	3	52592-14-0	19160.7	10067.6	11636.6	290.161	290.161	290.161	1.45452	0.0415676	0.206423	46.9452	5.55291	up
MWS2430	13-methylmyristic acid	Lipids	Free fatty acids	C15H30O2	1	2485-71-4	77278.7	185903	74499.7	89368.7	92771.7	88815.7	0.298205	0.605994	0.726677	1.24626	0.317602	insig
Wcsn010224	14-hydroxy-2,6,10-trimethylpentadeca-2,5,10-trien-4-one	Others	Others	C18H30O2	1	-	7596.23	9369.3	7612.52	3059.98	4246.07	2568.37	1.37941	0.0034334	0.111957	2.48906	1.3156	up
Ymjm000084	15-O-Methyl-18-oxoneovibsanin F	Terpenoids	Ditepenoids	C26H36O6	3	-	6112.37	6388.29	6184.37	10603.1	7859.3	5031.09	0.570469	0.424062	0.577832	0.795327	-0.33038	insig
MWSprf135	15-Tetracosenoic acid	Lipids	Free fatty acids	C24H46O2	3	506-37-6	5230.33	4382.21	4218.64	4941.17	3938.67	4437.73	0.290946	0.708879	0.797135	1.03857	0.0545936	insig
MW0012723	19,20-DiHDPA	Lipids	Free fatty acids	C22H34O4	3	-	50525.6	69389.1	44624.2	53676.5	52993.8	50967.6	0.139898	0.787793	0.857805	1.04378	0.0618136	insig
MWS00330g	1-Amino-1-cyclobutane-carboxylic-acid*	Amino acids and derivatives	Amino acids and derivatives	C5H9NO2	2	22264-50-2	1.23194e+06	847231	751895	1.39449e+06	1.12303e+06	1.12263e+06	0.921345	0.206781	0.387921	0.777733	-0.362652	insig
mws4052	1-Aminocyclopropane-1-carboxylic acid	Organic acids	Organic acids	C4H7NO2	3	22059-21-8	134690	128450	149480	175169	189090	155852	1.241	0.0438119	0.207553	0.793329	-0.334009	insig
MWS2050	1-Aminopropan-2-ol*	Alkaloids	Alkaloids	C3H9NO	3	78-96-6	14031.3	20250.9	21032.6	27261.1	16172.8	18501.2	0.362212	0.61804	0.735488	0.893108	-0.163093	insig
mws0748	1-Caffeoylquinic acid	Phenolic acids	Phenolic acids	C16H18O9	1	1241-87-8	1.49152e+06	137779	1.21998e+06	138175	162577	137996	1.01114	0.191406	0.369264	6.49409	2.69913	up
MWS1872	1-Hydroxyanthraquinone	Quinones	Anthraquinone	C14H8O3	2	129-43-1	42381.8	32834.3	42569.5	64934.6	51564.5	44853.2	1.09255	0.11685	0.284975	0.72999	-0.454051	insig
MWS20173	1-Hydroxybisabola-2,10-dien-4-one	Others	Ketone compounds	C15H24O2	2	-	32682.1	24405.3	38365.5	42258.8	61795.7	45438.2	1.15292	0.0778692	0.245137	0.638512	-0.647214	insig
pmn001375	1-Hydroxypinoresinol-1-O-Glucoside	Lignans and Coumarins	Lignans	C26H32O12	1	81495-71-8	3.5577e+06	959239	1.03966e+06	729532	1.4074e+06	1.20813e+06	0.512807	0.481095	0.623608	1.66113	0.732168	insig
Zmcn003729	1-Hydroxypinoresinol-4'-O-Glucoside	Lignans and Coumarins	Lignans	C26H32O12	3	-	845127	1.17282e+06	1.76016e+06	506256	400701	548826	1.304	0.0979404	0.264082	2.59524	1.37587	up
Zbfn007626	1-Linoleoyl-2-Lysophosphatidic Acid Monobutylamine Ester	Lipids	Glycerol ester	C25H48NO7P	1	-	932712	766740	903992	698148	682754	665181	1.29443	0.0637774	0.230397	1.2724	0.347557	insig
Lmhp112042	1-Linoleoylglycerol*	Lipids	Glycerol ester	C21H38O4	1	2277-28-3	217559	250186	189404	156025	127339	115178	1.31893	0.0197277	0.160694	1.64888	0.721487	insig
Lmhp009384	1-Linoleoylglycerol-2,3-di-O-glucoside*	Lipids	Glycerol ester	C33H58O14	1	-	61205.5	88352.5	90868.8	33989.7	31296.4	43217.8	1.3549	0.0310465	0.188619	2.21583	1.14785	up
Lmhp010573	1-Linoleoylglycerol-3-O-glucoside*	Lipids	Glycerol ester	C27H48O9	1	-	16564	27844.3	21299.9	11826	16638.7	12718.3	1.14092	0.113959	0.280223	1.59552	0.674028	insig
MWS0933	1-Methylhistidine*	Amino acids and derivatives	Amino acids and derivatives	C7H11N3O2	3	332-80-9	370782	265938	664477	196927	188459	187973	1.18711	0.178877	0.361074	2.26943	1.18233	up
Rfmb320	1-Methylpiperidine-2-carboxylic acid	Organic acids	Organic acids	C7H13NO2	3	7730-87-2	1.64846e+06	1.3696e+06	1.2758e+06	1.66664e+06	1.7235e+06	1.41815e+06	0.746037	0.307176	0.479835	0.893012	-0.163248	insig
Wcdp010162	1-Monolinolenoyl-Rac-Glycerol*	Lipids	Glycerol ester	C21H36O4	2	18465-99-1	59057.1	54194	45749.3	45472.1	39492.9	33655.1	1.15413	0.0609105	0.228608	1.34042	0.422682	insig
MWSmce549	1-Monomyristin	Lipids	Glycerol ester	C17H34O4	1	589-68-4	239651	257704	307543	259935	270558	233992	0.391085	0.598868	0.721201	1.05286	0.0743188	insig
Wasn002933	1-O-(3,4,5-Trimethoxybenzoyl)-B-D-Glucopyranoside	Phenolic acids	Phenolic acids	C16H22O10	2	-	199735	159006	152284	151184	161098	175448	0.312793	0.66988	0.774927	1.04776	0.067313	insig
Lmtn000940	1-O-(3,4-Dihydroxy-5-methoxy-benzoyl)-glucoside	Phenolic acids	Phenolic acids	C14H18O10	1	-	212174	113617	165735	173691	186570	198578	0.574681	0.516661	0.655465	0.879551	-0.185161	insig
Lmsn002288	1-O-Caffeoyl-(6-O-glucosyl)-β-D-glucose	Phenolic acids	Phenolic acids	C21H28O14	1	-	147084	151651	113857	71012.3	81558.2	87426.1	1.35422	0.0271864	0.180561	1.71916	0.781703	insig
Wafp002310	1-O-Caffeoyllysine	Alkaloids	Phenolamine	C15H20N2O5	2	-	118914	112074	83309.6	116332	93153.1	124969	0.332351	0.66687	0.77335	0.939732	-0.0896781	insig
pmn001420	1-O-Caffeoyl-β-D-glucose*	Phenolic acids	Phenolic acids	C15H18O9	1	14364-08-0	2.1146e+06	2.52657e+06	2.27859e+06	2.48952e+06	2.98408e+06	1.5757e+06	0.0478231	0.927907	0.958932	0.981622	-0.0267599	insig
Lmsp004521	1-O-Cinnamoyl-4,6-(S)-HHDP-β-D-glucose	Tannins	Tannin	C29H24O15	3	-	112440	129763	126810	95445.8	62490	107198	1.05535	0.107984	0.274983	1.3918	0.476948	insig
pmf0293	1-Octadecanol	Lipids	Free fatty acids	C18H38O	3	112-92-5	68964.5	75206	74516.5	61032.7	70440.1	70167.8	0.881532	0.208586	0.38824	1.08454	0.117082	insig
MW0012919	1-Octadecanoyl-sn-glycero-3-phosphoethanolamine	Lipids	LPE	C23H48NO7P	3	69747-55-3	54709.1	15990.7	24969.2	5757.52	8478.39	13102.8	1.17996	0.187555	0.366019	3.4994	1.80711	up
Zmhn002422	1-O-Feruloyl-β-D-glucose	Phenolic acids	Phenolic acids	C16H20O9	3	7196-71-6	1.42597e+07	9.16943e+06	1.30658e+07	1.81205e+07	1.63751e+07	2.05632e+07	1.19298	0.0367844	0.200734	0.662837	-0.593275	insig
Waln002419	1'-O-Galactoyl p-Coumaric acid*	Phenolic acids	Phenolic acids	C15H18O9	3	-	13449.5	15679.7	11350.8	23450.6	21014	22693.2	1.36428	0.00712247	0.127648	0.602758	-0.730348	insig
Lmsn001014	1-O-Galloyl-β-D-glucose*	Phenolic acids	Phenolic acids	C13H16O10	1	58511-73-2	1.07157e+06	411565	1.29464e+06	1.72374e+06	1.31635e+06	2.25307e+06	1.00338	0.091567	0.26006	0.524785	-0.930201	insig
pmb2871	1-O-Gentisoyl-β-D-glucoside	Phenolic acids	Phenolic acids	C13H16O9	1	23445-11-6	1.31593e+07	1.00035e+07	1.21955e+07	1.5148e+07	1.63507e+07	1.24579e+07	1.00519	0.128244	0.296709	0.804392	-0.314029	insig
Saln004708	1-O-Glucopyranosylamplexine	Terpenoids	Monoterpenoids	C16H26O9	3	-	224265	401882	183454	207535	201602	350606	0.0988181	0.851729	0.907678	1.06563	0.0917006	insig
pmb0296	1-Oleoyl-Sn-Glycerol	Lipids	Glycerol ester	C21H40O4	2	129784-87-8	790254	539790	833004	287234	337315	314941	1.37856	0.0437626	0.207553	2.30236	1.20312	up
Zbfn010761	1-O-Linoleoyl-3-(2,3,4-Trihydroxybenzophenone)	Lipids	Free fatty acids	C31H40O6	1	-	103816	91556	86787.3	22265.3	33570.9	33565.1	1.41766	0.000783882	0.0788921	3.1561	1.65814	up
Zbfn008434	1-O-Linoleoyl-3-O-galactopyranosyl-L-glycerol	Lipids	Glycerol ester	C27H48O9	1	-	1.29474e+07	1.03039e+07	1.35768e+07	8.71768e+06	1.12677e+07	8.78969e+06	1.04909	0.111389	0.27717	1.27986	0.35599	insig
pmb3068	1-O-p-Coumaroylquinic acid*	Phenolic acids	Phenolic acids	C16H18O8	1	-	818964	175484	864009	465615	343044	301391	0.411541	0.378892	0.550273	1.67421	0.743482	insig
pmn001419	1-O-p-Coumaroyl-β-D-glucose*	Phenolic acids	Phenolic acids	C15H18O8	1	7139-64-2	709948	732597	576766	645143	747734	525366	0.316175	0.698827	0.792792	1.05269	0.0740774	insig
Lmsn002247	1-O-Salicyloyl-β-D-glucose	Phenolic acids	Phenolic acids	C13H16O8	1	60517-74-0	4.78939e+06	4.35583e+06	4.74925e+06	4.04447e+06	3.6549e+06	3.37976e+06	1.29331	0.0202226	0.160694	1.25411	0.326666	insig
HJN003	1-O-Sinapoyl-β-D-glucose	Phenolic acids	Phenolic acids	C17H22O10	2	-	1.64293e+07	8.25336e+06	1.03436e+07	6.79009e+06	8.19344e+06	8.27772e+06	0.96199	0.248397	0.424232	1.50578	0.590507	insig
Lmtn002565	1-O-Vanilloyl-D-Glucose	Phenolic acids	Phenolic acids	C14H18O9	2	-	5.80963e+06	3.83532e+06	5.78805e+06	8.87652e+06	4.95e+06	7.52877e+06	0.844063	0.228269	0.406604	0.722678	-0.468575	insig
Wagn011658	1-Palmitoyl-Sn-Glycerol 3-O-Diglucoside	Lipids	Glycerol ester	C31H58O14	1	-	5.93994e+06	4.35874e+06	6.6266e+06	6.17493e+06	9.11225e+06	8.01582e+06	1.00666	0.126621	0.295938	0.726313	-0.461336	insig
Zmgp004297	1-phenyl-7-(4-hydroxyphenyl)-4-ene-3-heptanone	Others	Ketone compounds	C19H20O2	2	-	504116	586970	451870	489095	442236	490894	0.613754	0.421472	0.577048	1.08489	0.117547	insig
Lmbn000612	1-Pyrroline-4-hydroxy-2-carboxylic acid	Organic acids	Organic acids	C5H7NO3	3	9054-77-7	21937.3	16334.7	57394.8	77255.2	26146	17075.8	0.212391	0.736515	0.81909	0.794067	-0.332668	insig
Lmhp011562	1-α-Linolenoyl-glycerol*	Lipids	Glycerol ester	C21H36O4	2	-	55090.2	55244.6	49238.2	34756.6	36872.9	35044.6	1.43095	0.00722655	0.127648	1.49589	0.581006	insig
Lmhp008744	1-α-Linolenoyl-glycerol-2,3-di-O-glucoside	Lipids	Glycerol ester	C33H56O14	2	-	95867.5	21695.6	23827	1084.37	7333.65	6598.4	1.2051	0.225514	0.405292	9.4157	3.23507	up
Lmhp009773	1-α-Linolenoyl-glycerol-3-O-glucoside*	Lipids	Glycerol ester	C27H46O9	1	-	27229.1	12031.4	39913.5	1735.68	10499	3696.44	1.18718	0.108807	0.2754	4.96978	2.31318	up
Yalp006043	2-((3,16-dihydroxy-17-(1-hydroxyethyl)-10,13-dimethyl-2,3,4,5,8,9,10,11,12,13,14,15,16,17-tetradecahydro-1H-cyclopenta[a]phenanthren-2-yl)oxy)-6-(((3,4,5-trihydroxy-6-methyltetrahydro-2H-pyran-2-yl)oxy)methyl)tetrahydro-2H-pyran-3,4,5-triol	Terpenoids	Triterpene	C33H54O13	3	-	177490	82589.2	104948	24077.3	40499.4	29206.7	1.35315	0.083483	0.248159	3.89224	1.9606	up
Yajn001051	2-((4,5-dihydroxy-2-(4-(3-(hydroxymethyl)-5-(2-hydroxyvinyl)-7-methoxy-2,3-dihydrobenzofuran-2-yl)-2-methoxyphenoxy)tetrahydro-2H-pyran-3-yl)oxy)tetrahydro-2H-pyran-3,4,5-triol	Lignans and Coumarins	Lignans	C29H36O14	3	-	716064	826280	605051	520493	432321	474977	1.29752	0.0490785	0.214047	1.504	0.588802	insig
WaYn010475	2-(2,3-dihydroxypropoxy)-3-(((2-(dimethylamino)ethoxy)(hydroxy)phosphoryl)oxy)propan-2-yl (E)-hexadec-9-enoate	Lipids	LPE	C26H52NO9P	2	-	77987.2	73304.4	97560	20375.1	66489.6	69816.4	0.852218	0.184738	0.364498	1.58827	0.667455	insig
WaYn011395	2-(2,3-dihydroxypropoxy)-3-(((2-(dimethylamino)ethoxy)(hydroxy)phosphoryl)oxy)propan-2-yl (Z)-14-Octadecenoic Acid	Lipids	LPE	C28H56NO9P	1	-	109197	89489.8	268671	90624.2	106228	108816	0.595045	0.442578	0.593333	1.52897	0.612562	insig
Waln011009	2-(2,3-dihydroxypropoxy)-3-(((2-(dimethylamino)ethoxy)(hydroxy)phosphoryl)oxy)propyl (11Z,14Z)-octadeca-11,14-dienoate	Lipids	LPE	C28H54NO9P	1	-	3.54952e+06	2.92085e+06	3.60945e+06	2.73052e+06	3.12659e+06	2.77168e+06	1.00706	0.147343	0.319664	1.16816	0.224238	insig
Waln010192	2-(2,3-dihydroxypropoxy)-3-(((2-(dimethylamino)ethoxy)(hydroxy)phosphoryl)oxy)propyl (8E,11Z,14Z)-octadeca-8,11,14-trienoate	Lipids	LPE	C28H52NO9P	1	-	306129	299138	124844	158352	251710	208970	0.235463	0.612243	0.731245	1.17944	0.238104	insig
Waln011222	2-(2,3-dihydroxypropoxy)-3-(((2-(dimethylamino)ethoxy)(hydroxy)phosphoryl)oxy)propyl palmitate*	Lipids	LPE	C26H54NO9P	1	-	1.55807e+06	890062	1.02117e+06	591938	620823	639231	1.27189	0.118002	0.287158	1.87328	0.905568	insig
Wcdp003593	2-(3,4-dihydroxyphenyl)-4-[2-(3,4-dihydroxyphenyl)-3,5,7-trihydroxy-3,4-dihydro-2h-1-benzopyran-8-yl]-3,4-dihydro-2h-1-benzopyran-3,5,7-triol	Others	Others	C30H26O12	3	-	5.87316e+06	5.26139e+06	6.25181e+06	2.93964e+07	4.69361e+07	7.61641e+07	1.41287	0.0807089	0.247223	0.114011	-3.13275	down
Wcop005243	2-(3-tert-butyl-2-hydroxyphenyl)-2-hydroxyindene-1,3-dione	Terpenoids	Sesquiterpenoids	C19H18O4	3	71313-34-3	568632	90937.8	392459	49357.1	48176.4	57576.2	1.21196	0.165232	0.34535	6.78249	2.76181	up
MWSmce645	2-(Aminooxy)Acetic Acid	Alkaloids	Alkaloids	C2H5NO3	3	645-88-5	22970.8	17929.3	25197.5	28642.4	17929.3	6066.14	0.572847	0.569892	0.702668	1.25571	0.328498	insig
pme3083	2-(Formylamino)benzoic acid	Phenolic acids	Phenolic acids	C8H7NO3	3	3342-77-6	65248.2	86209.3	45341.5	32600.1	57114.2	68746.7	0.536548	0.466948	0.611459	1.24194	0.312595	insig
Yalp003420	2-(furan-2-ylmethyl)-5-methylfuran	Others	Others	C10H10O2	3	13678-51-8	5.54874e+06	4.13445e+06	6.10739e+06	1.78417e+06	3.77756e+06	3.56169e+06	1.08029	0.0618284	0.228608	1.73077	0.791415	insig
Zahp011689	2,2-dimethylchromene-6-carboxylic acid*	Others	Others	C12H12O3	1	34818-56-9	1.2683e+06	1.06055e+06	1.08101e+06	1.25863e+06	1.21482e+06	1.24322e+06	0.894445	0.259686	0.436293	0.91745	-0.124299	insig
Wmzn000227	2,2-Dimethylsuccinic acid	Organic acids	Organic acids	C6H10O4	3	597-43-3	55107.1	52251.5	80533.8	63110.2	126579	73006.6	0.762557	0.338635	0.508675	0.715247	-0.483486	insig
Smpn009230	2,3,23-Trihydroxyolean-12-en-28-oic acid*	Terpenoids	Triterpene	C30H48O5	2	-	27833.3	18106.4	73446.8	7693.05	11189.5	12377.6	1.17364	0.226581	0.406299	3.81913	1.93324	up
Wbmn009702	2,3,23-Trihydroxyurs-12-en-28-oic acid*	Terpenoids	Triterpene	C30H48O5	2	-	16144.3	17317.8	67041.7	7354.53	16364.2	8588	0.989805	0.307107	0.479835	3.11093	1.63735	insig
pmn001394	2,3,5,4'-Tetrahydroxystilbene-2-O-glucoside	Others	Stilbene	C20H22O9	2	82373-94-2	55213.8	60242.6	73683.8	57515	16456	44012.1	0.88321	0.178654	0.361074	1.60311	0.680876	insig
Wbtp005060	2,3,5-trimethoxy-1-{[(2s,3r,4s,5s,6r)-3,4,5-trihydroxy-6-(hydroxymethyl)oxan-2-yl]oxy}xanthen-9-one*	Flavonoids	Other Flavonoids	C22H24O11	2	-	32290.9	42513.1	76679.3	76879	96911.1	106587	1.13664	0.064709	0.230823	0.540284	-0.888211	insig
Hmjn003948	2,3,6-Trihydroxyurs-12-en-28-oic acid (Madasiatic acid)*	Terpenoids	Triterpene	C30H48O5	2	26532-66-1	34397.5	31597.9	106086	20356.6	22535.5	16130.1	1.09689	0.261717	0.438999	2.91554	1.54376	up
mws1610	2,3-Dihydroxyurs-12-en-29-oic acid (Maslinic acid)*	Terpenoids	Triterpene	C30H48O4	3	4373-41-5	70248	47741.6	105481	22595.1	26383.7	76074.8	0.891616	0.244569	0.422819	1.787	0.83754	insig
Zblp003803	2,4,2',5'-Tetrahydroxydihydrochalcone	Flavonoids	Chalcones	C15H14O5	3	-	71706.5	69468.3	64991.7	54288.7	35809.1	53773.4	1.17363	0.0642561	0.230633	1.43299	0.519032	insig
pmn001399	2,4,6,4'-Tetrahydroxy-stilbene-2-O-glucoside	Others	Stilbene	C20H22O9	2	-	93081.9	126249	140194	88094.3	98803.4	83456.6	1.04791	0.157893	0.335553	1.32983	0.411238	insig
Lmbn013410	2,4-Di-Tert-Butylphenol	Phenolic acids	Phenolic acids	C14H22O	3	96-76-4	61586.8	60079.7	64611.8	54071.5	64695.3	61046.1	0.45747	0.574516	0.705392	1.03596	0.050963	insig
MWS1798	2,4-Hexadienoic acid	Organic acids	Organic acids	C6H8O2	3	110-44-1	38916.2	39705.1	48445.8	65914.7	53207	47562.8	1.0938	0.119753	0.290417	0.762321	-0.39153	insig
Wcop005984	2,5,6,7-tetramethyl-2,3-dihydro-1H-inden-1-ol	Terpenoids	Sesquiterpenoids	C13H18O	3	-	1.56888e+06	1.63693e+06	1.62702e+06	1.29531e+06	1.31187e+06	1.16446e+06	1.39165	0.00779051	0.128841	1.28136	0.357675	insig
Lmbn001981	2,5-Dihydroxybenzaldehyde	Others	Aldehyde compounds	C7H6O3	2	1194-98-5	1220.56	45993.8	1220.56	16626.7	6102.78	62548.4	0.699367	0.620348	0.73699	0.567966	-0.816124	insig
Wcdn001824	2,5-Dihydroxybenzoic acid-5-O-glucoside	Phenolic acids	Phenolic acids	C13H16O9	1	-	6.7886e+06	4.6567e+06	1.03325e+07	1.3271e+07	1.01062e+07	8.6184e+06	0.915556	0.190738	0.369264	0.680649	-0.555017	insig
Wmhp000055	2,5-Dimethoxybenzoquinone*	Quinones	Quinones	C8H8O4	1	3117-03-1	1.28872e+06	1.54133e+06	1.71269e+06	1.81399e+06	1.82488e+06	1.62783e+06	0.943253	0.180201	0.361686	0.86254	-0.213337	insig
MWS1855	2,5-Dimethyl pyrazine	Alkaloids	Alkaloids	C6H8N2	3	123-32-0	123509	88132.8	99927.3	138935	87692.9	160772	0.623625	0.373019	0.545212	0.804258	-0.314269	insig
Wcop008480	2,5-dimethyl-2,3,3a,7a-tetrahydro-1H-indene-1,3-diol	Terpenoids	Sesquiterpenoids	C11H16O2	3	-	13442.1	16257.9	23003.2	18016.4	21493.4	23178.1	0.710447	0.375725	0.548598	0.840723	-0.250298	insig
Zbqp001937	2,6-diamino-7-methyl-5-oxooctanoic acid	Amino acids and derivatives	Amino acids and derivatives	C9H18N2O3	1	-	24015.7	2952.56	26720	42493.8	57039.3	30325.8	0.929914	0.0779834	0.245137	0.413435	-1.27427	insig
pme0278	2,6-Diaminooimelic acid	Organic acids	Organic acids	C7H14N2O4	3	583-93-7	86165.7	73204.1	72433.9	222634	188328	135086	1.36899	0.0505375	0.214694	0.424512	-1.23612	down
Zmsp001834	2,6-Dimethoxy-1,4-benzoquinone*	Quinones	Quinones	C8H8O4	1	530-55-2	1.57467e+06	1.21981e+06	1.38261e+06	1.50732e+06	1.45075e+06	1.55295e+06	0.691023	0.39295	0.562099	0.925975	-0.110955	insig
Zmxn110201	2,6-Dimethoxy-4-hydroxyphenol-1-O-ß-D-glucopyranoside	Others	Others	C14H20O9	1	-	430416	291390	290270	675499	408446	301426	0.665274	0.386085	0.556231	0.730546	-0.452953	insig
MWS1779	2,6-Dimethylpyridine	Alkaloids	Pyridine alkaloids	C7H9N	3	108-48-5	2311.06	2311.06	2311.06	33095	28816.5	32344.5	1.46122	0.00204709	0.107112	0.0735569	-3.765	down
Zbyn004323	2,6-di-O-galloylarbutin	Lignans and Coumarins	Coumarins	C26H24O15	3	-	230821	149040	101315	20262.9	20262.9	20262.9	1.42311	0.0657213	0.232661	7.91553	2.98469	up
Lmln010063	2,6-Di-tert-butylphenol	Others	Others	C14H22O	1	128-39-2	19465.5	19770.2	22629.9	22463.9	24470.1	23726.1	1.14141	0.0810167	0.247223	0.875539	-0.191756	insig
MW0102995	2-[(1R,2R)-3-oxo-2-[(Z)-5-[3,4,5-trihydroxy-6-(hydroxymethyl)oxan-2-yl]oxypent-2-enyl]cyclopentyl]acetic acid	Lipids	Free fatty acids	C18H28O9	3	-	170348	147030	158119	76970	130389	92722.2	1.21812	0.0498905	0.214081	1.58456	0.664082	insig
pmn001700	24,30-Dihydroxy-12(13)-ene-lupeol*	Terpenoids	Triterpene	C30H48O3	1	-	70294.8	43054.8	41279.8	31643.6	39718.9	28240.7	1.06326	0.181003	0.36248	1.55245	0.634551	insig
Lmqp006559	2-Amino-1,3-eicosanediol	Lipids	Sphingolipids	C20H43NO2	2	-	352330	317736	397266	419779	413639	550694	1.09352	0.126799	0.295938	0.771131	-0.374951	insig
Lmcp000611	2-Amino-4,5-dihydro-1H-imidazole-4-acetic acid	Alkaloids	Alkaloids	C5H9N3O2	2	69098-41-5	3.31288e+06	2.5073e+06	2.61198e+06	3.15121e+06	3.83339e+06	2.99151e+06	0.868651	0.227553	0.406604	0.845234	-0.242576	insig
Zmmp000606	2-Amino-4-hydroxy-3-methylpentanoic acid	Amino acids and derivatives	Amino acids and derivatives	C6H13NO3	2	-	6.19706e+06	5.09591e+06	5.71806e+06	7.74595e+06	7.64566e+06	6.60997e+06	1.25863	0.0269249	0.180561	0.773173	-0.371136	insig
Walp007095	2-Amino-7-methyltridecan-1-ol*	Lipids	Sphingolipids	C14H31NO	2	-	11581.1	9013.92	12041.6	9025.59	7315.75	10756.9	0.807467	0.248959	0.424576	1.20438	0.26829	insig
Walp009429	2-AminodocoSane-1,5,21-triol	Lipids	Sphingolipids	C22H47NO3	2	-	254297	248661	311077	341927	311974	241664	0.493446	0.495494	0.636999	0.908963	-0.137706	insig
Walp008255	2-aminodocoSane-1,5,7,21-tetraol	Lipids	Sphingolipids	C22H47NO4	2	-	16335.7	21492.8	37303.2	29772.9	21492	29068.2	0.316338	0.818101	0.883976	0.935252	-0.0965725	insig
Walp007192	2-aminodocoSane-1,6,19,20,21-pentaol	Lipids	Sphingolipids	C22H47NO5	2	-	21884.4	19805.7	23675.6	15502.1	23684.8	26639.7	0.067314	0.968446	0.979723	0.992999	-0.0101357	insig
Walp004752	2-Aminododecane-1,4-diol	Lipids	Sphingolipids	C12H27NO2	1	-	293466	302725	232422	286450	322205	373076	0.879206	0.202787	0.383885	0.844032	-0.24463	insig
Walp007182	2-Aminohexadecane-1,15-diol	Lipids	Sphingolipids	C16H35NO2	2	-	1.07213e+06	1.51032e+06	1.55555e+06	1.26452e+06	1.38829e+06	1.58783e+06	0.180454	0.860806	0.913999	0.975795	-0.03535	insig
WaYp007721	2-Aminohexadecane-1,16,16-triol	Lipids	Sphingolipids	C16H35NO3	2	-	45332.4	50908	40622.9	40247	31696.3	50978	0.545439	0.514625	0.655019	1.11342	0.155	insig
Walp007043	2-Aminohexadecane-1,4-diol	Lipids	Sphingolipids	C16H35NO2	1	-	1.03033e+06	1.47659e+06	1.55252e+06	1.14499e+06	1.31931e+06	1.32823e+06	0.28169	0.649415	0.76062	1.07038	0.0981247	insig
WaYp006462	2-Aminohexadecane-1,5,15-triol	Lipids	Sphingolipids	C16H35NO3	1	-	189191	266633	308660	310369	388066	346098	1.05186	0.0997335	0.266586	0.731891	-0.450299	insig
Walp008158	2-AminoicoSane-1,5,19-triol	Lipids	Sphingolipids	C20H43NO3	1	-	25721.7	14827.1	25208.8	28529.5	25639.6	32275.2	0.898238	0.183691	0.364082	0.760694	-0.394613	insig
Walp007190	2-AminoicoSane-1,5,7,19-tetraol	Lipids	Sphingolipids	C20H43NO4	2	-	160661	161260	241886	166101	170030	163987	0.506387	0.513925	0.654733	1.12735	0.172932	insig
pme3017	2-Aminoisobutyric acid	Organic acids	Organic acids	C4H9NO2	2	62-57-7	4.2558e+06	3.19078e+06	3.94304e+06	2.77135e+06	3.18272e+06	3.24723e+06	1.05769	0.132924	0.305531	1.23783	0.307811	insig
WaYp007695	2-Aminooctadecane-1,16,18,18-tetraol	Lipids	Sphingolipids	C18H39NO4	2	-	12449	12859	19372.7	13348.8	12895.3	11589.4	0.64759	0.417249	0.577048	1.18098	0.239988	insig
Walp008102	2-Aminooctadecane-1,4-diol	Lipids	Sphingolipids	C18H39NO2	2	-	300085	265873	326957	292032	278019	253828	0.694578	0.343185	0.512776	1.08379	0.116091	insig
Walp009488	2-aminotetracoSane-1,6,7,23-tetraol	Lipids	Sphingolipids	C24H51NO4	2	-	21151.1	18393.4	21559.2	21337.5	23465.6	11215.9	0.396178	0.702177	0.795951	1.09077	0.125341	insig
WaYp007548	2-Aminotetradecan-1-ol*	Lipids	Sphingolipids	C14H31NO	2	-	9870.8	9442.36	12860.4	10312	15461.2	7296.5	0.0296262	0.916794	0.950602	0.972903	-0.0396324	insig
Walp004906	2-Aminotetradecane-1,11,13-triol	Lipids	Sphingolipids	C14H31NO3	1	-	83650.9	103655	111526	151784	157673	212529	1.3104	0.0451723	0.210754	0.572489	-0.804681	insig
Walp006011	2-Aminotetradecane-1,4-diol	Lipids	Sphingolipids	C14H31NO2	1	-	214786	346325	318723	300606	240841	251374	0.382695	0.560427	0.694496	1.10975	0.150236	insig
WaYp005128	2-Aminotetradecane-1,5,13-triol	Lipids	Sphingolipids	C14H31NO3	1	-	272824	355782	335554	366294	445713	471603	1.1561	0.060844	0.228608	0.751131	-0.412863	insig
pmf0175	2-Decanol	Others	Alcohol compounds	C10H22O	3	1120-06-5	399495	477774	932684	418864	458894	526865	0.48533	0.503393	0.645388	1.28857	0.365769	insig
Zmyn000230	2-Dehydro-3-deoxy-L-arabinonate*	Others	Saccharides	C5H8O5	3	-	509676	439509	385208	442303	388366	491518	0.0515513	0.934967	0.960626	1.00923	0.0132573	insig
pme3961	2'-Deoxyadenosine	Nucleotides and derivatives	Nucleotides and derivatives	C10H13N5O3	3	958-09-8	7408.22	4649.36	6269.02	9503.44	6710.38	5642.84	0.560113	0.453823	0.602106	0.838491	-0.254134	insig
pme3184	2'-Deoxyadenosine-5'-monophosphate	Nucleotides and derivatives	Nucleotides and derivatives	C10H14N5O6P	3	653-63-4	98701.7	156065	141909	101356	102020	166375	0.266038	0.762211	0.838372	1.07282	0.101408	insig
pmc0066	2'-Deoxyinosine-5'-monophosphate	Nucleotides and derivatives	Nucleotides and derivatives	C10H13N4O7P	3	3393-18-8	501866	650895	372697	647027	744042	676305	1.02617	0.142412	0.315998	0.737872	-0.438557	insig
pmb2507	2-Deoxyribose-1-phosphate	Nucleotides and derivatives	Nucleotides and derivatives	C5H11O7P	3	17210-42-3	533854	350718	278447	49819.3	44252.5	16911.8	1.3908	0.0417697	0.206423	10.4792	3.38946	up
Lmmp001673	2-Ethyl-3-methylmaleimide-N-glucoside	Alkaloids	Alkaloids	C13H19NO7	2	-	1.36444e+06	1.21076e+06	1.39559e+06	1.07521e+06	1.06193e+06	973011	1.33565	0.0199567	0.160694	1.27672	0.352442	insig
pmp000087	2-Feruloyl-sn-glycerol	Phenolic acids	Phenolic acids	C13H16O6	2	-	328283	157813	298377	200429	184303	110618	0.87738	0.202208	0.383461	1.58367	0.663274	insig
Wagp006039	2-Hexylphosphoric Acid	Others	Others	C6H15O4P	1	-	452903	320126	402715	360912	466449	421840	0.365843	0.647019	0.758712	0.941197	-0.0874315	insig
Zmsp009001	2-hydroxy-3-{[3,4,5-trihydroxy-6-({[3,4,5-trihydroxy-6-(hydroxymethyl)oxan-2-yl]oxy}methyl)oxan-2-yl]oxy}propyl octadeca-9,12-dienoate	Others	Others	C33H58O14	3	-	141783	96141.4	147106	59286.8	96711.1	78457.3	1.14755	0.0702282	0.240468	1.64224	0.715661	insig
Lmmn004951	2-Hydroxy-4-methyl-3-undecanoyloxypentanoic acid methyl ester*	Lipids	Free fatty acids	C18H34O5	2	-	47267.5	38180.1	33727.9	28013.5	45133.1	58524.6	0.198419	0.698317	0.792792	0.905099	-0.143852	insig
Lmrn002746	2-Hydroxy-4-methylpentanoic acid	Organic acids	Organic acids	C6H12O3	3	498-36-2	36356.1	25870.9	17983	29243.9	9174.69	17999	0.687686	0.371375	0.54507	1.42172	0.507637	insig
Zmyn000247	2-Hydroxyglutaric Acid*	Organic acids	Organic acids	C5H8O5	3	13095-48-2	498006	603366	388278	468079	506528	650626	0.40387	0.616681	0.734712	0.916576	-0.125674	insig
Lmmn003323	2-Hydroxyhexadecanoic acid	Lipids	Free fatty acids	C16H32O3	1	764-67-0	51908	44977	43183.2	38616.4	44233.2	48441.7	0.521634	0.494602	0.636433	1.06685	0.0933577	insig
mws0341	2-Hydroxyisocaproic acid	Organic acids	Organic acids	C6H12O3	3	20312-37-2	43852.6	24747.7	37078	212506	18342.5	51122	0.500709	0.430873	0.581847	0.374785	-1.41586	insig
Jmgn005927	2-hydroxynaringenin	Flavonoids	Flavanones	C15H12O6	3	-	2709	2709	2709	82209.2	233882	85683.7	1.43878	0.11964	0.290417	0.0202278	-5.62752	down
pmb3101	2-Isopropylmalic Acid	Organic acids	Organic acids	C7H12O5	1	49601-06-1	126551	104204	304552	67649.9	72432.1	95316	1.05132	0.254222	0.431565	2.27405	1.18526	up
Lmhp012042	2-Linoleoylglycerol*	Lipids	Glycerol ester	C21H38O4	1	3443-82-1	180540	223589	189458	158784	134129	132939	1.29501	0.0300882	0.187762	1.39388	0.479107	insig
Lmhp009190	2-Linoleoylglycerol-1,3-di-O-glucoside*	Lipids	Glycerol ester	C33H58O14	1	-	134740	106824	150335	74991.4	76331.5	82526.8	1.35084	0.0496056	0.214081	1.67586	0.744902	insig
Lmhp010334	2-Linoleoylglycerol-1-O-glucoside*	Lipids	Glycerol ester	C27H48O9	1	-	38069.4	27955.9	35419.9	21050.1	26763.7	17257.4	1.1991	0.0420688	0.206533	1.55899	0.640608	insig
Wagp002530	2-Methoxy-1-benzofuran-5-carbaldehyde	Others	Aldehyde compounds	C10H8O3	2	-	1.04503e+06	618811	1.06561e+06	1.86207e+06	2.1531e+06	1.70873e+06	1.30924	0.00717485	0.127648	0.476852	-1.06839	down
MWS2069	2-Methoxy-4-methylphenol	Phenolic acids	Phenolic acids	C8H10O2	3	93-51-6	367496	354564	425511	509034	351027	482114	0.724678	0.318266	0.48956	0.855008	-0.225991	insig
Wcgp003250	2-Methyl-3-hydroxyindan-1-one	Others	Others	C10H10O2	1	-	87132.9	93665	27702.4	46297.6	217867	97428.3	0.555227	0.429838	0.58123	0.576615	-0.794319	insig
Lmgn000224	2-Methyl-3-oxosuccinic acid	Organic acids	Organic acids	C5H6O5	3	-	92067.6	84571.4	73452.6	99426.5	99538.8	89820.1	1.02857	0.125551	0.295763	0.866012	-0.207541	insig
MWS5172	2-Methyl-4-pentenoic Acid	Organic acids	Organic acids	C6H10O2	3	1575-74-2	1007.79	1007.79	1007.79	5038.93	25380.3	22871.1	1.36047	0.120263	0.290557	0.0567338	-4.13965	down
mws0924	2-Methylglutaric acid*	Organic acids	Organic acids	C6H10O4	3	617-62-9	288344	283850	277108	84491.7	241564	416364	0.482141	0.745864	0.824087	1.14396	0.194043	insig
mws0473	2-Methylsuccinic acid*	Organic acids	Organic acids	C5H8O4	3	498-21-5	292420	119242	83242.4	102451	135081	103312	0.429934	0.511121	0.65277	1.452	0.538043	insig
Zbfn004301	2-O-(4-carboxylic acid phenethyl)-6-O-caffeoyl glucoside	Phenolic acids	Phenolic acids	C23H24O11	2	-	53453.8	95010.7	109164	94777.3	105521	146713	0.785326	0.265467	0.442131	0.74242	-0.429693	insig
Hmln000873	2-O-Galloyl-D-glucose	Phenolic acids	Phenolic acids	C13H16O10	1	-	836936	1.21411e+06	1.14675e+06	1.57571e+06	1.4727e+06	1.87779e+06	1.24241	0.0266963	0.180561	0.649141	-0.623397	insig
Hmhp001812	2'-O-Methyladenosine	Nucleotides and derivatives	Nucleotides and derivatives	C11H15N5O4	3	2140-79-6	39647	49899.8	33407.1	64820.3	58345.5	58339.7	1.25092	0.0389766	0.2034	0.677412	-0.561895	insig
HJN093	2-O-Salicyl-6-O-Galloyl-D-Glucose	Phenolic acids	Phenolic acids	C20H20O12	2	-	39647.9	31481.2	26543.9	20215.5	28199.9	31970	0.709974	0.32704	0.497086	1.21506	0.281029	insig
Lcsp001671	2-oxindole-3-acetic acid	Alkaloids	Plumerane	C10H9NO3	2	2971-31-5	63096	35782.7	64559.1	130249	113837	118160	1.32026	0.00799527	0.128841	0.451179	-1.14823	down
Lmyp003387	2-Oxo-3,4-dihydro-1H-quinoline-3-carboxylic acid	Alkaloids	Quinoline alkaloids	C10H9NO3	2	246867-17-4	353945	439676	543902	432576	270761	174920	0.92472	0.182034	0.363294	1.52293	0.606847	insig
Wcdp009528	2-oxononadecanoic acid	Lipids	Free fatty acids	C19H36O3	2	-	291249	204974	304257	220623	269415	208450	0.580386	0.412861	0.576006	1.14602	0.196631	insig
Wasn000528	2-O-α-D-Glucopyranosyl-L-ascorbic acid	Others	Vitamin	C12H18O11	2	129499-78-1	2.45679e+06	1.37971e+06	1.73368e+06	7.45509e+06	6.93678e+06	5.97316e+06	1.4104	0.00117796	0.0911953	0.273517	-1.8703	down
Lmxp006440	2-Palmitoylglycerol*	Lipids	Glycerol ester	C19H38O4	1	23470-00-0	123565	132575	142462	150636	160407	127040	0.719985	0.325912	0.496421	0.909879	-0.136253	insig
Wagn012030	2-Palmitoyl-Sn-Glycerol 3-O-Diglucoside	Lipids	Glycerol ester	C31H58O14	2	-	3.97045e+06	4.11878e+06	4.74926e+06	2.08033e+06	3.9349e+06	3.904e+06	0.820341	0.249218	0.424576	1.2943	0.372175	insig
Jmwp003339	2-Phenylethy-1-O-β-D-glucoside	Phenolic acids	Phenolic acids	C14H20O6	3	18997-54-1	1192.17	12329.1	1192.17	16782.7	17868.2	7518.26	1.02273	0.139619	0.311763	0.348914	-1.51906	down
MWS1787	2-Picoline; 2-Methylpyridine	Alkaloids	Pyridine alkaloids	C6H7N	3	109-06-8	19860.6	22954.8	30657.9	41532.2	20451.8	29466.1	0.546262	0.44847	0.599032	0.803425	-0.315764	insig
Zmgn001448	2-Propylmalic Acid*	Organic acids	Organic acids	C7H12O5	2	-	196228	302078	539292	310929	174602	246684	0.576536	0.42826	0.580575	1.41707	0.50291	insig
Lssp210384	2α,3α-Epoxy-5,7,3',4'-tetrahydroxyflavan-(4β→8)-epicatechin	Tannins	Proanthocyanidins	C30H24O12	2	-	516713	3.60052e+06	1.02514e+06	1.18221e+07	8.93286e+06	1.0871e+07	1.28735	0.00242007	0.109996	0.162599	-2.62061	down
Lmhp011388	2-α-Linolenoyl-glycerol*	Lipids	Glycerol ester	C21H36O4	2	55268-58-1	58023.1	55931.9	6892.45	6892.45	6892.45	6892.45	1.03453	0.183681	0.364082	5.84444	2.54706	up
Lmhp008513	2-α-Linolenoyl-glycerol-1,3-di-O-glucoside	Lipids	Glycerol ester	C33H56O14	2	-	43296.1	19282.9	26760.6	6289.5	14080	11845.1	1.21705	0.103757	0.271231	2.77326	1.47158	up
Lmhp009526	2-α-Linolenoyl-glycerol-1-O-glucoside*	Lipids	Glycerol ester	C27H46O9	1	-	27228.4	16254	44280.3	6396.67	13252.8	12068.3	1.16934	0.141669	0.314846	2.76699	1.46832	up
Lakn001671	2-β-D-Glucopyranosyloxy-5-hydroxy-phenylacetic acid	Phenolic acids	Phenolic acids	C14H18O9	1	-	425257	625061	716468	779992	719690	694424	0.875502	0.234681	0.413379	0.805242	-0.312506	insig
Lakn003294	2-β-D-Glucopyranosyloxy-5-hydroxyphenylacetic acidmethylester*	Phenolic acids	Phenolic acids	C15H20O9	1	-	3.55855e+06	3.98779e+06	3.3575e+06	2.02661e+06	2.45683e+06	1.98713e+06	1.39138	0.00400359	0.117522	1.68514	0.752871	insig
ZbWp001588	3-(((S)-1-carboxy-2-phenylethyl)amino)-2,5-dihydroxycyclopentane-1-carboxylic acid	Others	Others	C15H19NO6	1	-	62510.7	64444.2	60077.5	83417.2	54016.7	66231.4	0.386389	0.583591	0.710354	0.918332	-0.122912	insig
Zbfn003303	3-(Hydroxycinnamoyl)-quinic acid*	Phenolic acids	Phenolic acids	C16H18O8	1	-	671886	151131	588427	279875	335569	227503	0.482805	0.361266	0.53134	1.67442	0.743659	insig
Zbqp000579	3-(Pyrazol-1-yl)-L-alanine	Amino acids and derivatives	Amino acids and derivatives	C6H9N3O2	1	2734-48-7	8.03971e+06	4.67586e+06	1.01206e+07	1.32749e+07	8.82386e+06	3.75322e+06	0.0808207	0.771099	0.843539	0.883342	-0.178957	insig
Lmdn006811	3,24-Dihydroxyolean-12-en-22-one (Soyasapogenol E)*	Terpenoids	Triterpene	C30H48O3	1	6750-59-0	59032.4	39710.9	43853.3	68791	38559.9	23182.8	0.361457	0.802796	0.87013	1.09241	0.127518	insig
Lmsp004137	3,4,2',4',6'-Pentahydroxychalcone	Flavonoids	Chalcones	C15H12O6	2	73692-51-0	2.34714e+06	2.40521e+06	2.71773e+06	3.192e+06	3.75065e+06	2.4192e+06	0.899652	0.239364	0.418441	0.797928	-0.32567	insig
Lmsn003297	3,4,2',4',6'-Pentahydroxychalcone-4'-O-glucoside	Flavonoids	Chalcones	C21H22O11	2	-	495874	319566	210431	329151	265963	412996	0.0693458	0.953481	0.97191	1.01762	0.0251966	insig
Lmgp004167	3',4,4',5,7-Pentahydroxyflavan (Luteoforol)	Flavonoids	Flavanols	C15H14O6	2	13392-26-2	861867	927890	840481	2.5993e+06	2.23733e+06	2.17446e+06	1.45006	0.00643402	0.127648	0.375154	-1.41445	down
MWS04491	3,4-Dehydro-DL-proline	Amino acids and derivatives	Amino acids and derivatives	C5H7NO2	3	3395-35-5	22243.6	16551.1	9792.22	27583.9	36131.9	16961.8	0.905321	0.19256	0.369571	0.602236	-0.731598	insig
Lahp003986	3,4-Dihydro-4-(4'-hydroxyphenyl)-5,7-dihydroxycoumarin glucoside	Lignans and Coumarins	Coumarins	C21H22O10	2	-	2.43782e+07	3.31195e+07	3.60126e+07	3.0905e+07	2.77267e+07	2.48897e+07	0.524741	0.457856	0.60607	1.1196	0.162979	insig
Zbln005108	3,4-dihydroxy-allylbenzene4-O-p-D-xylopyranosyI-(1-→6)-β-D-glucopyranoside	Phenolic acids	Phenolic acids	C20H28O11	3	-	3003.07	3003.07	3003.07	360369	239591	154062	1.45289	0.053458	0.220389	0.0119482	-6.38706	down
pme2598	3,4-Dihydroxybenzeneacetic acid*	Phenolic acids	Phenolic acids	C8H8O4	3	102-32-9	121171	149534	76926.8	9204.37	9204.37	9204.37	1.44444	0.0370563	0.200734	12.5894	3.65413	up
mws0183	3,4-Dihydroxybenzoic acid (Protocatechuic acid)	Phenolic acids	Phenolic acids	C7H6O4	3	99-50-3	92760.7	128348	78703.3	216601	612087	349541	1.30166	0.125736	0.295763	0.25446	-1.97449	down
pme3827	3,4-Dihydroxy-L-phenylalanine (L-Dopa)	Amino acids and derivatives	Amino acids and derivatives	C9H11NO4	2	59-92-7	866540	1.11681e+06	1.27288e+06	1.67254e+06	1.44475e+06	1.30354e+06	1.1109	0.0727137	0.241636	0.736565	-0.441116	insig
MWSmce332	3,4-Dimethoxycinnamic acid	Phenolic acids	Phenolic acids	C11H12O4	3	2316-26-9	1702.34	1702.34	1702.34	16269	23711.3	14576.7	1.45074	0.0277712	0.182849	0.0936091	-3.41721	down
MWSmce284	3,4-Dimethoxyphenol	Phenolic acids	Phenolic acids	C8H10O3	3	2033-89-8	32174.4	60964.2	33498.5	81546.9	73837.4	89567.8	1.24803	0.0345751	0.196964	0.516987	-0.9518	insig
Zahp007439	3,4-Methylenedioxycinnamaldehyde	Others	Aldehyde compounds	C10H8O3	3	58095-77-5	46451.5	63387.2	62986.6	60491.7	63648.8	49632.1	0.058259	0.966376	0.978882	0.994548	-0.00788711	insig
Lmsp004301	3',5,5',7-Tetrahydroxyflavanone-7-O-glucoside*	Flavonoids	Flavanones	C21H22O11	1	-	2.84198e+07	2.57191e+07	2.93782e+07	3.65555e+07	3.06787e+07	2.07989e+07	0.117466	0.777523	0.849248	0.948702	-0.0759732	insig
mws0914	3,5,7-Trihydroxyflavanone (Pinobanksin)*	Flavonoids	Flavanonols	C15H12O5	1	548-82-3	1.02353e+06	179961	313456	179959	233515	101213	0.887934	0.329512	0.499228	2.94732	1.5594	insig
Lahp002608	3,5-Dihydro-2H-Furo[3,2-C]Quinolin-4-One*	Alkaloids	Quinoline alkaloids	C11H9NO2	1	-	2.87549e+07	1.66091e+07	3.11179e+07	4.14083e+07	3.91298e+07	4.09072e+07	1.14434	0.0761151	0.244601	0.629764	-0.667117	insig
MWSmce454	3,5-Dihydroxyacetophenone	Phenolic acids	Phenolic acids	C8H8O3	3	51863-60-6	58035.8	17915.9	59837.5	147923	54723.7	28054.6	0.476957	0.484143	0.626983	0.588595	-0.764654	insig
Lcdn000603	3,5-Dimethoxy-4-acetoxy trans-cinnamyl beta-D-glucopyranoside	Others	Others	C19H26O10	2	-	413890	288540	334128	866769	892823	692868	1.39857	0.00594197	0.127648	0.422661	-1.24243	down
Lamn006238	3,9-dihydroeucomnalin glucoside*	Flavonoids	Other Flavonoids	C23H26O11	2	-	469598	403625	751976	190501	235483	155228	1.33651	0.0765797	0.245137	2.79622	1.48348	up
Jmwn002494	3-[4-(β-D-glucopyranoside)-phenylacrylic]-acid	Phenolic acids	Phenolic acids	C15H18O8	1	-	1.56469e+07	1.4021e+07	1.56918e+07	1.34476e+07	1.99921e+07	1.58908e+07	0.418221	0.565215	0.699813	0.919503	-0.121073	insig
Hmgp002327	3-amino-2-naphthoic acid*	Alkaloids	Alkaloids	C11H9NO2	1	-	1.17279e+07	9.46106e+06	1.71357e+07	3.021e+07	2.47023e+07	2.31627e+07	1.29759	0.0133556	0.140433	0.490869	-1.02659	down
pme1738	3-Carbamyl-1-methylpyridinium;(1-Methylnicotinamide)	Alkaloids	Pyridine alkaloids	C7H9N2O	3	1005-24-9	30977.7	29151.6	33878.3	40187.1	28373.2	42597.7	0.727612	0.322497	0.493375	0.845712	-0.241761	insig
MWS1777	3-Chloroaniline	Alkaloids	Alkaloids	C6H6ClN	1	108-42-9	1.54905e+07	1.41871e+07	1.47772e+07	1.51518e+07	1.3724e+07	1.41155e+07	0.582154	0.440043	0.591445	1.03404	0.048293	insig
Lmbn000198	3-Dehydro-L-Threonic Acid	Others	Saccharides	C4H6O5	1	-	5.77842e+07	6.27855e+07	6.56426e+07	6.4838e+07	5.8149e+07	6.31102e+07	0.0039477	0.990567	0.994095	1.00062	0.000892436	insig
ML10176345	3-Dehydroshikimic acid	Organic acids	Organic acids	C7H8O5	3	2922-42-1	162165	103039	149686	67585.3	67229.1	69300.3	1.35494	0.0595942	0.228175	2.03263	1.02335	up
Lchp000221	3-Ethylidene-7-hydroxy-6-methoxyphthalide	Others	Lactones	C11H10O4	1	-	1.39084e+06	1.19215e+06	1.42503e+06	1.32424e+06	1.06323e+06	1.39396e+06	0.432094	0.578735	0.707846	1.05992	0.0839584	insig
pmn001515	3-Galloylshikimic acid	Phenolic acids	Phenolic acids	C14H14O9	2	110082-91-2	120239	88471.5	77838.5	87290.9	118327	79700.9	0.00839548	0.982313	0.989334	1.00431	0.00620447	insig
Wchn004015	3-Hydroxy-1-(4'-hydroxy-3'-methoxyphenyl)-propan-1-one	Others	Others	C10H12O4	3	-	66683.9	14232	52152.9	31127.8	59348.6	30457.6	0.0594801	0.838083	0.898675	1.10034	0.137953	insig
Yacp000453	3-hydroxy-1-methylpyrrolidin-2-one*	Alkaloids	Pyrrole alkaloids	C5H9NO2	2	132996-63-5	1.07953e+06	467276	549126	1.14131e+06	913508	940022	0.907048	0.254944	0.432267	0.699849	-0.514884	insig
Lmmn009932	3-Hydroxy-24-methylene-9,19-cyclolanostan-26-oic acid (Ambolic acid)	Terpenoids	Triterpene	C31H50O3	3	13878-93-8	15980.6	12775.9	12112.5	7761.63	9685.98	10918.3	1.19051	0.0542508	0.222855	1.44078	0.526854	insig
pmn001690	3-Hydroxy-4-isopropylbenzylalcohol-3-O-glucoside	Others	Alcohol compounds	C16H24O7	2	-	61257.8	65137.2	93820.5	39741.9	59032.9	56305.4	1.00714	0.159117	0.336127	1.42001	0.505901	insig
Lmmn009170	3-Hydroxy-9,19-cyclolanost-24-en-26-oic acid (Mangiferolic acid)*	Terpenoids	Triterpene	C30H48O3	1	4184-34-3	51124.9	27927.9	27215.9	20381.5	26186.7	20058	1.0141	0.230293	0.408155	1.595	0.673555	insig
mws0576	3-Hydroxybutyric acid	Organic acids	Organic acids	C4H8O3	3	300-85-6	391187	277409	344334	708919	417494	338999	0.823354	0.310839	0.483947	0.691225	-0.532773	insig
MWSmce248	3-Hydroxycinnamic Acid*	Phenolic acids	Phenolic acids	C9H8O3	3	14755-02-3	821335	1.48867e+06	378932	949698	2.33699e+06	961135	0.667557	0.413339	0.576006	0.633014	-0.65969	insig
Lmmn008971	3-Hydroxycycloarta-24-ene-26-oic acid (Isomangiferolic acid)*	Terpenoids	Triterpene	C30H48O3	1	13878-92-7	81270.5	51643.6	51410.4	84068.4	100081	29304.4	0.0786829	0.710142	0.797282	0.863534	-0.211676	insig
Lcsn003224	3-Hydroxydecanedioic acid	Organic acids	Organic acids	C10H18O5	3	73141-46-5	333421	314134	150586	100124	106084	251983	0.87972	0.213571	0.392848	1.74194	0.800699	insig
MWS3036	3-Hydroxyglutaric acid	Organic acids	Organic acids	C5H8O5	3	638-18-6	554681	549017	625589	586834	482054	599427	0.340597	0.67577	0.780459	1.03655	0.0517855	insig
MWS04559g	3-Hydroxy-L-phenylalanine*	Amino acids and derivatives	Amino acids and derivatives	C9H11NO3	1	587-33-7	1.84885e+06	1.03768e+06	2.63028e+06	1.09782e+07	4.52045e+06	3.58169e+06	1.17856	0.187369	0.366019	0.289135	-1.79018	down
Zmrp110405	3-Hydroxylup-20(29)-en-24-oic acid	Terpenoids	Triterpene	C30H48O3	3	-	9554.92	7218.26	6944.29	4335.07	5328.73	3641.96	1.30035	0.0321433	0.191906	1.7825	0.833899	insig
MWSHC20176	3-Hydroxylup-20(29)-en-28-oic acid (Betulinic acid)*	Terpenoids	Triterpene	C30H48O3	1	472-15-1	68067	46689.4	49476.9	31480.7	97956.1	27665.1	0.34549	0.928306	0.958932	1.04539	0.0640463	insig
Lmqn008288	3-Hydroxyoctadecanoic Acid	Lipids	Free fatty acids	C18H36O3	2	45261-96-9	226499	215203	207952	330509	197537	230907	0.575138	0.458531	0.60607	0.855988	-0.224338	insig
mws1389	3-Hydroxyolean-12-en-28-oic acid (Oleanolic acid)*	Terpenoids	Triterpene	C30H48O3	1	508-02-1	16771.3	19610.2	23856.2	26759.4	87015.5	73853	1.17372	0.144313	0.317174	0.321049	-1.63914	down
MWS4301	3-hydroxyphenylacetic acid*	Phenolic acids	Phenolic acids	C8H8O3	3	621-37-4	61140.2	121359	100361	89403.1	119208	141301	0.634158	0.390898	0.560871	0.808375	-0.306903	insig
pme2601	3-Hydroxypropanoic acid	Organic acids	Organic acids	C3H6O3	3	503-66-2	135020	193141	156031	221564	187483	214709	1.0942	0.0933771	0.260456	0.776252	-0.365404	insig
pmp001275	3-Hydroxypropyl palmitate glc-glucosamine	Alkaloids	Alkaloids	C31H61O14N	3	-	1.27465e+06	1.7295e+06	1.71099e+06	816475	1.57807e+06	1.53343e+06	0.604135	0.424228	0.577832	1.2004	0.263518	insig
MWSmce052	3-Hydroxyurs-12-en-28-oic acid (3-Epiursolic acid)*	Terpenoids	Triterpene	C30H48O3	1	989-30-0	72682.1	43368.7	44590.1	73094.2	37822.4	22674.5	0.490855	0.64241	0.756187	1.20248	0.266015	insig
mws4053	3-Hydroxyurs-12-en-28-oic acid (Ursolic acid)*	Terpenoids	Triterpene	C30H48O3	1	77-52-1	58210.5	35506.5	38153.6	28282	34769.8	23387.4	1.06805	0.156899	0.333943	1.52559	0.609366	insig
Hmmp001310	3-Indoleacrylic acid*	Alkaloids	Plumerane	C11H9NO2	1	1204-06-4	1.42057e+07	9.47256e+06	1.75711e+07	3.90455e+07	2.99801e+07	2.3584e+07	1.27167	0.0426203	0.207553	0.44541	-1.16679	down
pme2244	3-Indolepropionic acid	Alkaloids	Plumerane	C11H11NO2	3	830-96-6	9402.75	1397.84	8334.16	34589.9	26354.9	14829.9	1.1259	0.0638366	0.230397	0.252522	-1.98552	down
Lmbn001754	3-Isopropylmalic Acid*	Organic acids	Organic acids	C7H12O5	2	921-28-8	445798	306283	508385	296031	703193	299657	0.0793399	0.936841	0.960904	0.970424	-0.0433133	insig
Wmln000659	3-Methyl-4,8-dihydroxy-3,4-dihydroisocoumarin	Lignans and Coumarins	Coumarins	C10H10O4	3	33788-22-6	134432	130789	107534	77849.6	86225.4	75985.1	1.3725	0.0233654	0.169627	1.55276	0.634835	insig
pme0181	3-Methyl-L-Histidine*	Amino acids and derivatives	Amino acids and derivatives	C7H11N3O2	3	368-16-1	924862	686107	1.48294e+06	436639	433397	252550	1.26387	0.100354	0.26699	2.75606	1.46261	up
Lmbn000216	3-Methylmalic acid*	Organic acids	Organic acids	C5H8O5	3	152204-30-3	541974	557682	521943	580517	439569	529329	0.431249	0.622454	0.738818	1.04659	0.0656936	insig
MWS2010	3-nitro-L-tyrosine	Amino acids and derivatives	Amino acids and derivatives	C9H10N2O5	3	621-44-3	61249.8	44195.8	44923.6	89095.2	53350.7	67408.5	0.968446	0.189508	0.368808	0.716541	-0.480878	insig
Zbfn004495	3-O-(3,5-Dimethoxy-4-hydroxybenzoyl)-4-O-caffeoylquinic acid	Phenolic acids	Phenolic acids	C25H26O13	2	-	31021.3	16164.5	41718.1	9348.23	39025	28588.3	0.31976	0.745417	0.824087	1.15517	0.208111	insig
Zbfn004208	3-O-(3-Methoxy-4-hydroxybenzoyl)-4-O-caffeoylquinic acid	Phenolic acids	Phenolic acids	C24H24O12	2	-	159054	118253	92370.8	112724	87687.2	115211	0.534274	0.464139	0.608346	1.17127	0.228074	insig
Wabn003563	3'-O-Beta-D-Glucopyranosyl plumbagic acid	Phenolic acids	Phenolic acids	C17H22O10	2	-	7.57031e+06	3.94465e+06	4.56723e+06	3.8837e+06	3.03832e+06	5.46817e+06	0.631814	0.414771	0.576913	1.29798	0.376265	insig
Zaln004082	3-O-caffeoylshikimic acid*	Phenolic acids	Phenolic acids	C16H16O8	1	-	1.74919e+06	256862	237512	294683	1.15953e+06	277095	0.0366953	0.786184	0.856716	1.29588	0.373931	insig
Zmhn003297	3-O-Digalloyl quinic acid	Phenolic acids	Phenolic acids	C21H20O14	3	-	18428.5	25858.3	38472.3	36615.6	44057.7	33934.1	0.918143	0.205454	0.386495	0.722108	-0.469713	insig
Hmln000659	3-O-Galloyl-D-glucose*	Phenolic acids	Phenolic acids	C13H16O10	1	-	971273	952212	1.39663e+06	1.02553e+06	2.17404e+06	1.97617e+06	0.889812	0.216453	0.39637	0.641477	-0.64053	insig
Yphn011804	3'-O-Methyldiplacol	Flavonoids	Flavanonols	C26H30O7	3	-	193456	163466	220163	89292.3	92041.8	98731.6	1.41672	0.023596	0.169627	2.06053	1.04302	up
Wayn004109	3'-O-Methylellagic acid 4-O-beta-D-glucoside	Tannins	Tannin	C21H18O13	3	-	71828.2	46342.6	83707	83398.4	121618	91517.6	1.0093	0.12043	0.290557	0.680792	-0.554715	insig
pmn001421	3-O-p-Coumaroylquinic acid*	Phenolic acids	Phenolic acids	C16H18O8	3	87099-71-6	9.82887e+06	310259	334718	93513.5	252345	114531	0.940216	0.402662	0.568487	22.75	4.50779	insig
pmb3064	3-O-p-Coumaroylquinic acid-O-glucoside	Phenolic acids	Phenolic acids	C22H28O13	3	-	29154.7	17384.9	20151.2	34160.8	33644.6	18224.7	0.615523	0.372668	0.545212	0.775204	-0.367353	insig
Wagp005779	3-Oxo-Alpha-Ionol 3'-(6''-Malonyl)Glucoside	Terpenoids	Sesquiterpenoids	C22H32O10	3	-	13915.7	5606.34	18991.1	103999	122244	88555.7	1.38368	0.00512408	0.127648	0.122342	-3.03101	down
Ysjn001064	3-Oxopentanedioic acid	Organic acids	Organic acids	C5H6O5	3	542-05-2	26925.7	26920.4	16901.7	16263.9	38702.9	25242.6	0.21289	0.696062	0.79174	0.88204	-0.181084	insig
Zmgn000447	3-Phospho-D-glyceric acid	Others	Saccharides	C3H7O7P	3	820-11-1	373901	302721	172172	27639.6	97144.4	74442	1.26168	0.0544124	0.222869	4.26046	2.09101	up
Wcfp003437	3-Prenyl-4,2',4'-Trihydroxychalcone;(licoagrochalcone A)	Flavonoids	Chalcones	C20H20O4	3	202815-28-9	368912	81384.8	354805	39227.4	17366	55319.3	1.23019	0.130376	0.300655	7.19401	2.8468	up
Zblp001009	3-pyridine-methanol-O-β-D-glucopyranosyl	Alkaloids	Pyridine alkaloids	C12H17NO6	2	-	394337	464811	290282	269629	311400	154237	0.992331	0.116903	0.284975	1.56328	0.64458	insig
Ladp002935	3-quinolinecarboxylic acid	Alkaloids	Quinoline alkaloids	C10H7NO3	2	-	188992	65359.7	254332	152799	180904	225158	0.376861	0.79901	0.867339	0.910215	-0.13572	insig
Lmyn003835	4-(3,4,5-Trihydroxybenzoxy)benzoic acid	Phenolic acids	Phenolic acids	C14H10O7	3	-	3.53468e+06	5.15629e+06	1.96253e+06	5.66145e+06	4.29282e+06	6.83845e+06	0.926837	0.161274	0.338147	0.634411	-0.656509	insig
Wafn002379	4-(3-Methylbutanoyl)Sucrose	Others	Saccharides	C17H30O12	3	-	45048.3	34958	41273.5	36809.6	48221.4	42717.5	0.338914	0.651373	0.76228	0.949363	-0.0749679	insig
Hmtp000776	4,5,6-Trihydroxy-2-cyclohexen-1-ylideneacetonitrile	Alkaloids	Alkaloids	C8H9NO3	3	-	59871	24913.4	22957.4	10445.7	19956.2	10856.6	1.13045	0.200441	0.38165	2.61138	1.38481	up
Zmmp000635	4,5-Dehydro-L-leucine	Amino acids and derivatives	Amino acids and derivatives	C6H11NO2	2	-	1.35711e+07	1.37922e+07	1.70153e+07	1.32878e+07	1.32902e+07	1.00179e+07	0.928243	0.171285	0.352322	1.21266	0.278179	insig
Wccp001401	4-[2-formyl-5-(hydroxymethyl)pyrrol-1-yl]butanoic acid	Alkaloids	Alkaloids	C10H13NO4	2	-	235382	180391	179330	309323	283699	295116	1.32956	0.0220712	0.166819	0.670057	-0.577644	insig
Zbqp002313	4-amino-5-(butylamino)-5-oxopentanoic acid	Amino acids and derivatives	Amino acids and derivatives	C9H18N2O3	2	-	127081	46208.8	145478	211002	193474	146551	0.952034	0.110949	0.276684	0.578499	-0.789613	insig
Zbqp003444	4-amino-5-oxo-5-(pentylamino)pentanoic acid	Amino acids and derivatives	Amino acids and derivatives	C10H20N2O3	2	-	4048.95	4048.95	22719.6	4048.95	4048.95	4048.95	0.652865	0.42265	0.577048	2.53708	1.34317	insig
mws1336	4-Aminobenzoic acid	Phenolic acids	Phenolic acids	C7H7NO2	3	150-13-0	31154.2	45229.5	29759.3	49284.5	51168.6	50433.2	1.18683	0.0926867	0.260456	0.703464	-0.507452	insig
Zaln004057	4-caffeoylshikimic acid*	Phenolic acids	Phenolic acids	C16H16O8	1	-	1.24637e+06	208441	191678	151014	1.11139e+06	267467	0.0298917	0.937035	0.960904	1.07622	0.105978	insig
pmn001477	4-C-Glucose-1,3,6-trihydroxy-7-methoxyxanthone	Flavonoids	Other Flavonoids	C20H20O11	2	-	710027	442205	342982	1.5293e+06	1.62889e+06	1.17264e+06	1.34344	0.00679319	0.127648	0.345249	-1.53429	down
Ladp002110	4-hydroxy-2-oxo-1,2-dihydroquinoline-3-carboxylic acid	Alkaloids	Quinoline alkaloids	C10H7NO4	3	73776-24-6	189106	210417	168656	80853.2	86579.2	123943	1.34268	0.00724756	0.127648	1.94999	0.963464	insig
pme2761	4-Hydroxy-2-oxoglutaric acid	Organic acids	Organic acids	C5H6O6	3	1187-99-1	470520	450792	472960	643878	402577	561897	0.591303	0.419974	0.577048	0.866895	-0.206071	insig
MWSmce466	4-Hydroxyacetophenone	Others	Ketone compounds	C8H8O2	3	99-93-4	55255.6	35782.2	41670	33637.6	42037.6	61253.3	0.0557985	0.895663	0.9373	0.969176	-0.0451699	insig
Lakn002075	4-Hydroxybenzoic acid glucosyl xyloside	Phenolic acids	Phenolic acids	C18H24O12	2	-	291365	434781	285166	243984	239692	237337	1.1076	0.186066	0.364627	1.40262	0.488128	insig
MWSmce190	4-Hydroxy-L-Isoleucine	Amino acids and derivatives	Amino acids and derivatives	C6H13NO3	3	781658-23-9	163164	226528	273256	305535	304769	251193	0.949882	0.16394	0.343226	0.76953	-0.37795	insig
MWSCX017	4-hydroxyphenyl acrylaldehyde	Others	Aldehyde compounds	C9H8O3	3	-	96621.9	76524.4	61484.3	120447	159289	87828.8	1.03954	0.152596	0.326943	0.638337	-0.647609	insig
MWSmce370	4-Hydroxyphenylacetic acid*	Phenolic acids	Phenolic acids	C8H8O3	3	156-38-7	64146.7	112407	102573	62880.1	108189	67672.9	0.450811	0.548666	0.683357	1.16916	0.225466	insig
pmb2221	4-Hydroxysphinganine; Phytosphingosine	Lipids	Sphingolipids	C18H39NO3	3	554-62-1	261362	203004	263203	242467	220184	294421	0.235075	0.756346	0.832572	0.961032	-0.0573443	insig
Yalp002838	4-methoxy-5-hydroxymethylcoumarin	Lignans and Coumarins	Coumarins	C11H10O4	1	-	1.61839e+06	1.01011e+06	2.11252e+06	1.55845e+06	1.12871e+06	1.51604e+06	0.259143	0.644452	0.757471	1.12796	0.17371	insig
pmf0440	4-MethoxycinnaMaldehyde	Others	Aldehyde compounds	C10H10O2	2	1963-36-6	143707	144612	168884	151743	184839	152862	0.544186	0.477394	0.620348	0.934125	-0.0983118	insig
Zmmp002106	4-methyl-1,5,2,3-dioxadiazinan-2-amine	Nucleotides and derivatives	Nucleotides and derivatives	C3H9N3O2	2	-	4.73984e+06	2.05733e+06	2.02364e+06	1.11909e+06	1.33461e+06	1.1233e+06	1.19911	0.190859	0.369264	2.46598	1.30216	up
pmb0764	4-Methyl-5-thiazoleethanol	Others	Others	C6H9NOS	3	137-00-8	24876.9	32014.7	36428.7	134115	94181.2	97801.6	1.41735	0.0202711	0.160694	0.286172	-1.80504	down
Lamp000484	4-Methylazetidine-2-Carboxylic acid*	Alkaloids	Alkaloids	C5H9NO2	2	1779725-63-1	2.29899e+06	891117	1.75577e+06	1.48222e+06	1.17005e+06	521299	0.69783	0.308832	0.481887	1.55846	0.640123	insig
ZbWn008251	4-methylbenzenesulfonic octadeca-14,17-dienoic anhydride	Others	Others	C25H38O4S	2	-	147404	93124.4	101301	13776.9	13776.9	13776.9	1.44902	0.0272939	0.180561	8.27062	3.04799	up
Zmhn002032	4-O-(6'-O-Glucosylcaffeoylglucosyl)-4-hydroxybenzyl alcohol	Phenolic acids	Phenolic acids	C28H34O15	2	-	308783	274859	392460	197134	233445	187882	1.28006	0.0608097	0.228608	1.57827	0.658348	insig
Wasn000977	4-O-galactopyranosylxylose	Others	Saccharides	C11H20O10	3	14087-31-1	15507.3	16085.6	20783.9	29687.1	41160.7	23156.1	1.2136	0.107745	0.274983	0.557178	-0.843789	insig
Zmhn000892	4-O-Glucosyl-3,4-dihydroxybenzyl alcohol	Others	Others	C13H18O8	1	-	841747	1.35213e+06	630865	1.63435e+06	1.98426e+06	1.10225e+06	1.00694	0.133712	0.305972	0.598353	-0.740931	insig
Zmhn002227	4-O-Glucosyl-sinapate	Phenolic acids	Phenolic acids	C17H22O10	1	-	8.95186e+06	8.5394e+06	9.08715e+06	8.82054e+06	7.14056e+06	8.25645e+06	0.870717	0.247456	0.423651	1.09749	0.134202	insig
pme2596	4-Pyridoxic acid	Others	Vitamin	C8H9NO4	3	82-82-6	70893.5	67227	67218.5	119128	117195	127696	1.45302	0.0013688	0.0911953	0.564088	-0.826007	insig
pmb0801	4-Pyridoxic acid-O-glucoside	Others	Vitamin	C14H19NO9	1	-	180065	217291	162433	583319	445797	295681	1.29826	0.0866618	0.252808	0.422546	-1.24282	down
Hmtn001120	5-(2-Hydroxyethyl)-2-O-glucosylphenol*	Phenolic acids	Phenolic acids	C14H20O8	3	-	7.55385e+06	6.17271e+06	6.00403e+06	9.13522e+06	1.0331e+07	9.346e+06	1.34443	0.00952007	0.131148	0.684799	-0.546248	insig
Wcfp001055	5-(2-hydroxyethylidene)furan-2-one	Others	Others	C6H6O3	3	-	32889.1	57149.8	43087.8	63920.4	51718.3	38481.2	0.479433	0.529285	0.665266	0.863787	-0.211253	insig
Wcgp003276	5-(2-hydroxypropyl)-3H-2-benzofuran-1-one	Others	Others	C11H12O3	3	-	68838.4	31632.2	63641.2	73272	74050.8	34312.8	0.20103	0.755976	0.832572	0.903523	-0.146367	insig
Zbzp007397	5,6,7,7a-tetrahydro-4,4,7a-trimethyl-2(4H)-benzofuranone	Others	Others	C11H16O2	3	15356-74-8	34069.4	12509.2	14748.4	18120	20227.1	25043.8	0.278276	0.930868	0.96017	0.967442	-0.0477533	insig
MWS2673	5,6-DiHETrE[(±)5,6-dihydroxy-8Z,11Z,14Z-eicosatrienoic acid]	Lipids	Free fatty acids	C20H34O4	2	213382-49-1	44636	25046.6	39742.4	9849.8	16779.9	14824.7	1.31043	0.0487732	0.214047	2.63965	1.40035	up
pme0151	5,6-Dihydrouracil	Nucleotides and derivatives	Nucleotides and derivatives	C4H6N2O2	3	504-07-4	64592	53323.8	41603.1	54219.4	75271.7	125274	0.892324	0.267585	0.443562	0.626142	-0.675438	insig
MWS0686	5,6-Dihydroxy-1H-indole-2-carboxylic acid	Alkaloids	Plumerane	C9H7NO4	3	4790-08-3	13180.6	4343.47	14827.9	2396.78	6413.61	12824.8	0.530761	0.467463	0.611564	1.49534	0.580473	insig
Wmkp002590	5,7-Dihydroxy-4-methoxyflavone-3-O-xylose-(1-6)-glucose	Flavonoids	Flavones	C27H30O15	3	-	729567	716102	617472	409995	482855	389592	1.3799	0.0052301	0.127648	1.60876	0.685949	insig
Layp002880	5,7-Dihydroxychromone glucoside	Others	Chromone	C15H16O9	2	-	106383	96429	94247.2	73277.9	96181.4	97977.2	0.70999	0.346895	0.516129	1.11076	0.151553	insig
Wbwp010459	5-[(2r,3s,4s,5s)-5-(2h-1,3-benzodioxol-5-yl)-3,4-dimethyloxolan-2-yl]-2-methoxyphenol*	Lignans and Coumarins	Lignans	C20H22O5	1	-	727335	695025	867633	782504	868882	748165	0.428285	0.602725	0.724607	0.954342	-0.067421	insig
MWSmce001	5-Acetylsalicylic acid	Phenolic acids	Phenolic acids	C9H8O4	2	13110-96-8	36169.9	19712.6	32764.6	1431.97	45509.1	1431.97	0.904245	0.463234	0.608291	1.83257	0.873871	insig
Lmqp000329	5-Aminoimidazole ribonucleotide	Nucleotides and derivatives	Nucleotides and derivatives	C8H14N3O7P	1	25635-88-5	967462	478497	840017	64405.3	66816.8	80133.6	1.43574	0.0419	0.206423	10.8158	3.43507	up
pme0120	5-Aminovaleric acid	Organic acids	Organic acids	C5H11NO2	3	660-88-8	15321	14554	14556.1	49264.1	60244.8	38539.6	1.42816	0.031191	0.188619	0.300111	-1.73643	down
pme1474	5'-Deoxy-5'-(methylthio)adenosine	Nucleotides and derivatives	Nucleotides and derivatives	C11H15N5O3S	1	2457-80-9	1.01799e+06	976249	933379	1.2118e+06	1.15498e+06	1.12416e+06	1.3671	0.00613122	0.127648	0.838632	-0.25389	insig
MWSmce116	5'-Deoxyadenosine	Nucleotides and derivatives	Nucleotides and derivatives	C10H13N5O3	3	4754-39-6	1969.81	1969.81	1969.81	17482.7	11153.2	13937.8	1.44926	0.0217302	0.166401	0.138804	-2.84887	down
Lmmn003663	5-Glucosyloxy-2-Hydroxybenzoic acid methyl ester	Phenolic acids	Phenolic acids	C14H18O9	1	-	3.67192e+06	3.69985e+06	8.08403e+06	7.86791e+06	4.34694e+06	1.02231e+07	0.685031	0.360713	0.531081	0.688823	-0.537795	insig
MWStz073	5-Hydroxy-2-pyrrolidinone	Alkaloids	Pyrrole alkaloids	C4H7NO2	3	62312-55-4	122835	127764	127075	168655	158433	115634	0.771895	0.313176	0.48651	0.853075	-0.229256	insig
Zahn007990	5-hydroxy-3,4-dimethyl-5-pentylfuran-2(5H)-one*	Others	Others	C11H18O3	3	-	23628.8	30103.3	30735.2	24876.7	29451.2	41660.9	0.44634	0.538745	0.674149	0.87997	-0.184474	insig
Wcgp011192	5-Hydroxy-8,8-dimethyl-1,3,4,4a,4b,5,6,7,8a,9-decahydrophenanthren-2-one	Others	Others	C16H24O2	3	-	6063.08	6442.08	11358.9	10008.6	9030.99	8439.75	0.58818	0.557575	0.691569	0.868435	-0.20351	insig
MWSprf117	5-Hydroxy-DL-tryptophan(5-HTP)	Amino acids and derivatives	Amino acids and derivatives	C11H12N2O3	1	56-69-9	43598.3	55317.6	79937.1	137157	91671.3	43598.3	0.610856	0.372063	0.545212	0.656519	-0.607092	insig
Wcfp005519	5-hydroxyindene-1,3-dione	Terpenoids	Sesquiterpenoids	C9H6O3	3	131977-61-2	5.56684e+06	6.07998e+06	5.64831e+06	6.11044e+06	6.02429e+06	5.79939e+06	0.738556	0.32625	0.496421	0.96437	-0.0523417	insig
MWS20172	5-Hydroxymethylfurfural*	Others	Aldehyde compounds	C6H6O3	2	67-47-0	306684	290761	254447	476235	328243	277533	0.78715	0.326135	0.496421	0.787322	-0.344975	insig
pme2566	5-L-Glutamyl-L-Alanine	Amino acids and derivatives	Amino acids and derivatives	C8H14N2O5	3	5875-41-2	47360.1	30691.4	50762.8	48887.5	54929.4	55542.6	0.855434	0.237223	0.416248	0.808325	-0.306993	insig
Zmgp005229	5-Methoxy-1,7-diphenyl-3-heptanone	Others	Ketone compounds	C20H24O2	2	-	15908.5	8212.73	9666.12	53123.3	40160.8	24134.4	1.31103	0.0703142	0.240468	0.287751	-1.79711	down
MWSHC20158	5-Methoxyfurfural*	Others	Aldehyde compounds	C6H6O3	2	21300-07-2	312514	461639	276037	265924	302069	309827	0.636794	0.419496	0.577048	1.19636	0.258654	insig
Lmmn002260	5'-Methoxyisolariciresinol-9'-O-glucoside	Lignans and Coumarins	Lignans	C27H36O12	2	-	265011	131041	256974	136721	235027	139525	0.536993	0.435424	0.585972	1.27725	0.353046	insig
Hmln002355	5'-Methoxymatairesinoside*	Lignans and Coumarins	Lignans	C27H34O12	2	1691201-82-7	271451	171907	143183	723164	1.40483e+06	774252	1.3767	0.0678596	0.236002	0.202099	-2.30687	down
mws0333	5-Methoxytryptamine	Alkaloids	Plumerane	C11H14N2O	3	608-07-1	7747.86	14125.8	12641.7	8929.99	7440.63	8226.16	0.917392	0.224638	0.404363	1.40325	0.488771	insig
mws0572	5-Methylcytosine	Nucleotides and derivatives	Nucleotides and derivatives	C5H7N3O	3	554-01-8	3828.91	3828.91	3828.91	46186.5	33871.7	44702.1	1.45698	0.010402	0.131148	0.0920703	-3.44112	down
MWSHC20125	5-O-Caffeoylshikimic acid	Phenolic acids	Phenolic acids	C16H16O8	1	73263-62-4	391569	63172.6	89596.9	75513.4	371185	48437.4	0.142611	0.916868	0.950602	1.09937	0.136679	insig
Zmhn001703	5-O-Galloyl-D-hamamelose*	Phenolic acids	Phenolic acids	C13H16O10	1	-	1.05779e+06	1.09836e+06	1.20983e+06	1.87355e+06	1.48266e+06	2.25276e+06	1.30114	0.0727095	0.241636	0.600105	-0.736712	insig
MWSmce417	5-O-Methylvisammioside	Others	Chromone	C22H28O10	2	84272-85-5	1.28251e+06	989409	989265	989662	855008	1.10849e+06	0.571694	0.45124	0.601511	1.1043	0.143137	insig
pmb3074	5-O-p-Coumaroylquinic acid	Phenolic acids	Phenolic acids	C16H18O8	1	1899-30-5	1.09273e+07	436429	366314	120832	232694	113478	0.99752	0.396631	0.56336	25.1178	4.65064	insig
pmb3061	5-O-p-Coumaroylquinic acid O-glucoside	Phenolic acids	Phenolic acids	C22H28O13	3	-	25601.4	12114.9	23025.4	2140.86	2140.86	2140.86	1.43003	0.0483686	0.213461	9.45753	3.24146	up
pmb3066	5-O-p-Coumaroylshikimic acid O-glucoside	Phenolic acids	Phenolic acids	C22H26O12	3	-	38217.8	31887.2	30244.6	31371.6	30197.8	22733.6	0.856971	0.216079	0.39637	1.19035	0.25138	insig
Wcgp002561	6-(1,2-dihydroxyethyl)-3-hydroxy-2,2,5,7-tetramethyl-3H-inden-1-one	Others	Others	C15H20O4	3	-	209604	182882	186838	101869	135920	154186	1.22965	0.0356291	0.199212	1.47797	0.563613	insig
Wbtn006810	6,7-dihydroxy-1,3-dimethoxyxanthen-9-one	Flavonoids	Other Flavonoids	C15H12O6	3	-	17553	18610.3	33376.6	17288.4	10563.4	13553.9	1.0282	0.199818	0.381494	1.67948	0.748013	insig
Labp004779	6,7-di-O-methyl-N-deacetylisoipecosidic acid	Alkaloids	Isoquinoline alkaloids	C26H35NO11	3	-	127040	77397.7	184865	21296.5	20797.4	38119.9	1.3521	0.0755729	0.244601	4.85331	2.27897	up
Lmln007483	6,9,10-Trihydroxyoctadec-7-enoic acid; Sanleng acid*	Lipids	Free fatty acids	C18H34O5	2	-	58901.3	45674.3	49490.8	33270	44769.4	19899.3	1.03756	0.103723	0.271231	1.57309	0.653602	insig
Lmqp003432	6,9-Dihydroxy-7-megastigmen-3-one	Terpenoids	Sesquiterpenoids	C13H22O3	3	-	116633	117942	113996	144150	138870	106149	0.677317	0.372804	0.545212	0.89568	-0.158945	insig
Lajp005299	6-[(α-Apiofuranosyl-(1→6)-O-β-D-glucopyranosyl)oxyrubrofuSarin]	Others	Ketone compounds	C26H30O14	2	-	124895	78610.5	148422	139426	98357.6	137094	0.275573	0.772455	0.844367	0.93878	-0.0911403	insig
pme0274	6-Aminocaproic acid	Organic acids	Organic acids	C6H13NO2	3	60-32-2	2.32982e+06	1.27681e+06	1.90178e+06	5.13935e+06	1.38463e+06	1.4405e+06	0.303756	0.581507	0.709388	0.691622	-0.531945	insig
Walp003622	6-beta-d-glucopyranosyloxyindole-3-carboxylic acid	Alkaloids	Plumerane	C15H17NO8	3	-	1292.47	1292.47	1292.47	9182.82	1292.47	1292.47	0.653445	0.42265	0.577048	0.329495	-1.60167	insig
MWSslk102	6-Chloropurine	Nucleotides and derivatives	Nucleotides and derivatives	C5H3ClN4	3	87-42-3	165356	127200	125504	144695	119670	106186	0.626898	0.410795	0.575931	1.12821	0.174036	insig
Lmjp003655	6-C-MethylKaempferol-3-glucoside*	Flavonoids	Flavonols	C22H22O11	3	-	52357.3	57587.3	68051.5	163472	85710.5	81649.4	1.12735	0.192786	0.369571	0.538026	-0.894252	insig
Lmmp002963	6-C-Methylquercetin-3-O-rutinoside	Flavonoids	Flavonols	C28H32O16	1	-	7633	7633	38304.6	7633	64619	7633	0.143443	0.710991	0.7976	0.670597	-0.576482	insig
Lmdn001560	6-DeoxyCatalpol	Terpenoids	Monoterpenoids	C15H22O9	3	99499-99-7	176364	92582.5	89294.1	67691.9	108040	76466.8	0.762031	0.344888	0.513687	1.42047	0.506368	insig
pmp001198	6-Deoxyfagomine	Alkaloids	Piperidine alkaloids	C6H13NO2	1	197449-09-5	509371	354464	487441	666305	434214	381586	0.266541	0.691079	0.790076	0.911727	-0.133326	insig
Wbmn002185	6-Hydroxy-4-(4-hydroxy-3-methoxyphenyl)-7-methoxy-naphtho[2,3-c]furan-1,3-dione-1	Lignans and Coumarins	Lignans	C20H14O7	3	-	468664	200009	264597	422424	324549	329324	0.515002	0.627132	0.74317	0.867112	-0.205709	insig
Lmsn004132	6-Hydroxy-4',5,7-trimethoxyflavanone; Hamiltone A	Flavonoids	Flavanones	C18H18O6	3	6626-61-5	4.43153e+06	2.20712e+06	78062.3	78062.3	9.60587e+06	6.7412e+06	0.228485	0.377747	0.549841	0.408929	-1.29008	insig
Wcgp011536	6-hydroxy-4b,8,8-trimethyl-3,4,4a,5,6,7,8a,9-octahydro-1H-phenanthren-2-one	Others	Others	C17H26O2	3	-	1.52557e+06	1.81161e+06	1.36094e+06	825691	1.09521e+06	1.06152e+06	1.28839	0.0285026	0.184653	1.57527	0.655595	insig
zjgp122320	6-hydroxycoumarin	Lignans and Coumarins	Coumarins	C9H6O3	3	6093-68-1	437793	305257	270595	633315	304618	240197	0.183345	0.708781	0.797135	0.860385	-0.216946	insig
mws0972	6-Hydroxyhexanoic acid	Organic acids	Organic acids	C6H12O3	3	1191-25-9	20791.3	22271.7	17510.1	2227.84	2227.84	2227.84	1.45901	0.00607869	0.127648	9.06306	3.18	up
Lhfp112910	6-hydroxy-isosclerone	Quinones	Quinones	C10H10O4	3	-	1240.22	1240.22	1240.22	7661.82	8928.46	8907.57	1.46003	0.00331158	0.111957	0.14592	-2.77675	down
pmp001310	6-Hydroxykaempferol-3,6-O-Diglucoside*	Flavonoids	Flavonols	C27H30O17	3	-	42363.8	93711.5	60814.3	104573	88744.1	104250	1.02414	0.144191	0.317174	0.661664	-0.59583	insig
pmp001311	6-Hydroxykaempferol-7,6-O-Diglucoside	Flavonoids	Flavonols	C27H30O17	1	-	77116.9	80362.5	85789.5	138998	100961	141170	1.29797	0.0671844	0.236002	0.638285	-0.647728	insig
pmp001309	6-Hydroxykaempferol-7-O-glucoside	Flavonoids	Flavonols	C21H20O12	1	-	354854	230811	250913	230619	302268	395635	0.341105	0.644576	0.757471	0.900978	-0.150436	insig
Latp003160	6-Hydroxymellein	Others	Chromone	C10H10O4	2	70901-60-9	2.42508e+06	2.66855e+06	2.62393e+06	5.38338e+06	5.74393e+06	3.06211e+06	1.19527	0.122993	0.293723	0.543895	-0.8786	insig
pma6599	6-Hydroxymethylherniarin	Lignans and Coumarins	Coumarins	C11H10O4	3	117597-79-2	48806.8	41285	36291.5	87430.5	73480.6	65062	1.34884	0.0193055	0.160694	0.559284	-0.838346	insig
Lmjp003295	6-Methoxykaempferol-3-O-glucoside*	Flavonoids	Flavonols	C22H22O12	3	63422-27-5	48215	28217.6	60869.1	39069.8	23878.3	43090.3	0.557999	0.413158	0.576006	1.29483	0.372764	insig
MWSHY0202	6-Methylflavone	Flavonoids	Flavones	C16H12O2	3	29976-75-8	52227.2	56592.7	66200.9	57589.5	99672.5	71898.5	0.851659	0.278903	0.456085	0.763747	-0.388833	insig
Wasn000495	6-O-alpha-L-arabinopyranosyl-D-glucopyranose	Others	Saccharides	C11H20O10	3	14116-69-9	42389.4	46186.9	32271.9	79935.8	92068.8	49920.8	1.18066	0.103095	0.271231	0.544544	-0.876879	insig
Lman003972	6-O-Caffeoylarbutin	Phenolic acids	Phenolic acids	C21H22O10	3	136172-60-6	88991.7	47256.3	28212.2	57793	142721	73456.7	0.782887	0.320799	0.491846	0.600283	-0.736284	insig
Zmhn001793	6-O-Caffeoyl-D-glucose*	Phenolic acids	Phenolic acids	C15H18O9	1	-	2.97126e+06	2.44997e+06	3.04908e+06	1.88377e+06	2.7332e+06	2.12825e+06	0.982628	0.147632	0.319664	1.25575	0.328553	insig
Zbfn002396	6-O-Dihydrocaffeoylglucose	Phenolic acids	Phenolic acids	C15H20O9	3	-	55957.2	33128.5	34137.9	113189	69161.6	89013.6	1.27814	0.0396058	0.203898	0.45409	-1.13895	down
Zmhn002334	6-O-Feruloyl-β-D-glucose	Phenolic acids	Phenolic acids	C16H20O9	2	137887-25-3	386717	450290	446487	304876	314301	249610	1.33509	0.00868463	0.130177	1.47734	0.563002	insig
Lmfn000604	6-O-Galloyl-β-D-glucose*	Phenolic acids	Phenolic acids	C13H16O10	1	13186-19-1	1.58012e+06	915449	1.31629e+06	2.01661e+06	1.98588e+06	1.92014e+06	1.20187	0.0649146	0.230971	0.643608	-0.635746	insig
pmp000194	6''-O-Malonylgenistin	Flavonoids	Isoflavones	C24H22O13	2	51011-05-3	8708.91	1741.78	1741.78	69306.8	51388	129732	1.37092	0.0773286	0.245137	0.0486868	-4.36033	down
Labp005025	6''-O-Malonylisosakuranin	Flavonoids	Flavanones	C25H26O13	2	-	127491	113023	148548	138504	264796	155120	0.884044	0.288063	0.464395	0.696718	-0.521353	insig
Lmsn003628	6'-O-Sinapoylsucrose*	Phenolic acids	Phenolic acids	C23H32O15	3	-	52657	50991.6	32102.5	60630.6	32380	55998.9	0.229277	0.708711	0.797135	0.911024	-0.134439	insig
Wbmn003453	6-O-Vanilloylajugol	Terpenoids	Monoterpenoids	C23H30O12	3	124168-04-3	48704.4	37683.6	46887.1	1115.78	1115.78	1115.78	1.46066	0.00614689	0.127648	39.8151	5.31525	up
Lajn004573	7,2',4'-Trihydroxy-8,3'-dimethoxyisoflavanglucoside	Flavonoids	Other Flavonoids	C23H28O11	3	-	35456.8	9877.9	49095.3	1975.58	1975.58	1975.58	1.36621	0.124165	0.294044	15.9329	3.99394	up
Zjyp102905	7-epi-teucrenone	Terpenoids	Sesquiterpenoids	C15H22O2	3	-	42896.3	50684.9	53740	109155	77054.8	66983.3	1.24793	0.101065	0.268011	0.581853	-0.781274	insig
MWSHY0141	7-Hydroxy-4-chromone	Others	Chromone	C9H6O3	3	59887-89-7	177332	222233	140655	196236	188149	193673	0.444914	0.646984	0.758712	0.934542	-0.0976693	insig
Lmbp102601	7-Hydroxycoumarin;Umbelliferone	Lignans and Coumarins	Coumarins	C9H6O3	1	93-35-6	1.76229e+07	2.15183e+07	1.77694e+07	2.0317e+07	2.45895e+07	2.16982e+07	0.99132	0.145618	0.318102	0.854453	-0.226927	insig
pme3968	7-Methylguanine	Nucleotides and derivatives	Nucleotides and derivatives	C6H7N5O	3	578-76-7	58851	46147.2	75993	134061	112644	114542	1.34061	0.00638614	0.127648	0.501018	-0.997066	insig
pme2801	7-Methylxanthine	Nucleotides and derivatives	Nucleotides and derivatives	C6H6N4O2	3	552-62-5	33933.3	22621.3	43610.2	91553.2	46327.9	55247.3	1.10707	0.141052	0.313969	0.518643	-0.947185	insig
Smnp003415	7-O-Methylaloesin	Flavonoids	Other Flavonoids	C20H24O9	2	-	209800	238180	229745	196483	195342	206436	1.21244	0.0713947	0.241235	1.13283	0.179927	insig
MWSCX003	7α-H-9(10)-ene-11,12-epoxy-8-oxoeremophilane	Terpenoids	Sesquiterpenoids	C15H22O2	3	-	124929	111027	125412	183496	202427	177517	1.41757	0.00313191	0.111957	0.64136	-0.640793	insig
Lhcp120603	8,12-Epoxy-eremophila-9,11(13)-diene*	Terpenoids	Sesquiterpenoids	C15H22O	3	-	43136	42651.9	38387.7	37813.4	43282	41499.3	0.173823	0.823011	0.88615	1.0129	0.0184864	insig
MWS2984	8-Azaguanine	Nucleotides and derivatives	Nucleotides and derivatives	C4H4N6O	3	134-58-7	37608.3	34058.6	56213.6	34767.3	40444.8	30313.2	0.65395	0.399163	0.565861	1.21185	0.277209	insig
Zjyp102907	8-hydroxy-1,4a-dimethyl-7-(prop-1-en-2-yl)-4,4a,5,6,7,8-hexahydronaphthalen-2(3H)-one*	Terpenoids	Sesquiterpenoids	C15H22O2	3	-	63524.8	54728	67060.2	85198.2	113594	89155.3	1.31059	0.0456826	0.210766	0.643566	-0.63584	insig
Wcjp002598	8-hydroxyquinoline	Alkaloids	Quinoline alkaloids	C9H7NO	1	148-24-3	136714	74002	132181	443520	225100	192587	1.18058	0.152682	0.326943	0.398159	-1.32858	down
Lhgp080602	8-Keto-9(10)-α-patchoulene-4α-ol	Terpenoids	Sesquiterpenoids	C15H22O2	3	-	98191.5	58245.1	105476	122353	150309	117621	1.06075	0.082718	0.247223	0.671083	-0.575437	insig
Smnp001863	8-O-methyl-7-hydroxyaloin	Quinones	Anthraquinone	C22H24O10	2	-	6.97579e+06	1.15079e+07	8.37234e+06	5.74975e+06	8.9145e+06	8.3902e+06	0.50805	0.491374	0.633437	1.1649	0.220201	insig
Ymjm000135	8R-Dihydrodehydrodiconferyl alcohol 4-O-β-D-glucopyranoside	Lignans and Coumarins	Lignans	C25H32O11	2	-	9038.89	16107.8	7223.65	25225.9	15393.9	28059.9	1.15495	0.0683947	0.236002	0.471323	-1.08521	down
zjbp111604	8α-hydroxyeudesma-3,11(13)-dien-14-al	Terpenoids	Sesquiterpenoids	C15H22O2	3	-	58888.1	49511.3	69959	77552.8	87018.9	80450.9	1.22849	0.0458151	0.210766	0.727927	-0.458135	insig
mws1060	9-(Arabinosyl)hypoxanthine	Nucleotides and derivatives	Nucleotides and derivatives	C10H12N4O5	3	7013-16-3	87286.8	56621.3	55366.9	37605.5	43034.9	93145.4	0.435497	0.704833	0.796399	1.14667	0.19745	insig
pmn001694	9,10,13-Trihydroxy-11-Octadecenoic Acid	Lipids	Free fatty acids	C18H34O5	1	29907-57-1	33332.7	30558.2	50826	44615.9	58543.1	40989	0.785721	0.304364	0.478092	0.795828	-0.329472	insig
Zmgn005057	9,10-Epoxyoctadecanoic Acid	Lipids	Free fatty acids	C18H34O3	3	2443-39-2	233356	219836	224573	177377	200497	180275	1.34193	0.0159307	0.148965	1.21431	0.280134	insig
Lmbn003970	9,12,13-TriHOME; 9(S),12(S),13(S)-Trihydroxy-10(E)-octadecenoic acid	Lipids	Free fatty acids	C18H34O5	2	97134-11-7	97857.5	34916	59938.9	81756.4	64327.9	67542.3	0.41881	0.745062	0.824087	0.902099	-0.148643	insig
Lcwp000595	9alpha-Hydroxy-11beta,13-Dihydrozaluzanin C	Terpenoids	Sesquiterpenoids	C15H20O4	3	-	207629	242192	191006	107519	114673	121574	1.41775	0.0169997	0.149262	1.86414	0.898509	insig
Wcjp001256	9-Alpha-Ribofuranosyladenine*	Nucleotides and derivatives	Nucleotides and derivatives	C10H13N5O4	1	-	5.32782e+06	3.79682e+06	5.79187e+06	2.51901e+06	3.45007e+06	2.67895e+06	1.25445	0.0554411	0.224469	1.72485	0.786467	insig
Zmsp001773	9-Arabinosyladenine*	Nucleotides and derivatives	Nucleotides and derivatives	C10H13N5O4	1	-	4.60724e+06	2.98489e+06	5.37083e+06	2.33399e+06	2.67764e+06	2.36551e+06	1.2109	0.114709	0.281086	1.75718	0.813261	insig
pmn001689	9-Hydroxy-12-oxo-15(Z)-octadecenoic acid*	Lipids	Free fatty acids	C18H32O4	3	-	12556.1	9068.96	9927.97	9710.89	4479.54	5676.46	1.04464	0.120036	0.290557	1.58822	0.667414	insig
Lmbn003524	9-Oxononanoic acid	Lipids	Free fatty acids	C9H16O3	3	2553-17-5	9802.84	12716.2	2924.37	7924.34	7649.1	5305.97	0.0656525	0.658108	0.768884	1.21859	0.285214	insig
MW0017099	9s,13r-12-Oxophytodienoic Acid	Lipids	Free fatty acids	C18H28O3	3	71606-07-0	8788.65	8356.05	7449.62	8997.09	8714.3	7773.43	0.383644	0.612398	0.731245	0.965058	-0.0513131	insig
Rfmb091	9S-Hydroxy-10E,12Z-octadecadienoic acid*	Lipids	Free fatty acids	C18H32O3	3	15514-85-9	51318	50207	44630.6	43879.5	30262.7	31508.7	1.1733	0.0713301	0.241235	1.38338	0.4682	insig
Cmmn012997	Abietic acid	Terpenoids	Ditepenoids	C20H30O2	3	514-10-3	777454	605856	958331	1.10934e+06	1.124e+06	735372	0.765875	0.271748	0.448353	0.788771	-0.342322	insig
Laxp004783	Abrusin	Flavonoids	Flavones	C23H24O11	2	-	168186	207246	272343	302473	241927	200643	0.540092	0.487054	0.629595	0.869445	-0.201833	insig
Lmtn004049	Abscisic acid	Terpenoids	Sesquiterpenoids	C15H20O4	3	21293-29-8	4097.12	13643.2	18316.3	2547.73	5170.56	7350.22	0.845188	0.231088	0.408536	2.39285	1.25873	insig
MW0144208	Abu-Met-OH	Amino acids and derivatives	Amino acids and derivatives	C14H18N2O6S	3	-	1.21735e+06	1.52748e+06	1.40569e+06	933632	1.39397e+06	1.34024e+06	0.620039	0.409765	0.575059	1.1316	0.178363	insig
Lasp003707	Acropyrone	Phenolic acids	Phenolic acids	C11H12O5	3	-	1.84816e+06	1.57621e+06	1.08987e+06	1.6639e+06	1.27772e+06	1.68807e+06	0.16275	0.890396	0.934067	0.975063	-0.036433	insig
Lhsp101905	Actinidialactone	Terpenoids	Monoterpenoids	C10H14O2	3	76729-80-1	160814	122868	192059	580772	623339	261264	1.26838	0.0977851	0.264082	0.324655	-1.62302	down
MWSHC2054	Adenine	Nucleotides and derivatives	Nucleotides and derivatives	C5H5N5	3	73-24-5	2.10907e+06	2173108	2.02616e+06	1.36732e+06	1.04545e+06	956012	1.38324	0.00966407	0.131148	1.87258	0.90503	insig
pmb0981	Adenosine 5'-monophosphate	Nucleotides and derivatives	Nucleotides and derivatives	C10H14N5O7P	3	61-19-8	462550	580955	706151	264381	369574	293640	1.30732	0.0431302	0.207553	1.88623	0.915503	insig
pme0230	Adenosine*	Nucleotides and derivatives	Nucleotides and derivatives	C10H13N5O4	1	58-61-7	4.72366e+06	3.89647e+06	4.30139e+06	2.63754e+06	2.89731e+06	2.65923e+06	1.40837	0.0142967	0.144921	1.57693	0.657123	insig
mws0208	Adipic Acid*	Organic acids	Organic acids	C6H10O4	3	124-04-9	140824	225327	168246	64702.7	116554	65162	1.2535	0.0398054	0.203948	2.16865	1.1168	up
Zmwp002963	Aesculitannin B	Tannins	Tannin	C45H36O18	3	-	1.36416e+06	1.68964e+06	1.76051e+06	2.52114e+06	1.70386e+06	2.31995e+06	1.05723	0.128546	0.296919	0.735577	-0.443051	insig
Lajp005486	Afrormosin-glucosyl rhamnoside	Flavonoids	Isoflavones	C29H34O14	2	-	35691.4	46395.8	42449	113190	141134	67168.8	1.30099	0.0901263	0.259159	0.387369	-1.36822	down
pme3285	Afzelechin (3,5,7,4'-Tetrahydroxyflavan)	Flavonoids	Flavanols	C15H14O5	1	2545-00-8	320094	340744	442705	409146	395027	755545	0.809039	0.325857	0.496421	0.707527	-0.499142	insig
MW0144704	Ala-Pro-Ala	Amino acids and derivatives	Amino acids and derivatives	C11H19N3O4	3	-	896525	774672	865023	1.5809e+06	1.54028e+06	1.31489e+06	1.4151	0.00788846	0.128841	0.571726	-0.806603	insig
MW0144721	Ala-Pro-Trp	Amino acids and derivatives	Amino acids and derivatives	C19H24N4O4	3	-	207612	154125	260050	351881	519251	399550	1.29505	0.0287758	0.184653	0.489333	-1.03111	down
Wcgp011616	albicanyl acetate	Terpenoids	Sesquiterpenoids	C17H28O2	3	-	28866.2	33224.2	28050.9	7924.34	19137.9	10006	1.27464	0.0212341	0.165297	2.43177	1.28201	up
MWSslk235	Allitol	Others	Saccharides	C6H14O6	3	488-44-8	126696	113800	124032	94654.8	113065	147846	0.220615	0.868058	0.917774	1.0252	0.0359101	insig
pme3351	Allysine(6-Oxo DL-Norleucine)	Amino acids and derivatives	Amino acids and derivatives	C6H11NO3	3	1962-83-0	29234.2	29236.4	27916.1	29385.8	29966.3	39073	0.800527	0.328638	0.498978	0.87769	-0.188217	insig
Zmdn004052	Aloe emodin-1-O-glucoside	Quinones	Anthraquinone	C21H20O10	3	-	18152.6	54552.4	33769.2	22084.4	42719.9	47715	0.180833	0.886139	0.932465	0.946276	-0.0796675	insig
Wafn011571	alpha-Hydroxylinoleic acid*	Lipids	Free fatty acids	C18H32O3	3	57818-44-7	50668.7	48612.3	40839.8	36501.3	37379.4	31304.5	1.25136	0.0387897	0.2034	1.33213	0.413738	insig
FDATN01262	Aminohippuric acid	Amino acids and derivatives	Amino acids and derivatives	C9H10N2O3	3	61-78-9	1.57019e+06	1.26512e+06	1.01868e+06	787954	675817	809591	1.29167	0.0723953	0.241636	1.69528	0.761525	insig
pme3096	Aminomalonic acid	Amino acids and derivatives	Amino acids and derivatives	C3H5NO4	3	1068-84-4	522721	394884	283537	232050	324013	246348	1.00054	0.184998	0.364498	1.49692	0.581994	insig
pmp000171	Andrographidine A	Flavonoids	Flavanones	C23H26O10	3	113963-37-4	65967.3	45108.4	51306.3	95488.7	21528.2	76536.9	0.0143954	0.690705	0.790076	0.83895	-0.253343	insig
pmp000177	Andrographiside	Terpenoids	Ditepenoids	C26H40O10	3	82209-76-5	87894.8	46666.9	41237.6	24927.6	27637.6	10636	1.18019	0.113	0.278483	2.78158	1.4759	up
Lmtn002233	Androsin	Others	Ketone compounds	C15H20O8	1	531-28-2	1.03716e+06	988445	822435	547404	586531	477318	1.38957	0.0116348	0.131148	1.76759	0.821786	insig
mws1668	Angelicin*	Lignans and Coumarins	Coumarins	C11H6O3	1	523-50-2	207027	606658	366953	1.29763e+06	434602	759851	0.939671	0.218674	0.398592	0.473756	-1.07778	insig
pmp000452	Annuionone D	Others	Ketone compounds	C13H20O3	3	-	133536	162743	64862.6	219978	195847	171686	1.0104	0.104555	0.272308	0.614698	-0.70205	insig
pmb2654	Anthranilate-1-O-Sophoroside	Phenolic acids	Phenolic acids	C19H27NO12	3	-	51113.9	31604.1	26116.4	176568	197456	88894.5	1.33494	0.064492	0.230633	0.235105	-2.08862	down
Lazp002106	Apigenin xylosyl glucosyl glucoside	Flavonoids	Flavones	C32H38O19	3	-	45247.1	17100.7	22323.4	22330.8	11870.9	18264.1	0.766386	0.341327	0.511012	1.61384	0.690494	insig
MWS20148	Apigenin-4'-O-glucoside*	Flavonoids	Flavones	C21H20O10	3	20486-34-4	421219	543531	368601	949843	611723	772693	1.2462	0.0557957	0.224469	0.571209	-0.807908	insig
mws0072	Apigenin-5-O-glucoside	Flavonoids	Flavones	C21H20O10	3	28757-27-9	1.71378e+06	1.23355e+06	1.27531e+06	597058	1.04744e+06	1.0844e+06	1.05705	0.0857923	0.251313	1.54738	0.629826	insig
pmp000237	Apigenin-6-C-(2''-glucuronyl)xyloside	Flavonoids	Flavones	C26H26O15	3	-	862924	915760	987897	1.9613e+06	1.78577e+06	2.19355e+06	1.4372	0.00774418	0.128841	0.465706	-1.10251	down
MWSHY0008	Apigenin-6-C-glucoside (Isovitexin)*	Flavonoids	Flavones	C21H20O10	3	38953-85-4	1.21583e+06	1.01032e+06	1.06274e+06	1.60934e+06	686362	1.33332e+06	0.109905	0.721864	0.808511	0.906274	-0.141981	insig
ZBN0299	Apigenin-7-O-(2''-glucosyl)arabinoside	Flavonoids	Flavones	C26H28O14	3	-	57658.8	72727.3	60369.2	55259.2	180136	65554.8	0.567238	0.455984	0.604404	0.633844	-0.6578	insig
pmp000581	Apigenin-7-O-(6''-acetyl)glucoside	Flavonoids	Flavones	C23H22O11	3	72741-92-5	5943.42	26591.3	994.28	198.856	198.856	198.856	1.2674	0.29637	0.470254	56.2031	5.81258	up
pmp000585	Apigenin-7-O-(6''-malonyl)glucoside	Flavonoids	Flavones	C24H22O13	1	86546-87-4	1087.17	1087.17	1087.17	19472.9	6360.54	18200.9	1.40359	0.0828113	0.247223	0.0740677	-3.75501	down
Lmpp003930	Apigenin-7-O-(6''-p-Coumaryl)glucoside	Flavonoids	Flavones	C30H26O12	3	-	3.5526e+07	3.31871e+07	2.50812e+07	2.03981e+07	2.47214e+07	2.71272e+07	1.00605	0.140002	0.312124	1.29825	0.37657	insig
MWSHY0189	Apigenin-7-O-glucoside(Cosmosiin)*	Flavonoids	Flavones	C21H20O10	3	578-74-5	507537	389851	517488	748339	628591	537486	1.09891	0.0958379	0.262444	0.739063	-0.43623	insig
MWSmce498	Apigenin-7-O-neohesperidoside (Rhoifolin)*	Flavonoids	Flavones	C27H30O14	1	17306-46-6	8.8365e+06	1.03011e+07	1.11563e+07	1.76472e+07	1.45386e+07	1.39176e+07	1.31973	0.0254135	0.176392	0.657088	-0.605842	insig
pme0368	Apigenin-7-O-rutinoside (Isorhoifolin)*	Flavonoids	Flavones	C27H30O14	1	552-57-8	2.66119e+07	2.48183e+07	1.90985e+07	3.3463e+07	3.74187e+07	2.97032e+07	1.21346	0.0344162	0.196964	0.701186	-0.512131	insig
Hmmp002447	Apigenin-7-O-rutinoside-4'-O-rhamnoside	Flavonoids	Flavones	C33H40O18	2	-	25102.1	21163.5	36611.1	60092.8	22633.5	52709.8	0.777319	0.262924	0.439977	0.611925	-0.708573	insig
pmb0681	Apigenin-8-C-Arabinoside	Flavonoids	Flavones	C20H18O9	3	-	82004.7	34739.2	56615.9	26572.7	46206	36966.2	0.849317	0.257587	0.434837	1.57966	0.659615	insig
MWSHY0181	Apigenin-8-C-Glucoside (Vitexin)*	Flavonoids	Flavones	C21H20O10	3	3681-93-4	780490	852174	1.07712e+06	1.58973e+06	1.12693e+06	1.08757e+06	1.07251	0.138567	0.310894	0.712307	-0.48943	insig
pmb0639	Apigenin-8-C-glucoside-7-O-Sophoroside	Flavonoids	Flavones	C33H40O20	3	-	63514.8	51523.6	65903.2	95606.6	94404.2	68296.8	1.16072	0.0828171	0.247223	0.700489	-0.513566	insig
pmp000311	Arabinose-4'-O-glucosyl-5-O-methylvisamminol	Others	Chromone	C27H36O14	2	-	2340.79	2340.79	34471.8	2340.79	2340.79	2340.79	0.652865	0.42265	0.577048	5.57552	2.47911	insig
pmf0397	Arachidic acid	Lipids	Free fatty acids	C20H40O2	3	506-30-9	290850	391517	445614	466641	609002	590765	1.16422	0.0479403	0.213461	0.676894	-0.562998	insig
mws0369	Arachidonic Acid	Lipids	Free fatty acids	C20H32O2	1	506-32-1	207035	160514	119157	113905	100674	98107.9	1.14678	0.145183	0.317644	1.55653	0.63833	insig
MWSmce675	Arbutin	Others	Others	C12H16O7	1	497-76-7	102764	95330.4	84740.9	99463.1	71847.7	209259	0.426106	0.519533	0.656053	0.74319	-0.428197	insig
pmp000103	Arecatannin A2	Tannins	Proanthocyanidins	C60H50O24	3	79763-29-4	2.86923e+06	2.43296e+06	2.65135e+06	5.00494e+06	4.98462e+06	4.54229e+06	1.43644	0.000435692	0.0558081	0.547318	-0.86955	insig
pmp000100	Arecatannin B1	Tannins	Proanthocyanidins	C45H38O18	3	79763-28-3	6.07312e+06	5.66017e+06	6.44276e+06	7.23237e+06	6.96611e+06	6.58485e+06	1.20507	0.04343	0.207553	0.874549	-0.193388	insig
MWSHY0163	Aromadendrin (Dihydrokaempferol)	Flavonoids	Flavanonols	C15H12O6	3	480-20-6	15292.1	21116.1	23391.8	32571.8	28350.4	34322.6	1.26147	0.01986	0.160694	0.627854	-0.671498	insig
Lmtn002796	Aromadendrin-7-O-glucoside	Flavonoids	Flavanonols	C21H22O11	2	28189-90-4	921577	1.30199e+06	2.15986e+06	1.67808e+06	2.38014e+06	2.46097e+06	0.917845	0.19259	0.369571	0.672389	-0.572632	insig
zjmp122401	Aseleposide E*	Terpenoids	Monoterpenoids	C19H32O8	3	-	65394.5	22775.2	36562.3	62948	82538.9	50514.3	0.898306	0.209152	0.388267	0.636384	-0.652031	insig
MW0145653	Asn-Ala-Asp	Amino acids and derivatives	Amino acids and derivatives	C11H18N4O7	3	-	231049	219894	208921	280295	270744	337638	1.30361	0.0569952	0.226105	0.742524	-0.42949	insig
MW0145720	Asn-Gln-Gln	Amino acids and derivatives	Amino acids and derivatives	C14H24N6O7	3	-	51613.4	18963.5	60386.5	186361	200018	121103	1.2829	0.0195732	0.160694	0.258065	-1.9542	down
MW0145778	Asn-His-Val	Amino acids and derivatives	Amino acids and derivatives	C15H24N6O5	3	-	61051.4	45779.4	59781	34503.9	21282.3	59781	0.849356	0.269242	0.445783	1.44169	0.527758	insig
Wcfn004186	Aspalathin	Others	Others	C21H24O11	3	6027-43-6	6.22015e+06	3.39334e+06	4.88113e+06	9.92401e+06	2.05494e+07	7.22941e+06	1.14058	0.193585	0.3706	0.384445	-1.37915	down
MW0146033	Asp-Arg-Val	Amino acids and derivatives	Amino acids and derivatives	C15H28N6O6	3	-	59641.7	42943.2	26263.2	44138.2	64411.2	72684.3	0.807965	0.24638	0.423379	0.71095	-0.49218	insig
pmn001587	Asperulosidic acid	Terpenoids	Monoterpenoids	C18H24O12	3	25368-11-0	20208	28725.8	21883.2	32091	29970.5	25783.4	0.97525	0.158175	0.335574	0.80616	-0.310862	insig
MWS201455	Asp-Lys*	Amino acids and derivatives	Amino acids and derivatives	C10H19N3O5	3	5891-51-0	328400	277515	276456	349433	352886	302656	0.958268	0.158379	0.335574	0.878003	-0.187703	insig
MW0146191	Asp-Lys-Met	Amino acids and derivatives	Amino acids and derivatives	C15H28N4O6S1	3	-	52683.9	40842.7	56648.7	49054.4	69831.8	39531.9	0.132927	0.803523	0.87013	0.947968	-0.0770895	insig
MW0146236	Asp-Pro-Asp	Amino acids and derivatives	Amino acids and derivatives	C13H19N3O8	3	-	170795	233602	273167	442635	483065	519603	1.36875	0.00309534	0.111957	0.468805	-1.09294	down
MW0146242	Asp-Pro-Met*	Amino acids and derivatives	Amino acids and derivatives	C14H23N3O6S1	3	-	1.17238e+06	1.3547e+06	1.27413e+06	1.07514e+06	830463	987925	1.23884	0.031024	0.188619	1.31369	0.39363	insig
Qmzp101808	Avicennol*	Lignans and Coumarins	Coumarins	C20H22O5	1	-	522019	608783	516272	457145	512404	535113	0.781295	0.281884	0.458102	1.09465	0.130466	insig
MWSHY0100	Avicularin(Quercetin-3-O-α-L-arabinofuranoside)	Flavonoids	Flavonols	C20H18O11	3	572-30-5	47359.7	36944.7	35737.1	47002.7	53718.7	80931.6	1.06334	0.177174	0.359886	0.660829	-0.597651	insig
MWSmce331	Azetidine-2-carboxylic acid*	Alkaloids	Alkaloids	C4H7NO2	3	2517-04-6	177061	187352	162770	372118	285711	249994	1.32497	0.0677772	0.236002	0.580711	-0.784107	insig
Lhqp101816	Bakuchicin	Lignans and Coumarins	Coumarins	C11H6O3	2	-	229023	568743	326853	1.27566e+06	376371	971453	0.963788	0.190407	0.369264	0.428674	-1.22205	insig
Yxxp005044	Balanophonin	Lignans and Coumarins	Lignans	C20H20O6	1	118916-57-7	496852	321897	479921	392613	327551	288016	0.864207	0.221894	0.401452	1.28813	0.365283	insig
Lssp210086	Balanophonin B	Lignans and Coumarins	Lignans	C20H20O7	3	92216-41-6	421858	253076	360619	364946	248800	562596	0.24197	0.681888	0.78431	0.880316	-0.183907	insig
Cmrn002205	Bartsioside	Terpenoids	Monoterpenoids	C15H22O8	3	62133-72-6	250040	242710	284790	539730	429202	430087	1.39651	0.0204147	0.160694	0.555775	-0.847427	insig
MWSslk081	Bavachin	Flavonoids	Flavanones	C20H20O4	3	19879-32-4	75918.4	4808.8	6782.52	719.519	719.519	719.519	1.25871	0.347781	0.516358	40.5409	5.3413	up
MWSmce042	Bergapten*	Lignans and Coumarins	Coumarins	C12H8O4	1	484-20-8	9280.05	88464.9	10575.9	252571	21783.7	121748	0.840319	0.28626	0.462016	0.273466	-1.87057	insig
Zbfn013528	Beta-Hydroxypalmitic Acid	Lipids	Free fatty acids	C16H32O3	2	-	45530.1	37128.6	42808.2	32975.2	41894.2	43319.6	0.421909	0.585707	0.710354	1.06158	0.08621	insig
Lmjp101401	Bismurrangatin	Lignans and Coumarins	Coumarins	C30H30O9	2	-	116273	79418.7	87695.2	154198	174382	96952.3	0.989113	0.166705	0.346896	0.665958	-0.586496	insig
Lacp003991	Blumenol B Glucoside*	Terpenoids	Sesquiterpenoids	C19H32O8	3	-	44227.6	37147.6	34815.1	91203.7	85090.3	54983.1	1.29765	0.0677405	0.236002	0.502385	-0.993133	insig
mws2120	Brevifolin carboxylic acid	Organic acids	Organic acids	C13H8O8	3	18490-95-4	351825	167979	296349	511022	376379	602365	1.12269	0.0600276	0.228292	0.54784	-0.868174	insig
Lhdp120303	Bridelionoside F*	Terpenoids	Monoterpenoids	C19H32O8	3	-	4772.34	4772.34	4772.34	38170.1	33809.5	39365.2	1.4605	0.00271386	0.111957	0.128583	-2.95923	down
Lsjp211221	Buddledin A	Terpenoids	Sesquiterpenoids	C17H24O3	3	-	65023.7	65555.4	64224.3	84479	87394.6	85282.8	1.45686	0.000355079	0.0542408	0.757529	-0.400627	insig
Lazn005469	Buddlenol F glucoside	Lignans and Coumarins	Lignans	C38H48O17	3	-	394520	335708	413255	515009	307986	681290	0.622049	0.38163	0.553206	0.76015	-0.395644	insig
MWSmce341	Butyl isobutyl phthalate	Phenolic acids	Phenolic acids	C16H22O4	1	17851-53-5	1.84148e+07	1.70015e+07	1.6421e+07	1.90129e+07	1.77227e+07	1.96458e+07	0.991812	0.138227	0.310894	0.919406	-0.121227	insig
mws2212	Caffeic acid	Phenolic acids	Phenolic acids	C9H8O4	1	331-39-5	616669	867676	678166	1.30321e+06	1.24899e+06	709674	0.962614	0.1834	0.364082	0.662965	-0.592996	insig
Lmhn002574	Caffeoyl(p-Hydroxybenzoyl)tartaric acid	Phenolic acids	Phenolic acids	C20H16O11	2	-	1569.91	1569.91	1569.91	13489.5	25862.4	33111.2	1.43346	0.0587234	0.227938	0.0649946	-3.94354	down
Labn003679	Caffeyl alcohol 4-O-β-D-glucopyranoside	Others	Alcohol compounds	C15H20O8	1	-	87295.8	72602.3	69389.6	229807	143314	152548	1.35536	0.0639354	0.230397	0.436182	-1.197	down
Hmcp009963	Candicine	Alkaloids	Alkaloids	C11H18NO+	1	6656-13-9	218486	124022	245175	257029	308009	283938	0.999469	0.127861	0.296637	0.692226	-0.530684	insig
Yacn003968	Cantleyine	Alkaloids	Alkaloids	C11H13NO3	3	30333-81-4	48142.3	19493.5	8026.43	10337.8	12662.5	19493.5	0.45688	0.45381	0.602106	1.78055	0.832321	insig
Lajp002930	Catechin Tetramer	Flavonoids	Flavanols	C60H50O24	3	-	3.67457e+06	3.48657e+06	4.54628e+06	3.98095e+06	4.77244e+06	3.7825e+06	0.453964	0.568655	0.702222	0.933913	-0.0986402	insig
Zbsp002100	Catechin-(4alpha→8)-gallocatechin	Flavonoids	Flavanols	C30H26O13	1	-	8.15971e+06	8.36239e+06	8.27293e+06	7.09491e+06	7.51538e+06	5.27608e+06	1.06164	0.139222	0.311763	1.24684	0.318271	insig
pmn001416	Catechin-(7,8-bc)-4α-(3,4-dihydroxyphenyl)-dihydro-2-(3H)-one*	Flavonoids	Flavanols	C24H20O9	3	-	47787.5	17387.9	71586.8	34720.2	32006.1	24253.2	0.424288	0.43427	0.585537	1.50322	0.588056	insig
pmn001415	Catechin-(7,8-bc)-4β-(3,4-dihydroxyphenyl)-dihydro-2-(3H)-one	Flavonoids	Flavanols	C24H20O9	3	-	55387.3	20645.9	77007.1	64006.2	16216.5	23200.1	0.518082	0.49751	0.639008	1.47975	0.565358	insig
MWSHY0065	Catechin*	Flavonoids	Flavanols	C15H14O6	3	154-23-4	2.14314e+07	1.03152e+07	1.25461e+07	3.84162e+07	3.49011e+07	3.49307e+07	1.32339	0.0162313	0.148965	0.409178	-1.2892	down
Hajp003546	catechin-3-O-α-L-rhamnopyranoside	Flavonoids	Flavanols	C21H24O10	1	103630-03-1	2.1225e+06	1.7364e+06	2.55839e+06	2.18481e+06	1.09264e+06	1.12231e+06	0.933639	0.204048	0.384879	1.45855	0.544539	insig
Zajn002491	catechin-4-β-D-galactopyranoside*	Flavonoids	Flavanols	C21H24O11	1	-	1.18804e+07	8.10907e+06	1.0861e+07	2.1334e+07	1.08874e+07	2.24182e+07	1.04792	0.154908	0.330205	0.564616	-0.824657	insig
pmb2947	Catechin-catechin-catechin	Flavonoids	Flavanols	C45H38O18	1	-	9.39137e+06	4.47808e+06	4.62571e+06	8.87802e+06	5.20043e+06	8.05404e+06	0.505411	0.573794	0.705392	0.835656	-0.259018	insig
MWSHC20163	Cetostearic acid	Lipids	Free fatty acids	C16H32O2	1	-	390202	375575	417192	154222	209877	233973	1.37134	0.00526229	0.127648	1.97797	0.984022	insig
Lmjp003982	Chlorajaposide*	Terpenoids	Sesquiterpenoids	C21H28O8	3	-	134535	133327	209080	233384	309868	335732	1.25741	0.0295316	0.185759	0.542606	-0.882022	insig
mws0178	Chlorogenic acid (3-O-Caffeoylquinic acid)*	Phenolic acids	Phenolic acids	C16H18O9	1	327-97-9	3.24928e+07	351646	1.31e+06	257568	289058	207511	0.947675	0.402222	0.568437	45.2894	5.5011	insig
mws0179	Chlorogenic acid methyl ester	Phenolic acids	Phenolic acids	C17H20O9	3	29708-87-0	299565	11864.7	63327.6	33328.4	38641.9	12897.7	0.585984	0.389217	0.559599	4.41577	2.14266	insig
pmb0292	Cholest-5-en-3-ol (Cholesterol)	Steroids	Steroid	C27H46O	3	57-88-5	21718.5	21537.8	37231.4	21254.7	23038.6	24622	0.456552	0.537471	0.674149	1.16792	0.223945	insig
pmb0484	Choline	Alkaloids	Alkaloids	C5H14NO+	3	62-49-7	3.2644e+07	2.50407e+07	3.12159e+07	2.6209e+07	2.70911e+07	2.74008e+07	0.699132	0.361882	0.531691	1.10161	0.139608	insig
mws0120	Choline Alfoscerate	Lipids	PC	C8H20NO6P	3	28319-77-9	414158	274666	372900	35045	45415.4	42090.8	1.44886	0.0165986	0.148965	8.66351	3.11495	up
Zbsp004739	Chrysin-8-C-glucoside	Flavonoids	Flavones	C21H20O9	2	160880-89-7	724788	1.17615e+06	1.41485e+06	1.3678e+06	1.51104e+06	1.86427e+06	0.968238	0.136874	0.308569	0.699073	-0.516484	insig
Lazp003122	Chrysoeriol xylosyl glucoside	Flavonoids	Flavones	C27H30O15	3	-	109892	63699.9	84927.9	38581.8	28002	32337.5	1.36385	0.0512464	0.216835	2.61339	1.38592	up
Zmxp002867	Chrysoeriol-5,7-di-O-glucoside	Flavonoids	Flavones	C28H32O16	3	-	43582.7	35623.9	70120.4	29656.1	67480.4	60465	0.0796625	0.868437	0.917774	0.947497	-0.0778069	insig
HJAP026	Chrysoeriol-6-C-glucoside-4'-O-glucoside	Flavonoids	Flavones	C28H32O16	3	-	36370.2	42269.1	46362.7	23906.2	50446	37970.4	0.447484	0.647247	0.758712	1.11288	0.154302	insig
Zmxp004480	Chrysoeriol-7-O-gentiobioside	Flavonoids	Flavones	C28H32O16	3	-	47877.4	16370.3	41572	34377.7	44003.1	45381.9	0.491516	0.607084	0.727365	0.855021	-0.225968	insig
pmb3012	Chrysoeriol-7-O-glucoside	Flavonoids	Flavones	C22H22O11	3	19993-32-9	45492.5	24417.5	35798.3	30702.2	44533.6	49210.9	0.518238	0.49118	0.633437	0.849426	-0.235439	insig
pmb0606	Chrysoeriol-7-O-glucuronide*	Flavonoids	Flavones	C22H20O12	3	-	19621.8	14390.1	14391.9	9161.79	25786.2	13082.1	0.205547	0.983052	0.989372	1.00778	0.0111787	insig
pmb2977	Chrysoeriol-8-C-arabinoside-7-O-rutinoside	Flavonoids	Flavones	C33H40O19	3	-	14776.2	26071.2	20617.3	2475.78	14621	2475.78	1.12875	0.0575198	0.227018	3.14035	1.65093	up
Zmdn005671	Chrysophanol-1-O-β-D-glucoside*	Quinones	Anthraquinone	C21H20O9	2	4839-60-5	16620.4	19853.9	12514.1	555.907	555.907	555.907	1.45744	0.0176504	0.151681	29.3745	4.87649	up
pmn001343	Chrysophanol-8-O-glucoside*	Quinones	Anthraquinone	C21H20O9	2	13241-28-6	6268.76	6478.71	2602.53	520.506	520.506	520.506	1.4115	0.0674777	0.236002	9.83019	3.29722	up
Zmdn011161	Chrysophanol-9-anthrone	Quinones	Anthraquinone	C15H12O3	2	491-58-7	487238	479859	478624	431132	458307	463543	1.20079	0.08258	0.247223	1.06854	0.0956466	insig
Wbmp003345	Cimicifugic acid A-glucose	Phenolic acids	Phenolic acids	C27H30O16	1	-	240069	299215	222399	201494	227280	232241	0.824567	0.284364	0.46107	1.15229	0.204508	insig
Wbmp003752	Cimicifugic acid E-glucose	Phenolic acids	Phenolic acids	C27H30O15	1	-	4.20416e+06	7.90246e+06	6.92459e+06	7.48449e+06	4.02274e+06	9.66025e+06	0.175304	0.739651	0.820604	0.899078	-0.153482	insig
Wbmp003643	Cimicifugic acid E-glucose-rhamnose	Phenolic acids	Phenolic acids	C33H40O19	1	-	328903	205737	136267	201171	217150	146768	0.308535	0.60561	0.726677	1.18726	0.247635	insig
pmn001553	Cimidahurinine	Others	Alcohol compounds	C14H20O8	1	142542-89-0	1.19009e+07	1.10411e+07	1.17901e+07	1.49111e+07	1.58369e+07	1.40509e+07	1.38874	0.0101874	0.131148	0.775289	-0.367194	insig
Lmfn002823	Cinchonain Ib	Flavonoids	Flavanols	C24H20O9	3	85081-24-9	10636	15198.7	10857.8	36438.8	21921.9	26189.7	1.32979	0.0533123	0.220389	0.43397	-1.20433	down
pmn001417	Cinchonain Ic	Flavonoids	Flavanols	C24H20O9	3	85081-22-7	77854.1	10871.9	57738.8	53469.5	32006.1	34136.5	0.0683168	0.704128	0.796399	1.2245	0.292191	insig
pmn001418	Cinchonain Id*	Flavonoids	Flavanols	C24H20O9	3	85022-67-9	66247.8	12808.8	48812.3	13025.8	40062.5	29327.3	0.386172	0.453521	0.602106	1.55151	0.633676	insig
MWS20194	Cinnamic acid	Phenolic acids	Phenolic acids	C9H8O2	3	140-10-3	24374.8	21890.6	33841.8	25872.6	27149.3	38004.6	0.50223	0.529964	0.665525	0.880043	-0.184354	insig
Lmhn004756	Cinnamoylferuloyltartaric acid	Phenolic acids	Phenolic acids	C23H20O10	3	-	29057.3	29546	21689.7	105610	157013	78532.2	1.39374	0.061803	0.228608	0.235356	-2.08708	down
pmn001649	Cinnamtannin A2	Tannins	Tannin	C60H50O24	2	86631-38-1	956849	1.045e+06	1.27802e+06	1.41151e+06	1.45712e+06	1.21569e+06	1.08005	0.0954602	0.262444	0.803038	-0.31646	insig
HJN043	Cinnamtannin B1	Tannins	Proanthocyanidins	C45H36O18	2	88082-60-4	763322	998815	722910	4.27974e+06	3.21802e+06	4.14947e+06	1.44023	0.00842307	0.129469	0.21336	-2.22864	down
pmn001650	Cinnamtannin B2	Tannins	Tannin	C60H50O24	2	88038-12-4	3.9117e+06	3.61503e+06	3.61735e+06	5.43185e+06	5.86619e+06	4.34044e+06	1.27166	0.0746995	0.244203	0.712607	-0.488822	insig
pmn001648	Cinnamtannin D1	Tannins	Tannin	C45H36O18	3	97233-06-2	1.75555e+06	834170	2.08803e+06	1.71029e+06	1.45031e+06	1.69408e+06	0.266007	0.890977	0.934067	0.963554	-0.053562	insig
Lmnp002762	Cirsimaritin-8-C-[glucosyl-(1-2)]-glucoside	Flavonoids	Flavones	C29H34O16	2	-	28771.8	26153.1	27462.3	39231.8	20927.8	32594.9	0.325055	0.585719	0.710354	0.888228	-0.170998	insig
pme2550	Cis-Aconitic acid	Organic acids	Organic acids	C6H6O6	3	585-84-2	1.41452e+06	1.2509e+06	946069	1.13527e+06	1.1653e+06	1.12288e+06	0.241398	0.693239	0.79091	1.05493	0.0771429	insig
mws0281	Citric Acid	Organic acids	Organic acids	C6H8O7	2	77-92-9	6.04959e+07	5.85336e+07	5.86354e+07	5.44566e+07	3.93018e+07	4.27962e+07	1.18674	0.0932419	0.260456	1.30105	0.379681	insig
WaYn000716	Citric Acid diglucoside	Organic acids	Organic acids	C18H28O17	1	-	654892	306950	499054	294060	81922.3	213488	1.08982	0.0826668	0.247223	2.47832	1.30936	up
Wayn000884	Citric acid glucoside	Organic acids	Organic acids	C12H18O12	3	-	291902	139199	148379	107335	148332	106273	0.921623	0.277452	0.455417	1.60104	0.679007	insig
Wayn000597	Citric acid-1-O-diglucoside	Organic acids	Organic acids	C18H28O17	1	-	49594.1	32049.2	39812.4	23740.9	42723.9	27468.2	0.779122	0.301115	0.475641	1.293	0.370726	insig
Lahp003733	Clausenaglycoside A	Phenolic acids	Phenolic acids	C17H26O8	3	-	28789.3	20586.7	14447.2	60391.8	49345.1	30567.4	1.18633	0.0812667	0.247223	0.454891	-1.13641	down
Wagp004859	Columbianetin Glucopyranoside	Lignans and Coumarins	Coumarins	C20H24O9	2	55836-35-6	89298.2	140489	69075.3	289343	242300	223826	1.32914	0.00631121	0.127648	0.395599	-1.33789	down
Wagp005847	Columbianetin malonyl glucopyranoside	Lignans and Coumarins	Coumarins	C23H26O12	1	-	412142	93807.2	92922	15731	21210.6	17165.8	1.32437	0.229571	0.407901	11.0682	3.46835	up
Sazp005659	Comazaphilone D	Others	Others	C21H22O7	3	-	700851	480126	352794	453499	332165	417973	0.636111	0.396209	0.56336	1.27428	0.349682	insig
Zmsp002859	Comolactone A	Others	Others	C9H14O3	3	-	216123	199074	181930	175831	140013	177653	1.06036	0.0962227	0.262444	1.20999	0.274995	insig
ML10174588	Confertifoline	Terpenoids	Sesquiterpenoids	C15H22O2	3	1811-23-0	680669	671037	702089	706012	715203	684006	0.804053	0.25878	0.436149	0.975572	-0.0356791	insig
mws0906	Coniferin	Others	Alcohol compounds	C16H22O8	3	531-29-3	3.67383e+07	1.4196e+07	1.71456e+07	4.45873e+07	2.99067e+07	4.10925e+07	1.01098	0.144111	0.317174	0.588995	-0.763672	insig
MWSslk160	Corilagin*	Tannins	Tannin	C27H22O18	3	23094-69-1	2588.19	12940.9	2588.19	40416.3	34485.4	24221.9	1.27525	0.0122568	0.134028	0.182775	-2.45186	down
Lafp007563	Costal	Terpenoids	Sesquiterpenoids	C15H22O	3	-	66342.5	44520.4	43078.2	61174.4	52843.9	106052	0.797543	0.317258	0.489077	0.699508	-0.515588	insig
HX1366	coumarin	Lignans and Coumarins	Coumarins	C9H6O2	2	-	1.2734e+07	9.83142e+06	9.24055e+06	1.45631e+07	1.17145e+07	1.36222e+07	1.02766	0.123933	0.294044	0.797144	-0.327088	insig
Wcfn003424	Coumaroyl Quinic Acid	Others	Others	C16H18O8	3	-	8.50133e+06	217572	233024	83007.9	171680	69350.3	0.924777	0.406631	0.572944	27.6261	4.78796	insig
Lmbn005923	Crepenynic acid	Lipids	Free fatty acids	C18H30O2	1	2277-31-8	20192.6	16658.8	16348.9	9409.02	8212.97	9560.09	1.41943	0.012366	0.134028	1.95718	0.96878	insig
mws2108	Cryptochlorogenic acid (4-O-Caffeoylquinic acid)*	Phenolic acids	Phenolic acids	C16H18O9	1	905-99-7	3.81581e+07	350001	1.32084e+06	357995	325963	320322	0.866341	0.407567	0.573688	39.6592	5.30958	insig
MWSmce591	Curcumenol*	Terpenoids	Sesquiterpenoids	C15H22O2	3	19431-84-6	87959	81816	111279	160770	224991	140449	1.28388	0.0717371	0.241242	0.53411	-0.904792	insig
Lssp210412	Cuscohygrine	Alkaloids	Pyrrole alkaloids	C13H24N2O	1	454-14-8	11438.1	12461.2	12461.2	13744.3	14472.2	10799.7	0.465143	0.518506	0.656053	0.931935	-0.101699	insig
Zbjp001957	Cyanidin-3,5-O-diglucoside (Cyanin)*	Flavonoids	Anthocyanidins	C27H31O16+	3	20905-74-2	77802	119847	183243	10001.7	10001.7	10001.7	1.43358	0.0623034	0.228608	12.6943	3.66611	up
Zmbp002578	Cyanidin-3-O-(6''-O-acetyl)glucoside-5-O-glucoside	Flavonoids	Anthocyanidins	C29H33O17+	3	-	1396.42	18719.2	1396.42	1396.42	6982.1	1396.42	0.232647	0.57502	0.705392	2.20074	1.13799	insig
pmb0542	Cyanidin-3-O-(6''-O-malonyl)glucoside	Flavonoids	Anthocyanidins	C24H23O14+	3	171828-62-9	72770.7	71048.9	67945.6	186585	143164	117043	1.36897	0.060288	0.228349	0.473968	-1.07714	down
Lcyp000689	Cyanidin-3-O-gentiobioside*	Flavonoids	Anthocyanidins	C27H31O16+	3	47845-44-3	57790.5	63483.6	56305.4	2557.03	2557.03	2557.03	1.46165	0.00148864	0.0911953	23.1492	4.53289	up
MWSmce706	Cyclo(Ala-Gly)	Amino acids and derivatives	Amino acids and derivatives	C5H8N2O2	3	4526-77-6	217805	267004	253972	757282	753433	575575	1.43052	0.0133513	0.140433	0.354113	-1.49772	down
Zazp002547	cyclo-(Gly-Phe)	Amino acids and derivatives	Amino acids and derivatives	C11H12N2O2	2	10125-07-2	2.05773e+07	1.44488e+07	2.49481e+07	4.53453e+07	4.1751e+07	3.00737e+07	1.25487	0.0326606	0.193653	0.511857	-0.966188	insig
ML10181668	Cycloleucine	Amino acids and derivatives	Amino acids and derivatives	C6H11NO2	2	52-52-8	1.07128e+07	1.36197e+07	1.36308e+07	1.33322e+07	1.29639e+07	9.58893e+06	0.325948	0.676385	0.78053	1.05791	0.0812199	insig
Zmdn003480	Cycloolivil-6-O-glucoside	Lignans and Coumarins	Lignans	C26H34O12	2	-	53987.9	48461	28807.4	24656	17561.4	23053.1	1.22512	0.0930265	0.260456	2.01096	1.00789	up
MW0147979	Cys-Arg-Asp	Amino acids and derivatives	Amino acids and derivatives	C13H24N6O6S1	3	-	39516.9	43478.4	55332.9	56648.7	50071.8	50067.9	0.769174	0.329446	0.499228	0.882259	-0.180725	insig
MW0148050	Cys-Phe-Asn	Amino acids and derivatives	Amino acids and derivatives	C16H22N4O5S1	3	-	220060	165956	201039	534698	558857	423664	1.41774	0.00989249	0.131148	0.386928	-1.36986	down
ML10180524	Cytarabine	Nucleotides and derivatives	Nucleotides and derivatives	C9H13N3O5	3	147-94-4	93655.8	151433	122740	114606	112386	117530	0.239805	0.687661	0.789758	1.06765	0.0944355	insig
pme3732	Cytidine	Nucleotides and derivatives	Nucleotides and derivatives	C9H13N3O5	3	65-46-3	177785	160067	136228	337858	337858	269687	1.39534	0.00847259	0.129469	0.501458	-0.995799	insig
mws0255	Cytosine	Nucleotides and derivatives	Nucleotides and derivatives	C4H5N3O	3	71-30-7	86206.4	72343.8	81586.6	139305	173939	90932.1	1.13785	0.147551	0.319664	0.594139	-0.751128	insig
MWS04555g	D-Allo-Isoleucine*	Amino acids and derivatives	Amino acids and derivatives	C6H13NO2	1	1509-35-9	1.91987e+07	1.30198e+07	1.7725e+07	1.83598e+07	1.5924e+07	1.46259e+07	0.0639327	0.882746	0.92988	1.02114	0.030176	insig
Cmyn001328	Daphnin*	Lignans and Coumarins	Coumarins	C15H16O9	3	486-55-5	30123.2	31573.4	23269.3	24817.2	34095.8	22930.8	0.20616	0.821481	0.88615	1.03815	0.0540119	insig
MWSmce676	D-Arabinose*	Others	Saccharides	C5H10O5	3	10323-20-3	512254	493012	517919	578963	500284	581173	0.923623	0.222522	0.401452	0.917349	-0.124458	insig
Lajp003797	Davallin	Flavonoids	Flavanols	C60H50O23	3	139390-86-6	1.34372e+06	1.45483e+06	2.07504e+06	703299	451681	706990	1.35072	0.0351146	0.197906	2.61744	1.38816	up
MWSmce203	D-Cellobiose	Others	Saccharides	C12H22O11	3	528-50-7	60134.7	55532.5	80047.5	55824	84186.8	86213.6	0.527463	0.459806	0.606616	0.865135	-0.209002	insig
Cmmn012461	Dehydroabietic acid	Terpenoids	Ditepenoids	C20H28O2	3	1740-19-8	257828	254957	281055	417484	263599	271518	0.682458	0.401329	0.567744	0.83334	-0.263022	insig
MA10039492	Dehydroascorbic acid	Others	Vitamin	C6H6O6	1	490-83-5	406341	187147	199680	67657.8	65517.1	43269.9	1.36053	0.0998989	0.266586	4.49528	2.16841	up
Lmsp004450	Dehydrodiconiferyl alcohol	Lignans and Coumarins	Lignans	C20H22O6	3	4263-87-0	30300.3	21239.9	24444.4	22405	1291.7	1291.7	1.06032	0.12417	0.294044	3.0408	1.60445	up
Lmsp003655	Dehydrodiconiferyl alcohol-gamma'-O-glucoside*	Lignans and Coumarins	Lignans	C26H32O11	1	-	55966	47053.3	79058.4	988.895	988.895	988.895	1.45793	0.0245773	0.173147	61.3742	5.93956	up
MWS2056	Delta-Hexalactone	Others	Lactones	C6H10O2	3	823-22-3	2.16833e+06	2.47697e+06	2.61532e+06	1.56474e+06	1.78827e+06	2.10312e+06	1.19533	0.0438083	0.207553	1.33073	0.412213	insig
Zmzn000079	D-Erythrose-4-phosphate	Others	Saccharides	C4H9O7P	3	585-18-2	25634.8	17485.1	8425.48	897.491	897.491	897.491	1.42549	0.0818782	0.247223	19.1442	4.25884	up
MWS2442	D-Fructose 6-Phosphate*	Others	Saccharides	C6H13O9P	1	643-13-0	1.75215e+06	3.91981e+06	1.89564e+06	1.05106e+06	866621	771134	1.27649	0.143965	0.317174	2.81447	1.49286	up
mws1164	D-Fructose*	Others	Saccharides	C6H12O6	1	57-48-7	9.97486e+06	7.42454e+06	6.63789e+06	6.18138e+06	9.79629e+06	1.5581e+07	0.507579	0.463694	0.608329	0.761669	-0.392763	insig
Zmpn000199	D-Galactaric acid	Others	Saccharides	C6H10O8	3	526-99-8	211301	192024	165167	69300.2	52934.1	179639	1.0465	0.144748	0.317186	1.88321	0.913195	insig
pmf0139	D-Galactose*	Others	Saccharides	C6H12O6	1	59-23-4	1.57038e+07	1.13559e+07	1.12697e+07	1.97888e+07	1.20404e+07	1.5854e+07	0.734758	0.31778	0.489346	0.803835	-0.315028	insig
mws1189	D-Galacturonic acid*	Others	Saccharides	C6H10O7	3	685-73-4	525335	450062	571272	417847	380656	323697	1.23362	0.0369874	0.200734	1.37825	0.462834	insig
pme3705	D-Glucoronic acid*	Others	Saccharides	C6H10O7	3	6556-12-3	648995	545214	561921	430700	336668	441454	1.28744	0.0169807	0.149262	1.45276	0.538797	insig
pmb0786	D-Glucosamine	Others	Saccharides	C6H13NO5	3	3416-24-8	1.65677e+06	2.23007e+06	1.60544e+06	2.59076e+06	2.51379e+06	2.79622e+06	1.26175	0.0413019	0.206363	0.695157	-0.524589	insig
mws0866	D-Glucose 6-phosphate*	Others	Saccharides	C6H13O9P	1	56-73-5	2.7724e+06	3.65519e+06	125814	125814	809179	2.02278e+06	0.320788	0.389968	0.560107	2.21566	1.14773	insig
mws1090	D-Glucose-1-phosphate*	Others	Saccharides	C6H13O9P	1	59-56-3	2.31764e+06	1.83545e+06	2.04536e+06	711388	1.02788e+06	943009	1.39736	0.00357564	0.111957	2.3109	1.20845	up
mws4175	D-Glucurono-6,3-lactone	Others	Saccharides	C6H8O6	2	32449-92-6	40088.9	43972.3	51291.3	49766.6	63322.7	61032.2	1.12842	0.0757986	0.244601	0.777345	-0.363373	insig
Lcyn000106	Dichotomoside A	Lignans and Coumarins	Lignans	C26H32O13	1	-	3.4516e+07	1.67003e+07	1.9162e+07	1.13038e+07	2.00866e+07	1.39772e+07	0.87404	0.273243	0.44924	1.55129	0.633469	insig
MWSmce232	Dicumarol	Lignans and Coumarins	Coumarins	C19H12O6	3	66-76-2	61804	58839.2	65129.9	29468	42400.7	38444.7	1.34602	0.010925	0.131148	1.68405	0.751935	insig
pmn001513	Digallic Acid	Phenolic acids	Phenolic acids	C14H10O9	3	536-08-3	52864.3	32106.4	33586.5	6421.28	6421.28	6421.28	1.43961	0.0384708	0.2034	6.15439	2.62162	up
Wasn006732	Dihydroabscisic Acid 4'-O-glucoside	Organic acids	Organic acids	C21H32O9	1	-	3743.78	3743.78	3743.78	38590.1	39405.4	25265.1	1.44956	0.0216046	0.166344	0.108767	-3.20069	down
Cmyp007180	Dihydroactinidiolide	Others	Lactones	C11H16O2	3	17092-92-1	19466.9	19567.9	23094.9	18637.1	22023.6	23628.5	0.260615	0.724001	0.81026	0.966409	-0.0492936	insig
Lmmn000774	Dihydrocaffeoylglucose*	Phenolic acids	Phenolic acids	C15H20O9	1	-	1.93264e+06	1.73437e+06	1.64427e+06	3.41846e+06	2.667e+06	2.44299e+06	1.31873	0.0584168	0.227374	0.622772	-0.683224	insig
HJN055	Dihydrocharcone-4'-O-glucoside*	Flavonoids	Chalcones	C21H24O10	2	-	76560.9	59817.7	17869.1	103785	154894	88606.6	1.0298	0.0739395	0.243306	0.444153	-1.17087	down
Lmyn003971	Dihydrodehydrodiconiferyl alcohol-4-O-glucoside*	Lignans and Coumarins	Lignans	C26H34O11	1	-	104660	154607	129666	74412.1	74481.5	57069.6	1.33051	0.0372626	0.200734	1.88836	0.917134	insig
Wafn002827	Dihydroferulic acid glucoside	Phenolic acids	Phenolic acids	C16H22O9	1	-	565573	340801	428968	516971	307348	496052	0.0535409	0.959944	0.97517	1.01134	0.0162652	insig
Hmcp000405	Dihydroisopelletierine	Alkaloids	Piperidine alkaloids	C8H17NO	2	-	704342	546820	497060	389161	420850	334996	1.25746	0.0688273	0.236531	1.52682	0.610533	insig
Lmlp005236	Dihydrokaempferol-3-O-glucoside*	Flavonoids	Flavanonols	C21H22O11	1	31049-08-8	3.84649e+07	3.4748e+07	3.97008e+07	2.66352e+07	1.8264e+07	3.60742e+07	0.98906	0.166658	0.346896	1.39445	0.479699	insig
Lmmn004625	Dihydrokaempferol-7-O-glucoside	Flavonoids	Flavanonols	C21H22O11	2	-	422151	356870	430635	467300	715173	644975	1.19459	0.0967499	0.262444	0.661937	-0.595235	insig
Cmxn004016	Dihydromarein	Flavonoids	Chalcones	C21H24O11	2	-	590760	265271	606835	597624	753977	565278	0.729302	0.31411	0.486888	0.76315	-0.389961	insig
Lmrgn03385	Dihydrophaseic acid	Terpenoids	Sesquiterpenoids	C15H22O5	3	41756-77-8	42971.8	22563.7	37953.5	15964.3	29003.2	22563.7	0.912757	0.185861	0.364627	1.53246	0.615853	insig
Lhmp101306	Dihydroranumculinin glucoside	Others	Others	C11H18O8	3	-	70943	67788.3	65728.4	62513.4	46118.3	55574.3	1.13892	0.0944765	0.262444	1.24514	0.31631	insig
Wafn003485	Dihydroxyoctanoic acid glucoside	Others	Saccharides	C14H26O9	3	-	15779.5	1028.55	1028.55	5142.76	19983.7	6477.6	0.763568	0.538486	0.674149	0.564375	-0.825274	insig
Lmxp011770	Diisobutyl phthalate	Phenolic acids	Phenolic acids	C16H22O4	3	84-69-5	1.58366e+07	1.50186e+07	1.3716e+07	1.77026e+07	1.54995e+07	1.74113e+07	1.06864	0.0962918	0.262444	0.880621	-0.183406	insig
Lmmn000806	Dimethylmalonic acid*	Organic acids	Organic acids	C5H8O4	3	595-46-0	30937.8	14211.2	21910.2	24705.2	27011.8	15189.5	0.0430434	0.993703	0.995847	1.00228	0.00329125	insig
pmp000579	Diosmetin-7-O-galactoside*	Flavonoids	Flavones	C22H22O11	3	-	61783.5	27125.3	68054.6	131066	104293	57575	0.943573	0.1599	0.336398	0.535832	-0.900147	insig
Hmmp004965	Diosmetin-7-O-glucoside*	Flavonoids	Flavones	C22H22O11	3	20126-59-4	59409.7	61773.6	39425.1	108801	163043	93266.1	1.28557	0.0719104	0.241242	0.439891	-1.18478	down
pmp000583	Diosmetin-7-O-glucuronide*	Flavonoids	Flavones	C22H20O12	3	35110-20-4	32693.8	37912.1	24846.6	12555	9161.79	20925.1	1.23362	0.0272955	0.180561	2.23847	1.16251	up
pmp001080	Diosmetin-7-O-Neohesperidoside (Neodiosmin)*	Flavonoids	Flavones	C28H32O15	3	38665-01-9	150824	97659.8	142143	225689	274472	209317	1.29692	0.0150649	0.147587	0.550583	-0.860969	insig
MWSHY0190	Diosmetin-7-O-rutinoside (Diosmin)*	Flavonoids	Flavones	C28H32O15	3	520-27-4	458965	296215	507790	656433	680200	877802	1.22411	0.0291949	0.184653	0.570335	-0.810119	insig
mad1424	Ditartaroyl-hydroxycoumarin	Lignans and Coumarins	Coumarins	C17H14O13	3	-	247656	191214	364041	269272	194266	217770	0.456112	0.522714	0.658769	1.17848	0.236932	insig
MA10039641	D-Lactose*	Others	Saccharides	C12H22O11	1	63-42-3	7.71308e+06	7.8509e+06	7.66763e+06	6.55627e+06	4.15561e+06	5.54328e+06	1.19127	0.0781566	0.245137	1.42918	0.515193	insig
mws0267	DL-Glyceric Acid	Organic acids	Organic acids	C3H6O4	3	473-81-4	167412	172036	202738	160246	152154	221772	0.140834	0.920537	0.953002	1.015	0.0214842	insig
MWS1926	DL-Leucine*	Amino acids and derivatives	Amino acids and derivatives	C6H13NO2	1	328-39-2	2.02242e+06	846678	1.82634e+06	2.97732e+06	1.12213e+06	975344	0.0221315	0.874657	0.92314	0.925248	-0.112088	insig
MWSmce056	DL-Tryptophan	Amino acids and derivatives	Amino acids and derivatives	C11H12N2O2	1	54-12-6	2.42717e+07	1.41242e+07	2.70894e+07	4.173e+07	4.4447e+07	3.49403e+07	1.2203	0.0223416	0.167443	0.540676	-0.887163	insig
MWS1709	D-Malic acid*	Organic acids	Organic acids	C4H6O5	1	636-61-3	5.57655e+07	6.38919e+07	6.62794e+07	6.49672e+07	5.72053e+07	6.60754e+07	0.136832	0.864564	0.915357	0.987723	-0.0178215	insig
Lmsn000381	D-Maltose*	Others	Saccharides	C12H22O11	1	69-79-4	1.24358e+07	6.37563e+06	9.40395e+06	1.11437e+07	3.4939e+06	4.9373e+06	0.727056	0.385023	0.555967	1.44141	0.527479	insig
pmf0138	D-Mannose*	Others	Saccharides	C6H12O6	1	3458-28-4	1.43723e+07	1.92796e+07	1.37572e+07	8.43474e+06	2.40901e+07	1.25951e+07	0.293271	0.889906	0.934067	1.05074	0.0714018	insig
pme0500	D-Melezitose	Others	Saccharides	C18H32O16	3	597-12-6	23030.8	17542.1	29383.1	26894.7	24852.8	28220.8	0.65711	0.435186	0.585972	0.874797	-0.192979	insig
pmb2640	Dodecanoic acid (Lauric acid)	Lipids	Free fatty acids	C12H24O2	1	143-07-7	9060.77	6297.4	10141.6	7974.8	8375.4	14206.6	0.485354	0.516836	0.655465	0.834504	-0.261009	insig
mws1589	D-Panose*	Others	Saccharides	C18H32O16	3	33401-87-5	16983.9	10484.2	14294.2	26436.8	19197.6	21195.6	1.19329	0.0443997	0.207838	0.624901	-0.678299	insig
pme1261	D-Panthenol	Others	Vitamin	C9H19NO4	2	81-13-0	70564.7	66290.8	99070.6	36761	28101.1	51908.7	1.25148	0.0396073	0.203898	2.02042	1.01466	up
mws1337	D-Pantothenic Acid	Others	Vitamin	C9H17NO5	1	79-83-4	5.55073e+06	6.50871e+06	7.23373e+06	7.71807e+06	5.63528e+06	6.36666e+06	0.117772	0.864685	0.915357	0.978354	-0.0315709	insig
mws2104	D-Pinitol*	Others	Saccharides	C7H14O6	2	10284-63-6	802214	752844	742360	801458	726833	810069	0.290082	0.696214	0.79174	0.982491	-0.0254834	insig
Zmgn000173	D-Ribose	Others	Saccharides	C5H10O5	3	50-69-1	96678.9	66416.1	74879	34291.3	56831.4	68680.3	0.982271	0.127247	0.296348	1.48917	0.57451	insig
Lamn006527	Drimiopsin C	Flavonoids	Other Flavonoids	C15H12O6	2	773850-90-1	66303.9	114293	115507	143015	82046.7	94361.6	0.22859	0.768797	0.842984	0.926995	-0.109367	insig
Wcgp002771	dryopteric acid	Others	Others	C17H16O8	3	-	4.48449e+07	5.00058e+07	3.23276e+07	6.55419e+07	5.25656e+07	5.56492e+07	1.08289	0.0819811	0.247223	0.731934	-0.450215	insig
Zmyn000108	D-Saccharic acid	Others	Saccharides	C6H10O8	3	87-73-0	139306	353571	189688	184368	225968	195644	0.117677	0.733392	0.816877	1.12638	0.171695	insig
pme3163	D-Sedoheptuiose 7-phosphate	Others	Saccharides	C7H15O10P	3	2646-35-7	2.75452e+06	1.77887e+06	3.6944e+06	1.4145e+06	976968	821288	1.26652	0.0825981	0.247223	2.56098	1.35669	up
mws0214	D-Sorbitol	Others	Saccharides	C6H14O6	3	50-70-4	52862.2	64224.4	43866.9	60173.6	74371.2	70142.5	1.02277	0.121665	0.292537	0.786339	-0.346777	insig
pme0519	D-Sucrose*	Others	Saccharides	C12H22O11	1	57-50-1	3.44259e+06	3.42695e+06	4.40257e+06	3.66359e+06	4.26472e+06	4.72362e+06	0.683389	0.360151	0.530808	0.89094	-0.1666	insig
mws0889	D-Threonic Acid	Others	Saccharides	C4H8O5	1	3909-12-4	1.3737e+07	1.33235e+07	1.03247e+07	1.27531e+07	1.27037e+07	1.54355e+07	0.565737	0.453109	0.602106	0.914237	-0.12936	insig
mws0264	D-Trehalose*	Others	Saccharides	C12H22O11	1	99-20-7	3.99524e+06	4.51878e+06	4.02224e+06	3.91698e+06	3.58624e+06	3.6501e+06	1.12456	0.0954179	0.262444	1.12399	0.168635	insig
mws0344	D-Xylonic acid	Others	Saccharides	C5H10O6	1	526-91-0	2.81501e+06	2.31615e+06	2.19578e+06	3.81064e+06	4.11732e+06	3.39152e+06	1.34261	0.00955429	0.131148	0.647287	-0.627523	insig
Lmcn009539	E,E,Z-1,3,12-Nonadecatriene-5,14-diol	Lipids	Free fatty acids	C19H34O2	3	-	168198	165146	256351	217331	170663	110861	0.513372	0.519628	0.656053	1.1821	0.241349	insig
Yajn003045	Ebuloside	Terpenoids	Monoterpenoids	C21H32O10	3	-	38770.1	41942.1	40967.3	22056.3	16503.7	26120.4	1.3485	0.0135938	0.140836	1.88124	0.911686	insig
pmn001610	Eicosadienoic acid*	Lipids	Free fatty acids	C20H36O2	1	5598-38-9	82831.9	74121.1	62257.4	55152.5	55968.9	58834.7	1.20502	0.105792	0.273644	1.28981	0.367154	insig
pmn001606	Eicosenoic acid	Lipids	Free fatty acids	C20H38O2	3	26764-41-0	681124	566570	534460	1.26028e+06	624830	858743	0.987907	0.222025	0.401452	0.649507	-0.622583	insig
mws0396	Elaidic Acid	Lipids	Free fatty acids	C18H34O2	3	112-79-8	3.079e+06	2.31555e+06	2.84275e+06	2.11507e+06	3.40577e+06	2.13011e+06	0.366119	0.712924	0.799133	1.07664	0.106532	insig
Zmcp001750	Eleutheroside B1	Lignans and Coumarins	Coumarins	C17H20O10	2	16845-16-2	147633	130436	156303	89363	128776	70133	1.11835	0.0892202	0.25828	1.50681	0.591501	insig
Ladp005441	Elliptinol	Flavonoids	Other Flavonoids	C20H18O6	3	-	116505	135301	194407	124566	167265	136541	0.101723	0.837659	0.898675	1.04165	0.0588684	insig
Zbzn008048	Embelin	Quinones	Quinones	C17H26O4	1	550-24-3	176133	94350.1	196931	88476.2	96653.1	152841	0.691757	0.321409	0.492245	1.383	0.467805	insig
MWSHY0134	Engeletin	Flavonoids	Flavanonols	C21H22O10	3	572-31-6	562364	384245	463831	565728	462620	614893	0.722451	0.320537	0.491846	0.858328	-0.220399	insig
mws1422	Epiafzelechin	Flavonoids	Flavanols	C15H14O5	2	24808-04-6	177788	225247	293739	175198	184440	172580	0.945635	0.243797	0.422819	1.30919	0.388676	insig
HJN041	Epicatechin glucoside	Flavonoids	Flavanols	C21H24O11	1	-	1.28048e+07	9.70562e+06	8.49591e+06	2.12547e+07	1.361e+07	2.27851e+07	1.21912	0.0709802	0.241235	0.537839	-0.894754	insig
HJN045	Epicatechin-(2β→O→7,4β→8)-epiafzelechin-(4α→8)-epicatechin	Flavonoids	Flavanols	C45H36O17	3	-	140322	61227.7	154546	294513	96046.7	278175	0.782006	0.239156	0.418441	0.532492	-0.909169	insig
Lahp002857	Epicatechin-(4β->8)-epigallocatechin	Flavonoids	Flavanols	C30H26O13	3	-	317186	414122	427731	299905	290541	196016	1.11979	0.0612834	0.228608	1.47374	0.55948	insig
MWSHY0174	Epicatechin*	Flavonoids	Flavanols	C15H14O6	3	490-46-0	2.42812e+07	1.57375e+07	2.16266e+07	2.96276e+07	2.21572e+07	2.64835e+07	0.913331	0.17271	0.353922	0.787615	-0.344438	insig
Zmdn002400	Epicatechin-3'-O-β-D-glucopyranoside*	Flavonoids	Flavanols	C21H24O11	1	-	8.21004e+06	1.00238e+07	9.0798e+06	2.39983e+07	1.87865e+07	2.50649e+07	1.42299	0.0149104	0.147587	0.402561	-1.31272	down
Zmdn002049	Epicatechin-4'-O-β-D-glucopyranoside*	Flavonoids	Flavanols	C21H24O11	1	-	8.48361e+06	1.13227e+07	1.09707e+07	2.55243e+07	1.8507e+07	2.25197e+07	1.38448	0.0158109	0.148965	0.462458	-1.11261	down
Zmdn002353	Epicatechin-6-C-β-D-glucopyranoside*	Flavonoids	Flavanols	C21H24O11	1	-	8.97925e+06	9.70548e+06	8.93114e+06	2.60383e+07	1.96423e+07	2.28559e+07	1.43621	0.0164302	0.148965	0.402937	-1.31137	down
pmb3114	Epicatechin-epiafzelechin	Flavonoids	Flavanols	C30H26O11	2	-	1.32771e+07	8.62851e+06	1.01579e+07	1.17544e+07	5.3558e+06	1.09013e+07	0.439206	0.611348	0.731245	1.14466	0.194914	insig
Lskp211249	epieudesmin	Lignans and Coumarins	Lignans	C22H26O6	2	-	83854.7	83834.7	79896.5	71182.1	50362.2	144791	0.0623535	0.847605	0.905736	0.929604	-0.105312	insig
MWSHY0098	Epigallocatechin	Flavonoids	Flavanols	C15H14O7	1	970-74-1	2.01042e+06	2.97905e+06	2.19706e+06	1.66532e+06	1.60937e+06	1.59713e+06	1.23137	0.120793	0.290935	1.47512	0.560833	insig
Zmbp000449	Epigoitrin	Others	Others	C5H7NOS	2	1072-93-1	539890	277845	391425	1.33314e+06	919540	340135	0.858124	0.246646	0.423379	0.46635	-1.10052	insig
MWSHC20189	Epipinoresinol*	Lignans and Coumarins	Lignans	C20H22O6	1	24404-50-0	43495.2	2454.14	85559.7	490.828	490.828	490.828	1.26433	0.212548	0.392503	89.311	6.48077	up
Lmcn003163	Epitheaflavic acid-3-O-Gallate	Flavonoids	Flavanols	C28H20O14	3	34218-97-8	4.47712e+06	8.69995e+06	4.99005e+06	9.64021e+06	5.99407e+06	2.00778e+07	0.862343	0.29841	0.472959	0.508711	-0.975082	insig
pmf0073	Ergost-5-en-3-ol (Campesterol)	Steroids	Steroid	C28H48O	3	474-62-4	47215.8	44714.4	45042.7	40476.5	42808.6	47074	0.696249	0.377291	0.549744	1.05073	0.0713979	insig
Lskp211409	Ergosta-5,24(28)-diene-3,20,26-triol (Podecdysone C)	Steroids	Steroid	C27H44O8	2	19458-46-9	175782	100411	130725	38840.2	52079.7	44855.1	1.38491	0.0501863	0.21428	2.997	1.58352	up
Xmzn007677	Ergotamine	Alkaloids	Plumerane	C33H35N5O5	3	113-15-5	441234	380077	552120	330040	554133	381425	0.353698	0.693946	0.791076	1.0852	0.117965	insig
Lahp003481	Eriodictyol apiosyl glucoside	Flavonoids	Flavanones	C26H30O15	3	-	94823.9	144902	218664	63235.9	84319.9	100132	1.05473	0.182834	0.364082	1.85068	0.888053	insig
Zbnp004170	Eriodictyol-3'-O-glucoside*	Flavonoids	Flavanones	C21H22O11	1	-	2.88132e+07	2.32298e+07	2.87249e+07	3.61975e+07	2.83918e+07	3.26245e+07	0.9926	0.136009	0.308002	0.830827	-0.267379	insig
Hmmn002588	Eriodictyol-7-O-(2''-O-rhamnosyl)xyloside-4'-O-glucuronide	Flavonoids	Flavanones	C32H38O20	2	-	24335.4	22928	13960.5	928.52	20857.4	928.52	1.013	0.183979	0.364082	2.69537	1.43048	up
Zbnn005416	Eriodictyol-7-O-(6''-acetyl)glucoside	Flavonoids	Flavanones	C23H24O12	3	-	10832.4	4835.84	10712.1	72344.4	40806.9	50797.5	1.38494	0.034009	0.196964	0.160906	-2.63571	down
MWS20145	Eriodictyol-7-O-glucoside*	Flavonoids	Flavanones	C21H22O11	1	38965-51-4	2.74455e+07	2.81381e+07	3.237e+07	2.78091e+07	2.49443e+07	2.96919e+07	0.596127	0.425196	0.578028	1.06681	0.0933056	insig
MWSHY0092	Eriodictyol-7-O-Rutinoside (Eriocitrin)	Flavonoids	Flavanones	C27H32O15	1	13463-28-0	1.40032e+07	1.48531e+07	2.52568e+07	3.07986e+07	2.03469e+07	3.4346e+07	1.00985	0.133876	0.305972	0.632964	-0.659806	insig
pmb0628	Eriodictyol-8-C-glucoside-4'-O-glucoside	Flavonoids	Flavanones	C27H32O16	3	-	51201	39297.2	48829.2	40490.1	48818.8	47642.9	0.102316	0.868921	0.917774	1.01735	0.0248117	insig
mws1013	Esculetin (6,7-Dihydroxycoumarin)	Lignans and Coumarins	Coumarins	C9H6O4	3	305-01-1	68297.3	47349.5	51068.8	60018.7	49646.2	39318.2	0.478024	0.538552	0.674149	1.11902	0.16224	insig
Lmbn001162	Esculetin-7-O-glucoside*	Lignans and Coumarins	Coumarins	C15H16O9	3	-	26880	35579.5	22494.7	24108.2	41944.5	34728.6	0.529429	0.462973	0.608291	0.842956	-0.24647	insig
mws1015	Esculin (6,7-Dihydroxycoumarin-6-O-glucoside)*	Lignans and Coumarins	Coumarins	C15H16O9	3	531-75-9	31564.4	31626.5	34122.4	28772.2	26118	30281.3	1.16999	0.0593367	0.228036	1.14256	0.192266	insig
Lbhp011919	Esculin 6'-Malonate	Lignans and Coumarins	Coumarins	C18H18O12	2	-	135979	140754	206845	117124	133126	196729	0.295094	0.733295	0.816877	1.08188	0.113543	insig
Wcsn011332	Ethyl (10Z,13Z)-hexadeca-10,13-dienoate	Others	Others	C18H32O2	1	-	50031.4	51672.8	41055	41498.9	45035.1	42697.2	0.777518	0.303684	0.477557	1.10468	0.143629	insig
ZbWp000749	ethyl-L-arginine	Amino acids and derivatives	Amino acids and derivatives	C8H18N4O2	3	-	185317	145574	230874	460158	417273	256372	1.22505	0.0760897	0.244601	0.49547	-1.01313	down
pmn001371	Eucommin A*	Lignans and Coumarins	Lignans	C27H34O12	2	99633-12-2	251299	136518	211120	662708	1.23886e+06	631972	1.35892	0.0783299	0.245137	0.236403	-2.08068	down
pmn001380	Eucommiol	Others	Alcohol compounds	C9H16O4	1	55930-44-4	50580.7	36137.3	28266.7	126522	41151.6	67960	0.962556	0.248007	0.424081	0.487981	-1.0351	insig
pmn001381	Eucommioside	Terpenoids	Monoterpenoids	C15H26O9	3	-	485803	503730	820937	296898	361042	384656	1.19388	0.136345	0.308002	1.7365	0.796185	insig
Lhhp120823	Eugenyl formate	Others	Others	C11H12O3	1	-	106367	86481.1	143272	171746	164583	163312	1.19519	0.0784646	0.245137	0.672723	-0.571916	insig
mws4017	Ferruginol	Terpenoids	Ditepenoids	C20H30O	3	514-62-5	415743	406945	412643	428386	308324	350453	0.850176	0.2951	0.469826	1.13629	0.18433	insig
mws0014	Ferulic acid	Phenolic acids	Phenolic acids	C10H10O4	3	537-98-4	217778	45447	183040	3244.95	3244.95	59085.4	1.13208	0.125433	0.295763	6.80539	2.76668	up
Hmmn002544	Ferulic acid-4-O-glucoside	Phenolic acids	Phenolic acids	C16H20O9	1	117405-51-3	6.6499e+06	4.72736e+06	7.19984e+06	9.86105e+06	1.19381e+07	1.27418e+07	1.31996	0.00993841	0.131148	0.537828	-0.894784	insig
Wcdn003654	Feruloyl Lactate	Organic acids	Organic acids	C13H14O7	1	-	557097	679676	1.1324e+06	881804	561934	575982	0.372515	0.604488	0.726107	1.17302	0.230232	insig
pmb0108	Feruloyl syringic acid	Phenolic acids	Phenolic acids	C19H18O8	3	-	763774	281888	449163	623029	711368	500600	0.602781	0.519592	0.656053	0.81462	-0.295801	insig
Lajp003377	Fisetinidol-(4α,6)-gallocatechin	Flavonoids	Flavanols	C30H26O12	3	1262536-83-3	7.11778e+07	7.21285e+07	6.7556e+07	7.49435e+07	7.25684e+07	7.63432e+07	1.12436	0.074693	0.244203	0.941959	-0.0862641	insig
Cmxp003492	Flavanomarein	Flavonoids	Flavanones	C21H22O11	3	577-38-8	100674	78431.8	83669.1	61457.7	45769.7	73210.5	1.14026	0.0593662	0.228036	1.45632	0.542323	insig
MWS5083	Flavin Single Nucleotide(FMN)	Nucleotides and derivatives	Nucleotides and derivatives	C17H21N4O9P	3	6184-17-4	14273.5	15863.6	21025	17136.7	16802.5	12691.4	0.408875	0.580271	0.709047	1.09718	0.1338	insig
Wbmp003302	Frambinone	Others	Ketone compounds	C10H12O2	2	-	720920	482355	807986	351071	301047	230745	1.31384	0.0479509	0.213461	2.27811	1.18784	up
mws1014	Fraxetin (7,8-Dihydroxy-6-methoxycoumarin)	Lignans and Coumarins	Coumarins	C10H8O5	3	574-84-5	73242.4	14812.1	53641.1	1560.68	1560.68	53627.4	0.911125	0.310628	0.483947	2.49689	1.32013	insig
mws0376	Fumaric acid	Organic acids	Organic acids	C4H4O4	1	110-17-8	1.58308e+06	1.92253e+06	1.61303e+06	1.6021e+06	1.62009e+06	1.7429e+06	0.290386	0.695379	0.79174	1.03093	0.0439421	insig
Lhfp110832	Furanoeremophilane*	Terpenoids	Sesquiterpenoids	C15H22O	3	6750-13-6	17285.5	17594.8	23292.7	18910.3	34480.8	13606.1	0.18931	0.691455	0.790076	0.868291	-0.203749	insig
pmn001672	Furanofructosyl-α-D-(3-mustard acyl)glucoside*	Phenolic acids	Phenolic acids	C23H32O15	3	-	24903.3	44021	34571.2	26904.8	29890	42355.2	0.12043	0.851998	0.907678	1.04383	0.0618835	insig
mws1000	Fustin	Flavonoids	Flavanonols	C15H12O6	2	20725-03-5	43864.6	47312	22756.3	38809.1	38380.8	52605	0.459395	0.594077	0.71637	0.877791	-0.18805	insig
mws1080	Galactinol	Others	Saccharides	C12H22O11	1	3687-64-7	1.84465e+07	1.4985e+07	1.84932e+07	1.68854e+07	1.72061e+07	7.86031e+06	0.655996	0.396259	0.56336	1.23772	0.307689	insig
Hmbp001276	Gallacetophenone	Phenolic acids	Phenolic acids	C8H8O4	3	528-21-2	1.06019e+06	748454	617241	647814	697333	603962	0.749281	0.349576	0.518477	1.24461	0.315696	insig
mws0049	Gallocatechin	Flavonoids	Flavanols	C15H14O7	1	970-73-0	4.86602e+07	5.01785e+07	4.32722e+07	4.29894e+07	4.97692e+07	4.87834e+07	0.0465575	0.952271	0.971578	1.00402	0.00578669	insig
Lajp002779	Gallocatechin-(4α→8)-Catechin-(4α→8)-Catechin	Flavonoids	Flavanols	C45H38O19	1	87421-89-4	625239	934351	825170	510124	584732	339489	1.15425	0.0551065	0.224408	1.66261	0.733452	insig
Labn003109	Galloyl xylosyl gallic acid-3-O-β-D-glucoside	Phenolic acids	Phenolic acids	C25H28O18	3	-	229431	131364	179803	57426	68700.1	71844	1.37726	0.053246	0.220389	2.7307	1.44927	up
Wccp002870	Gamma-Glu-Phe	Amino acids and derivatives	Amino acids and derivatives	C14H18N2O5	1	7432-24-8	6.39947e+06	3.8984e+06	7.02311e+06	5.04305e+06	3.80574e+06	3.49674e+06	0.876246	0.219675	0.3999	1.40302	0.488532	insig
mws1708	Gastrodin	Others	Others	C13H18O7	1	62499-27-8	6566.45	19277	12395	35906.5	33604.5	26524.5	1.22721	0.0161672	0.148965	0.39817	-1.32854	down
mws1565	Geniposide	Terpenoids	Monoterpenoids	C17H24O10	3	24512-63-8	104777	103584	75145.2	263109	282156	141936	1.26897	0.0856956	0.251313	0.412553	-1.27735	down
Ramp002586	Genistein-7,4'-di-O-beta-D-glucoside	Flavonoids	Isoflavones	C27H30O15	3	36190-98-4	4.25962e+06	4.00626e+06	5.3063e+06	2.95685e+06	3.29409e+06	2.91409e+06	1.31525	0.0558977	0.224469	1.48087	0.566441	insig
Lmgp004731	Genistein-7-O-galactoside*	Flavonoids	Isoflavones	C21H20O10	3	-	1.79e+06	1.34327e+06	1.25799e+06	928496	1.01049e+06	1.36964e+06	0.973093	0.168878	0.349925	1.32721	0.408401	insig
Lmgp004474	Genistein-7-O-galactoside-rhamnose	Flavonoids	Isoflavones	C27H30O14	2	-	2.71379e+07	2.55571e+07	2.35998e+07	3.5464e+07	2.87866e+07	3.03172e+07	1.19545	0.0753893	0.244601	0.806773	-0.309765	insig
pmp000413	Genistein-8-C-glucoside	Flavonoids	Isoflavones	C21H20O10	2	66026-80-0	517716	261413	470592	281090	303312	321575	0.794135	0.281827	0.458102	1.37942	0.46406	insig
Lmnp002741	Genkwanin-6-C-(2''-O-apiosyl)glucoside	Flavonoids	Flavones	C27H30O14	3	-	24849.8	13080.5	45763.9	24849.8	23543.8	28768.1	0.082533	0.842044	0.902001	1.08466	0.117242	insig
Wasn006585	Geranyl 3-O-xylopyranosyl-glucopyranoside	Terpenoids	Monoterpenoids	C21H36O10	3	-	171206	68006.5	144524	302334	243550	355557	1.21719	0.0182775	0.156079	0.425692	-1.23212	down
Lmyn005812	Gingerglycolipid A	Lipids	Glycerol ester	C33H56O14	1	145937-22-0	1.3669e+07	7.23875e+06	9.44304e+06	2.40509e+06	4.47554e+06	3.79344e+06	1.30692	0.0621285	0.228608	2.84342	1.50762	up
Lmyn006011	Gingerglycolipid B	Lipids	Glycerol ester	C33H58O14	1	88168-90-5	2.18294e+07	2.06345e+07	2.32001e+07	1.16964e+07	1.54694e+07	1.39527e+07	1.36944	0.00527927	0.127648	1.59694	0.675313	insig
Lmyn006221	Gingerglycolipid C	Lipids	Glycerol ester	C33H60O14	2	-	607560	551926	574326	173862	241216	239942	1.42562	0.000336701	0.0542408	2.64696	1.40434	up
MW0149657	Gln-Cys-His	Amino acids and derivatives	Amino acids and derivatives	C14H22N6O5S1	3	-	82271.9	79089.7	119179	68032.3	71232.9	136880	0.144975	0.958186	0.974562	1.01592	0.022784	insig
MWS201444	Gln-Gly	Amino acids and derivatives	Amino acids and derivatives	C7H13N3O4	3	2650-65-9	1.69908e+06	1.40779e+06	1.45955e+06	1.38608e+06	2.13296e+06	1.26228e+06	0.0949799	0.822073	0.88615	0.955052	-0.0663486	insig
MWS201469	Glu-Arg	Amino acids and derivatives	Amino acids and derivatives	C11H21N5O5	3	7219-59-2	140473	78529.2	87345.4	94724.2	96325.9	96962	0.116759	0.782052	0.852872	1.06366	0.0890396	insig
MW0149924	Glu-Asn-Asn	Amino acids and derivatives	Amino acids and derivatives	C13H21N5O8	3	-	451695	332147	256925	72089.3	79287.4	62194.9	1.42578	0.0388889	0.2034	4.87315	2.28485	up
pmb3081	Glucaric acid-1-Phosphate	Others	Saccharides	C6H11PO11	3	-	3.42839e+06	2.79018e+06	3.86126e+06	1.76421e+06	1.09607e+06	1.55177e+06	1.35357	0.0106186	0.131148	2.28462	1.19195	up
pme0534	Gluconic acid	Others	Saccharides	C6H12O7	2	526-95-4	532132	486342	482440	375813	382385	368902	1.42447	0.0122419	0.134028	1.33166	0.413226	insig
Wafn003182	Glucopyranose 6-Hydroxydecanoate	Others	Saccharides	C16H30O8	1	-	126051	91452.9	179597	346740	367851	469935	1.36457	0.00682939	0.127648	0.335241	-1.57673	down
Wasn006047	Glucosyl 10,11-dihydroxy-2,6-farneSadienoate	Terpenoids	Sesquiterpenoids	C21H36O9	3	-	82038.3	70037.3	82834.8	11223.4	11223.4	11223.4	1.45973	0.00378642	0.11459	6.9768	2.80257	up
Wasn001627	Glucosyl 2,3-Dihydroxy-2-Methylbutanoic Acid	Organic acids	Organic acids	C11H20O9	3	-	160165	173401	125835	229154	104140	104631	0.288336	0.883023	0.92988	1.04904	0.0690674	insig
Wasn003258	Glucosyl 2-Hydroxy-4-Methylpentanoic Acid	Organic acids	Organic acids	C12H22O8	1	-	118792	86096.1	127576	609383	599069	446655	1.43489	0.0105962	0.131148	0.200872	-2.31565	down
Wasn003821	Glucosyl 3,7-dimethyloct-2-ene-1,6,7-triol	Terpenoids	Monoterpenoids	C16H30O8	3	-	48480.4	34075.9	39807.3	140094	132812	209761	1.41493	0.0360277	0.200645	0.253516	-1.97985	down
Wasn005621	Glucosyl 9-hydroxy-3-methyldec-2-enoic acid	Terpenoids	Monoterpenoids	C17H30O8	3	-	213529	186041	176350	292215	252893	528286	1.13455	0.191839	0.369264	0.536541	-0.89824	insig
Lahn004419	Glucosylacetylviscumneoside VII	Flavonoids	Flavonols	C42H52O26	3	-	4750.81	10718.6	8276.1	20103.9	13043.2	7120.21	0.792345	0.280311	0.4566	0.589698	-0.761953	insig
Hmtn001302	Glucosyloxybenzoic acid	Phenolic acids	Phenolic acids	C13H16O8	2	-	133005	338291	224760	74377	420044	49362	0.589831	0.729746	0.814748	1.28003	0.356174	insig
MWSHC2022	Glucosyringic acid	Phenolic acids	Phenolic acids	C15H20O10	2	33228-65-8	265060	164446	313285	507560	577509	270027	1.01469	0.146414	0.319242	0.548147	-0.867366	insig
Zmmp003258	Glu-Pro-Leu	Amino acids and derivatives	Amino acids and derivatives	C16H27N3O6	2	-	40643	41675.8	39445.7	52393.9	25104.7	66935.5	0.224289	0.600655	0.722735	0.843045	-0.246318	insig
MW0107020	Glu-Ser	Amino acids and derivatives	Amino acids and derivatives	C8H14N2O6	3	5875-38-7	370945	376678	398228	32419	37397.5	33106.9	1.46075	0.000384959	0.0542408	11.1331	3.47678	up
MW0107019	Glutamylproline	Amino acids and derivatives	Amino acids and derivatives	C10H16N2O5	3	41745-47-5	269420	286600	264668	283854	282812	144647	0.563523	0.513935	0.654733	1.15376	0.206349	insig
pme0243	Glutaric acid	Organic acids	Organic acids	C5H8O4	3	110-94-1	512693	716962	733904	998886	782140	1.0547e+06	1.14475	0.0579226	0.227064	0.692437	-0.530246	insig
Lmfp009701	Glycerol 9,11,13-octadecatrienoyl ester*	Lipids	Glycerol ester	C21H36O4	2	-	64886.7	54081.4	44322.6	35706.5	32189.3	32926.6	1.31557	0.0682825	0.236002	1.61959	0.695626	insig
Walp013004	Glycidyl Linoleate*	Lipids	Glycerol ester	C21H36O3	1	24305-63-3	36962.1	41050.9	30986	32084.2	26461.3	18431.3	1.03776	0.101948	0.269503	1.416	0.501819	insig
pme0124	Gly-Pro	Amino acids and derivatives	Amino acids and derivatives	C7H12N2O3	3	704-15-4	30027.6	20788	21817.5	26945.4	21810.3	28782.2	0.358039	0.674916	0.780112	0.936743	-0.0942753	insig
Zapn004520	gnetifolin E	Others	Stilbene	C21H24O9	2	140671-07-4	421648	608434	371467	434756	322331	776893	0.108021	0.793549	0.863222	0.913668	-0.130257	insig
Lcsn000644	Goshonoside F3	Terpenoids	Ditepenoids	C32H52O13	3	90851-26-6	18127.2	17788.6	15529.6	39345.1	42424.5	30975.6	1.41006	0.0220045	0.166819	0.456298	-1.13195	down
Zmhp004034	Gossypetin-7-O-L-rhamnopyranoside(Rhodiolgin)	Flavonoids	Flavonols	C21H20O12	2	94696-39-6	339091	225981	358214	250425	310295	245600	0.507567	0.461641	0.607332	1.14506	0.195425	insig
Lacp003427	Grasshopper ketone	Terpenoids	Monoterpenoids	C13H20O3	3	-	110688	138758	131493	142252	75993.7	116153	0.546069	0.518785	0.656053	1.13918	0.187992	insig
Lman002731	Grevilloside F	Phenolic acids	Phenolic acids	C15H18O9	3	1094004-50-8	4.87308e+07	4.98374e+07	4.88305e+07	4.53633e+07	4.60602e+07	4.66139e+07	1.39065	0.00351093	0.111957	1.06782	0.0946636	insig
Labn002264	Grevilloside G*	Phenolic acids	Phenolic acids	C14H20O8	3	791846-69-0	2.03859e+06	2.10037e+06	2.12661e+06	2.5839e+06	3.2514e+06	1.98977e+06	0.847807	0.28956	0.466274	0.800705	-0.320657	insig
Hmtp000827	Griffonilide	Others	Lactones	C8H8O4	1	61371-55-9	11449	11449	11449	118137	107740	150140	1.45697	0.0123188	0.134028	0.0913447	-3.45253	down
Lazn002030	Guaiacylglycerol-β-Guaiacyl Ether glucoside	Lignans and Coumarins	Lignans	C23H30O11	1	-	244263	221772	277834	189509	163139	199255	1.25596	0.0377081	0.201253	1.34783	0.430634	insig
pme1109	Guanine	Nucleotides and derivatives	Nucleotides and derivatives	C5H5N5O	2	73-40-5	92338.1	74678	133373	34765.1	39023.3	52495.8	1.31231	0.0683852	0.236002	2.37867	1.25016	up
pme1178	Guanosine	Nucleotides and derivatives	Nucleotides and derivatives	C10H13N5O5	3	118-00-3	1.49108e+06	1.60398e+06	1.74436e+06	878015	956359	1.10279e+06	1.39199	0.00311436	0.111957	1.64765	0.720408	insig
Zmjn012003	Gypensapogenin F*	Terpenoids	Triterpene	C30H48O4	3	-	99481.3	60408.3	101632	33947	37663.5	44860.2	1.3191	0.061868	0.228608	2.24538	1.16696	up
Wbmn014253	Hardwickiic acid	Terpenoids	Ditepenoids	C20H28O3	3	1782-65-6	151047	150406	128368	124589	156463	147108	0.047531	0.965658	0.978857	1.00388	0.00558483	insig
MWSslk219	Harpagide	Terpenoids	Monoterpenoids	C15H24O10	3	6926-08-5	100222	128857	125788	150079	145064	119349	0.862654	0.205439	0.386495	0.856148	-0.224068	insig
Zmhp003716	Herbacetin-7-O-rhamnoside-8-O-glucoside; Rhodionidin*	Flavonoids	Flavonols	C27H30O16	1	94696-40-9	579926	694853	676880	335496	379778	388163	1.41665	0.00689518	0.127648	1.76871	0.822696	insig
Lmxp000429	Hercynine	Alkaloids	Alkaloids	C9H15N3O2	2	534-30-5	1.39337e+06	1.26563e+06	1.67495e+06	773371	815383	885272	1.38891	0.029043	0.184653	1.75178	0.808821	insig
Zbhp004510	Hesperetin-3'-O-glucoside*	Flavonoids	Flavanones	C22H24O11	2	-	194486	242100	217041	247149	227014	323672	0.892871	0.240759	0.420253	0.81925	-0.287624	insig
pme1598	Hesperetin-5-O-glucoside	Flavonoids	Flavanones	C22H24O11	3	69651-80-5	150295	39115.5	67904.5	100191	131694	94375.5	0.620826	0.570014	0.702668	0.78868	-0.342488	insig
Lmzp002365	Hesperetin-7-O-glucoside*	Flavonoids	Flavanones	C22H24O11	2	31712-49-9	255963	279726	326183	235859	402599	207787	0.188608	0.941479	0.964759	1.01847	0.0264002	insig
MWSHY0019	Hesperetin-7-O-neohesperidoside(Neohesperidin)*	Flavonoids	Flavanones	C28H34O15	2	13241-33-3	29324.4	37495.7	78861.3	50354.1	57587.3	109846	0.721553	0.379138	0.550273	0.668916	-0.580104	insig
MWSHY0116	Hesperetin-7-O-rutinoside (Hesperidin)*	Flavonoids	Flavanones	C28H34O15	2	520-26-3	27892.6	32128.8	52562.8	57593.4	59678.9	59451.5	1.1499	0.105845	0.273644	0.637063	-0.650493	insig
Wcdp010864	Hexadecanamide	Alkaloids	Alkaloids	C16H33NO	1	629-54-9	52780.2	54745.8	65229.1	79771	85851.8	79714.9	1.36078	0.0112811	0.131148	0.704152	-0.506041	insig
MWSslk132	Hexadecanedioic acid	Lipids	Free fatty acids	C16H30O4	3	505-54-4	12285.5	17027	15735	12987	11898.7	10403.8	1.04129	0.133985	0.305972	1.27652	0.352212	insig
pmp001264	Hexadecylsphingosine	Lipids	Sphingolipids	C16H35NO2	1	-	867879	840560	1.14015e+06	964837	986467	982802	0.290388	0.793993	0.863222	0.970852	-0.0426761	insig
Zbqp002414	h-gamma-Glu-leu-oh	Amino acids and derivatives	Amino acids and derivatives	C11H20N2O5	2	-	111188	106750	122107	78158.2	74491.9	57301.9	1.34472	0.00716188	0.127648	1.61963	0.695666	insig
MW0150871	His-Asp-Glu	Amino acids and derivatives	Amino acids and derivatives	C15H21N5O8	3	-	853314	1.34244e+06	2.29941e+06	1.14047e+06	1.24271e+06	1.45599e+06	0.198362	0.661018	0.770367	1.17087	0.227576	insig
MW0150904	His-Gln-Ser	Amino acids and derivatives	Amino acids and derivatives	C14H22N6O6	3	-	143794	249194	179714	87418.8	59824.8	108421	1.26329	0.0581761	0.227064	2.24005	1.16353	up
MW0150988	His-Leu-Gln	Amino acids and derivatives	Amino acids and derivatives	C17H28N6O5	3	-	39698.4	21436.7	11914.5	66936.5	74591.4	21721	0.877869	0.203187	0.383885	0.447474	-1.16012	insig
Hmgp002189	Hispidulin-7-O-glucoside(Homoplantaginin)**	Flavonoids	Flavones	C22H22O11	3	17680-84-1	57363.5	42930.6	57354.2	103204	56604.4	71766.9	0.98274	0.207304	0.387921	0.680764	-0.554772	insig
Lmnp002584	Hispidulin-8-C-(2''-O-glucosyl)glucoside	Flavonoids	Flavones	C28H32O16	3	-	41281.6	40907.3	38183.7	2812.74	2812.74	2812.74	1.4618	0.000683898	0.074124	14.2652	3.83442	up
MW0151066	His-Pro-Phe	Amino acids and derivatives	Amino acids and derivatives	C20H25N5O4	3	-	433481	376167	434349	317757	394676	313838	1.08505	0.0962133	0.262444	1.21215	0.277571	insig
MW0151074	His-Ser-Gln	Amino acids and derivatives	Amino acids and derivatives	C14H22N6O6	3	-	178583	109853	129258	195619	165355	176236	0.973905	0.181111	0.36248	0.777525	-0.363039	insig
pme2122	Histamine	Alkaloids	Alkaloids	C5H9N3	3	51-45-6	147853	103809	159545	234037	209173	154197	1.05005	0.10648	0.274444	0.68832	-0.538848	insig
pma2987	Histidinol	Alkaloids	Alkaloids	C6H11N3O	3	501-28-0	4.4637e+07	4.06112e+07	4.17031e+07	4.43916e+07	4.45087e+07	4.39065e+07	0.916944	0.244177	0.422819	0.955909	-0.0650548	insig
pme3388	Homoarginine	Amino acids and derivatives	Amino acids and derivatives	C7H16N4O2	3	156-86-5	140801	90507.9	186575	150212	132247	42462	0.519935	0.515564	0.655031	1.28611	0.363015	insig
Wahp004841	Homoeriodictyol 7-O-glucoside*	Flavonoids	Flavanones	C22H24O11	2	-	145554	233321	222062	180442	266766	240533	0.515732	0.484622	0.627027	0.873784	-0.194652	insig
Lahp003599	Homoeriodictyol-7,4'-di-O-β-D-glucopyranoside	Flavonoids	Flavanones	C28H34O16	3	-	22665.1	34592.6	37275.3	31459.8	51771.4	32174.4	0.58288	0.44135	0.592249	0.819137	-0.287824	insig
pme1292	Homogentisic acid*	Phenolic acids	Phenolic acids	C8H8O4	3	451-13-8	310140	227231	163073	89931.8	140451	108826	1.23238	0.0928092	0.260456	2.06493	1.0461	up
MWS04447	Homoproline	Amino acids and derivatives	Amino acids and derivatives	C6H11NO2	2	56879-46-0	713759	399319	561326	1.6732e+06	1.21632e+06	365915	0.674983	0.301047	0.475641	0.514342	-0.959201	insig
Lcsn002137	Homovanillic acid sulfate	Phenolic acids	Phenolic acids	C9H10O7S	1	38339-06-9	189162	199939	137394	278404	198747	270066	1.0844	0.0863093	0.252302	0.704607	-0.505109	insig
Zadn009075	Hydroperoxylinoleic acid*	Lipids	Free fatty acids	C18H32O4	3	34444-18-3	18620.8	14879.7	15777.9	14209.6	19802.4	21225.7	0.506246	0.471353	0.615511	0.892117	-0.164695	insig
Labn004865	Hydroxy isoliquiritigenin glucoside*	Flavonoids	Chalcones	C21H22O10	2	-	1.12186e+07	8.03263e+06	9.28175e+06	7.53727e+06	3.35481e+06	4.50059e+06	1.1596	0.0525688	0.220389	1.85367	0.890386	insig
Zmhn001905	HydroxyAloe-emodin-8-O-glucoside	Quinones	Anthraquinone	C21H20O11	1	-	3.13808e+06	6.99931e+06	3.94678e+06	2.95537e+06	1.43436e+06	3.37159e+06	0.941607	0.209005	0.388267	1.81466	0.859701	insig
Lmxn008846	Hydroxydihydrobovolide**	Others	Lactones	C11H18O3	3	6067-11-4	53176.4	23172.2	22278.8	29139.3	9715.74	20748.6	0.749685	0.34117	0.511012	1.65472	0.726588	insig
Wafn003070	Hydroxyferulic acid glucoside	Phenolic acids	Phenolic acids	C16H20O10	1	-	6.42619e+06	9.13044e+06	1.04916e+07	8.56588e+06	1.02433e+07	9.45766e+06	0.44895	0.611394	0.731245	0.921512	-0.117926	insig
Layp000971	Hydroxymenisdaurin D	Alkaloids	Alkaloids	C14H21NO8	3	-	578796	867346	835692	850236	797424	985159	0.695559	0.347687	0.516358	0.866688	-0.206415	insig
Wacn005438	Hydroxypentadecenoic acid glucoside	Lipids	Free fatty acids	C21H38O8	3	-	44467.4	43980.4	76032.4	64517.4	99730.7	59223.4	0.795762	0.302561	0.476856	0.736023	-0.442177	insig
ML10172161	Hydroxypyruvic acid*	Organic acids	Organic acids	C3H4O4	1	1113-60-6	18507.9	19275.1	19344.6	9092.81	18507.9	15423.4	0.886354	0.231077	0.408536	1.32781	0.409045	insig
Cmyp003257	Icariside B1	Terpenoids	Terpene	C19H30O8	3	109062-00-2	173447	151059	131804	35716	56377.7	34417	1.41062	0.0032114	0.111957	3.60688	1.85075	up
Hmln003754	Icariside E5*	Lignans and Coumarins	Lignans	C26H34O11	2	126176-79-2	531314	460013	275796	230484	137987	265271	1.13606	0.0909338	0.25989	1.99943	0.999587	insig
MWSmce448	Imidazol-1-yl-acetic acid*	Alkaloids	Alkaloids	C5H6N2O2	3	22884-10-2	632780	585048	481929	712137	701057	611115	1.00479	0.126847	0.295938	0.839673	-0.252101	insig
MWSmce118	Imidazole-4-Acetic Acid*	Alkaloids	Alkaloids	C5H6N2O2	3	645-65-8	628016	691723	418275	743646	616818	658480	0.671255	0.382836	0.554385	0.860853	-0.216161	insig
MWS1882	Iminodiacetic acid	Organic acids	Organic acids	C4H7NO4	3	142-73-4	2.01584e+07	2.00226e+07	1.29898e+07	1.31328e+07	1.85875e+07	2.21697e+07	0.0358533	0.949234	0.969885	0.986653	-0.0193857	insig
pmb1096	Indole	Alkaloids	Plumerane	C8H7N	2	120-72-9	39082.1	34557.8	30854.8	114223	57533	36643.2	0.956979	0.273027	0.44924	0.501415	-0.995922	insig
mws0103	Indole-3-carboxaldehyde	Alkaloids	Plumerane	C9H7NO	3	487-89-8	3406.43	3406.43	3406.43	53141.6	19961.2	28420.3	1.41523	0.0923919	0.260456	0.10066	-3.31244	down
pme1119	Inosine	Nucleotides and derivatives	Nucleotides and derivatives	C10H12N4O5	3	58-63-9	754984	615537	450641	153448	132708	272823	1.33853	0.0245139	0.173147	3.25802	1.70399	up
pmb0532	Inosine 5'-monophosphate	Nucleotides and derivatives	Nucleotides and derivatives	C10H13N4O8P	3	131-99-7	48687.7	62431.3	53223.1	25267.4	28014.8	28382.1	1.42333	0.0164646	0.148965	2.01241	1.00893	up
pme0516	Inositol	Others	Saccharides	C6H12O6	1	87-89-8	169671	142861	153704	182729	153851	176879	0.806999	0.25278	0.429635	0.908031	-0.139186	insig
Lskp211422	Intergristerone A-22-O-galactoside (Sileneoside C)*	Steroids	Steroidal saponins	C33H54O13	3	83207-65-2	166077	80218.4	117042	34991.7	44431.5	37939.8	1.35481	0.0791966	0.246244	3.09584	1.63033	up
Lcsn000193	isatioxyneolignoside E	Lignans and Coumarins	Lignans	C28H38O14	3	-	49979.5	41252	16643.5	1510.54	8879.39	1510.54	1.28127	0.0774714	0.245137	9.06477	3.18027	up
Wasn001007	Isoascorbic acid 2-O-glucoside	Others	Vitamin	C12H18O11	1	-	506724	510725	371321	975263	2.3765e+06	2.36449e+06	1.32519	0.088726	0.25828	0.242951	-2.04126	down
Lhqp101814	Isobergapten*	Lignans and Coumarins	Coumarins	C12H8O4	1	482-48-4	5285.3	70312.8	8853.31	193411	10492.6	105554	0.738188	0.290609	0.466417	0.272901	-1.87355	insig
pmn001382	Isochlorogenic acid A*	Phenolic acids	Phenolic acids	C25H24O12	3	2450-53-5	60459.1	50130.8	26317.2	55504.4	53395	53430.7	0.602323	0.490265	0.633166	0.843387	-0.245733	insig
Li512115	Isochlorogenic acid B	Phenolic acids	Phenolic acids	C25H24O12	3	14534-61-3	80723.9	24247.8	20445.4	32015.6	50792.4	52181.2	0.383025	0.888516	0.934067	0.92909	-0.10611	insig
pmn001384	Isochlorogenic acid C*	Phenolic acids	Phenolic acids	C25H24O12	3	57378-72-0	73499	37172.9	36526.3	35575.7	54533	49116.7	0.0433311	0.856826	0.911145	1.05727	0.0803372	insig
Zmyn000453	Isocitric Acid	Organic acids	Organic acids	C6H8O7	1	320-77-4	2.262e+07	8.002e+06	2.25737e+07	1.01945e+07	1.2323e+07	1.18104e+07	0.63396	0.324781	0.496331	1.54964	0.63193	insig
HJN090	Isocoreopsin*	Flavonoids	Flavanones	C21H22O10	3	-	1.33632e+07	7.40482e+06	7.56845e+06	6.01994e+06	3.28974e+06	4.09742e+06	1.19462	0.111537	0.27717	2.11354	1.07966	up
MWS5173	Isocytosine	Nucleotides and derivatives	Nucleotides and derivatives	C4H5N3O	3	108-53-2	14785.1	8673.66	13400.6	31889.8	39715.8	9339	0.814766	0.24521	0.422891	0.455364	-1.13491	insig
pme0183	Isoguanine	Nucleotides and derivatives	Nucleotides and derivatives	C5H5N5O	3	3373-53-3	26796.9	25212.9	32306.9	18917.8	11828.1	10265	1.29127	0.0147862	0.147587	2.05596	1.03981	up
pme1611	Isohemiphloin	Flavonoids	Flavanones	C21H22O10	3	3682-02-8	348464	312815	294697	514236	246700	458710	0.570088	0.394107	0.563182	0.783814	-0.351417	insig
Lmmn002274	Isolariciresinol-9'-O-glucoside*	Lignans and Coumarins	Lignans	C26H34O11	1	63358-12-3	129610	159321	132189	77199.3	60348.1	76367.3	1.39833	0.00666986	0.127648	1.96863	0.977195	insig
mws5038	Isomaltulose*	Others	Saccharides	C12H22O11	1	13718-94-0	6.94412e+06	7.05489e+06	9.45814e+06	9.00381e+06	7.27322e+06	5.95166e+06	0.264799	0.751305	0.828316	1.05526	0.0776049	insig
MWSmce039	Isonicotinic acid	Others	Vitamin	C6H5NO2	2	55-22-1	60860	56167	81929.9	141008	177504	137225	1.38577	0.00813831	0.128841	0.436561	-1.19575	down
Zbzp003056	Isoorientin-7-O-glucoside*	Flavonoids	Flavones	C27H30O16	1	-	863124	1.23084e+06	1.19068e+06	2.25793e+06	2.37575e+06	1.9506e+06	1.37486	0.00315319	0.111957	0.498861	-1.00329	down
pmb0964	Isopentenyladenine-7-N-glucoside	Nucleotides and derivatives	Nucleotides and derivatives	C16H23N5O5	3	-	118529	157758	121606	207087	179325	155652	1.14657	0.0708867	0.241235	0.734035	-0.44608	insig
MWSmce709	Isoquinoline	Alkaloids	Isoquinoline alkaloids	C9H7N	2	119-65-3	25528.9	16661.7	30854.8	85876.8	44139.7	48774.3	1.23923	0.105534	0.273644	0.408553	-1.29141	down
Hmcp001578	Isorhamnetin-3,7-O-diglucoside	Flavonoids	Flavonols	C28H32O17	1	6758-51-6	35981.2	29959.6	37147.6	61117.3	65899.6	35947.2	1.06366	0.158642	0.335626	0.632584	-0.660672	insig
Hmcp001598	Isorhamnetin-3-O-(2''-O-xylosyl)glucoside	Flavonoids	Flavonols	C27H30O16	3	-	35746.4	12101.1	26882.7	22401.1	27675.9	28883.9	0.308112	0.860082	0.913918	0.946422	-0.0794447	insig
MWSHY0135	Isorhamnetin-3-O-rutinoside (Narcissin)*	Flavonoids	Flavonols	C28H32O16	3	604-80-8	56218.1	70882.1	39112.6	81243.4	22250.9	65569.7	0.153034	0.964879	0.978772	0.983135	-0.0245383	insig
Lmsp003252	Isorhamnetin-3-O-sophoroside*	Flavonoids	Flavonols	C28H32O17	1	-	81487.3	82672.8	83873.2	69503.3	56318	62309.2	1.3395	0.0311633	0.188619	1.31841	0.398801	insig
Hmcp002207	Isorhamnetin-7-O-glucoside (Brassicin)*	Flavonoids	Flavonols	C22H22O12	3	6743-96-0	64025.9	32559.8	59683.7	27133.7	36977.1	44475.3	0.806125	0.246696	0.423379	1.43913	0.525194	insig
WaYn004793	Isosakuranetin 7-Alpha-L-Arabinofuranosyl-(1→6)-Glucoside	Flavonoids	Flavanones	C27H32O14	3	-	51763.8	54406.8	71091.8	36731.5	32206.4	33361.5	1.36094	0.0479849	0.213461	1.73278	0.793089	insig
mws1292	Isoschaftoside	Flavonoids	Flavones	C26H28O14	3	52012-29-0	10725.2	8343.02	16677.7	8343.02	10725.2	25018.2	0.250499	0.664184	0.773024	0.810814	-0.302557	insig
Lazn006152	Isoshonanin	Lignans and Coumarins	Lignans	C20H22O5	3	-	430123	408627	435205	471321	496118	522114	1.33173	0.0214845	0.166328	0.85526	-0.225566	insig
MWSmce040	Isovanillin	Others	Aldehyde compounds	C8H8O3	3	621-59-0	25855.7	35250.6	56410.6	51519.2	23188.1	50527.2	0.112445	0.852277	0.907678	0.938374	-0.0917652	insig
Smhp004476	Isovitexin-2''-O-xyloside	Flavonoids	Flavones	C26H28O14	2	-	798366	803669	640631	302378	290479	255961	1.43765	0.00934965	0.131148	2.64211	1.40169	up
ZBN0177	Isovitexin-7-O-glucoside(Saponarin)*	Flavonoids	Flavones	C27H30O15	3	20310-89-8	23617.6	48355.3	55047.5	56224.5	61885.3	47225.1	0.737226	0.316159	0.487917	0.768261	-0.380331	insig
Wbkn004126	Javanicolide C	Terpenoids	Ditepenoids	C26H36O11	3	-	1.68234e+06	466433	847185	384421	297928	370169	1.12758	0.212429	0.392503	2.84647	1.50917	up
Wchn003892	Juglanoside E	Others	Others	C16H20O9	3	-	7.96392e+06	1.31441e+07	5.67913e+06	1.01547e+07	1.2847e+07	1.39453e+07	0.848035	0.265997	0.44249	0.725014	-0.46392	insig
Yaan006959	Juniperoside	Others	Others	C18H26O9	3	-	41971.9	8857.68	12490.6	7235.27	10114	5936.33	0.910196	0.330669	0.500443	2.71928	1.44323	insig
Zasp005752	Kaempferol-3-(2''-acetylrhamnoside)	Flavonoids	Flavonols	C23H22O11	3	-	4265.68	13623	757.034	757.034	757.034	757.034	0.988608	0.29109	0.466417	8.20999	3.03738	insig
Zmcn003728	Kaempferol-3,7-O-diglucoside	Flavonoids	Flavonols	C27H30O16	2	25615-14-9	41762.4	45780.4	28492.3	23281.8	32357.3	43189.4	0.511819	0.501816	0.643951	1.17411	0.231562	insig
MWSN0081	Kaempferol-3,7-O-dirhamnoside (Kaempferitrin)	Flavonoids	Flavonols	C27H30O14	3	482-38-2	31465.5	90462.2	80849	6247.39	38898.8	6247.39	1.12363	0.0913717	0.26006	3.94556	1.98023	up
Zmcn004206	kaempferol-3-caffeoyldiglucoside	Flavonoids	Flavonols	C36H36O19	3	-	46997.5	37494.3	69644.2	46618.1	79072.8	49987.5	0.390221	0.636088	0.749999	0.877376	-0.188734	insig
Lmmp003903	Kaempferol-3-O-(2''-O-acetyl)glucoside	Flavonoids	Flavonols	C23H22O12	2	-	4572.85	6095.61	6093.33	914.57	914.57	914.57	1.45372	0.0115782	0.131148	6.10917	2.61098	up
Lmqp006281	Kaempferol-3-O-(4''-O-acetyl)rhamnoside	Flavonoids	Flavonols	C23H22O11	3	-	13786.1	20270.7	1483.88	296.777	296.777	296.777	1.3052	0.170984	0.352217	39.9185	5.31899	up
Lmdp004892	Kaempferol-3-O-(6''-malonyl)galactoside*	Flavonoids	Flavonols	C24H22O14	1	-	109410	93133.4	171773	123875	104876	135611	0.00858837	0.906347	0.944559	1.02732	0.0388865	insig
Lmmp003817	Kaempferol-3-O-(6''-malonyl)glucoside*	Flavonoids	Flavonols	C24H22O14	1	81149-02-2	112120	93133.4	119336	122969	134708	102164	0.614405	0.395859	0.56336	0.902036	-0.148743	insig
Lmmn003398	Kaempferol-3-O-(6''-O-acetyl)glucoside	Flavonoids	Flavonols	C23H22O12	3	-	50985.2	62402.7	61499.2	39634.9	113174	35371.4	0.134361	0.877558	0.925508	0.929361	-0.105689	insig
Lmbp003668	Kaempferol-3-O-arabinoside	Flavonoids	Flavonols	C20H18O10	3	-	82183.1	63200.1	46357.8	9271.56	9271.56	9271.56	1.44064	0.0340433	0.196964	6.89352	2.78524	up
pmn001637	Kaempferol-3-O-arabinoside (Juglanin)	Flavonoids	Flavonols	C20H18O10	1	5041-67-8	22327.7	23696.9	32574.4	23337	15800.2	28625.1	0.530042	0.503997	0.645574	1.15992	0.214029	insig
mws0913	Kaempferol-3-O-galactoside (Trifolin)	Flavonoids	Flavonols	C21H20O11	3	23627-87-4	3.64236e+06	2.13648e+06	1.75306e+06	2.37894e+06	3.43119e+06	2.65645e+06	0.440783	0.666779	0.77335	0.889604	-0.168765	insig
MWSslk254	Kaempferol-3-O-glucorhamnoside*	Flavonoids	Flavonols	C27H30O15	1	40437-72-7	1.88727e+06	2.02452e+06	3.0271e+06	3.57538e+06	3.3821e+06	2.55356e+06	0.983393	0.147829	0.319664	0.729562	-0.454897	insig
Lmsp004670	Kaempferol-3-O-glucoside-7-O-rhamnoside*	Flavonoids	Flavonols	C27H30O15	1	2392-95-2	5.06729e+06	4.89468e+06	4.30141e+06	7.96148e+06	6.49101e+06	9.50317e+06	1.32008	0.0570246	0.226105	0.595407	-0.748051	insig
Lmwp003442	Kaempferol-3-O-mannoside（Amoenin）	Flavonoids	Flavonols	C21H20O11	1	-	4.08067e+06	5.91762e+06	3.19758e+06	3.98301e+06	7.71391e+06	5.97575e+06	0.704036	0.333554	0.503188	0.746682	-0.421433	insig
MWSN0089	Kaempferol-3-O-neohesperidoside	Flavonoids	Flavonols	C27H30O15	3	32602-81-6	197522	98424	106934	67056.6	72047.2	77530	1.15176	0.188346	0.367053	1.85973	0.895093	insig
mws0919	Kaempferol-3-O-rhamnoside (Afzelin)(Kaempferin)	Flavonoids	Flavonols	C21H20O10	1	482-39-3	1.70817e+06	768939	864777	1.11917e+06	627418	1.16982e+06	0.244841	0.70686	0.797135	1.14589	0.196472	insig
Zmcp003989	Kaempferol-3-O-rhamnosyl(1→2)glucoside	Flavonoids	Flavonols	C27H30O15	1	-	3.70509e+06	7.11283e+06	6.22807e+06	7.12456e+06	7.41458e+06	4.15483e+06	0.256403	0.725579	0.810738	0.911845	-0.13314	insig
Zblp004362	Kaempferol-3-O-robinobioside(Biorobin)*	Flavonoids	Flavonols	C27H30O15	1	17297-56-2	2.5224e+06	2.38516e+06	3.39398e+06	4.30344e+06	3.37164e+06	2.77365e+06	0.817867	0.266984	0.443086	0.794502	-0.331877	insig
mws1035	Kaempferol-3-O-robinoside-7-O-rhamnoside (Robinin)*	Flavonoids	Flavonols	C33H40O19	1	301-19-9	200493	221457	268599	170215	201165	109050	1.01099	0.112215	0.27774	1.43736	0.523419	insig
Lmsn002815	Kaempferol-3-O-rutinoside(Nicotiflorin)	Flavonoids	Flavonols	C27H30O15	2	17650-84-9	790627	705386	687141	1.74625e+06	676934	1.5888e+06	0.95899	0.207986	0.38824	0.544158	-0.877903	insig
Lmpp003268	Kaempferol-3-O-rutinoside-7-O-glucoside	Flavonoids	Flavonols	C33H40O20	2	34336-18-0	426559	552290	547496	558355	670892	626564	1.03242	0.108429	0.275273	0.822468	-0.281969	insig
HJAP148	Kaempferol-3-O-sambubioside	Flavonoids	Flavonols	C26H28O15	3	27661-51-4	557478	1.55266e+06	1.34523e+06	534306	617451	415729	1.05657	0.169476	0.350648	2.2044	1.14039	up
Zbjn004215	Kaempferol-3-O-sophoroside*	Flavonoids	Flavonols	C27H30O16	3	19895-95-5	40608.8	53066	31946.7	29317.5	41765.1	38010	0.496519	0.492811	0.634708	1.15151	0.20353	insig
Xmyp005654	Kaempferol-4'-O-glucoside*	Flavonoids	Flavonols	C21H20O11	1	52222-74-9	419965	427280	864074	1.01973e+06	1.12461e+06	1.24098e+06	1.22009	0.0461781	0.211049	0.505513	-0.98418	insig
mws0089	Kaempferol-7-O-glucoside	Flavonoids	Flavonols	C21H20O11	3	16290-07-6	21968.1	21968.1	21968.1	249333	109841	256524	1.41586	0.061653	0.228608	0.10704	-3.22378	down
pme0321	Kaempferol-7-O-rhamnoside	Flavonoids	Flavonols	C21H20O10	2	20196-89-8	997260	1.20074e+06	937912	814536	755982	1.46534e+06	0.237524	0.900308	0.941049	1.03296	0.0467811	insig
Lhgp102206	Katsumadin*	Others	Others	C15H14O6	3	-	1.04421e+07	9.2859e+06	8.19282e+06	2.71162e+07	2.18801e+07	2.30743e+07	1.43319	0.00521418	0.127648	0.387409	-1.36807	down
MWSslk208	Kaurenoic Acid*	Terpenoids	Ditepenoids	C20H30O2	3	6730-83-2	53634.3	57714.2	50381.8	310221	55095	68426.9	0.76647	0.388266	0.558802	0.372871	-1.42325	insig
Lcsn000415	Keto-Deoxy-Nonulonic acid	Organic acids	Organic acids	C9H16O9	3	153666-19-4	33228.2	27428.6	30465.1	38014.6	36108.2	34353	1.19171	0.0531996	0.220389	0.84002	-0.251504	insig
Lmmn001294	Koaburaside	Others	Others	C14H20O9	3	41653-73-0	132652	176082	190435	214916	220806	197258	1.07304	0.109358	0.2754	0.788603	-0.342629	insig
Ladp004214	Kumatakenin rhamnoside	Flavonoids	Flavonols	C23H24O10	2	-	298822	321171	174585	246303	238672	165938	0.533613	0.424454	0.577832	1.22071	0.287723	insig
MWS00411g	L-2-Aminoadipate*	Amino acids and derivatives	Amino acids and derivatives	C6H11NO4	3	1118-90-7	101212	80809	99656.2	114678	78509	90929.8	0.00754169	0.951727	0.971578	0.991412	-0.0124432	insig
MW0107643	Lactacystin	Amino acids and derivatives	Amino acids and derivatives	C15H24N2O7S	3	133343-34-7	103122	96601.9	104785	56345.3	61545.4	63888	1.44049	0.000276824	0.0542408	1.67516	0.744302	insig
pme1987	L-Alanine	Amino acids and derivatives	Amino acids and derivatives	C3H7NO2	3	56-41-7	7596.9	7404.59	10179.1	13219.2	15791	11133	1.24615	0.0443493	0.207838	0.627268	-0.672846	insig
pme2679	L-Allo-isoleucine	Amino acids and derivatives	Amino acids and derivatives	C6H13NO2	3	1509-34-8	2.06014e+06	1.17039e+06	1.26112e+06	2.43882e+06	1.30579e+06	1.25522e+06	0.235015	0.742877	0.822888	0.89836	-0.154634	insig
Wcsn000472	Laminaran	Others	Saccharides	C18H32O16	3	9008-22-4	24117.1	23395.3	19093.5	21082.5	28506.6	12433	0.341902	0.779857	0.851138	1.07391	0.102868	insig
Qmjp112201	Lanceocrepidiaside A	Terpenoids	Sesquiterpenoids	C21H30O9	3	-	83871.8	70769.8	103929	184769	153298	117604	1.24757	0.0579089	0.227064	0.56745	-0.817434	insig
pmn001471	Lancerin; 4-C-Glucosyl-1,3,7-Trihydroxyxanthone	Flavonoids	Other Flavonoids	C19H18O10	3	81991-99-3	1265.31	1265.31	1265.31	1265.31	1265.31	11575.2	0.653505	0.42265	0.577048	0.269105	-1.89376	insig
mws0260	L-Arginine	Amino acids and derivatives	Amino acids and derivatives	C6H14N4O2	1	74-79-3	9.84092e+06	3.50103e+06	6.94372e+06	7.31596e+06	3.59413e+06	586601	0.718127	0.334857	0.504074	1.76448	0.819242	insig
HJN083	Lariciresinol-4'-O-glucoside*	Lignans and Coumarins	Lignans	C26H34O11	2	143663-00-7	432053	448514	635427	266816	171335	232313	1.33845	0.0343408	0.196964	2.26111	1.17703	up
Hmfn000531	L-Ascorbic acid (Vitamin C)	Others	Vitamin	C6H8O6	1	50-81-7	115809	114223	124812	114534	103206	129190	0.265437	0.770987	0.843539	1.02281	0.0325356	insig
mws0001	L-Asparagine	Amino acids and derivatives	Amino acids and derivatives	C4H8N2O3	3	70-47-3	279539	220631	296044	538714	383795	356888	1.21551	0.0892411	0.25828	0.622335	-0.684236	insig
mws0219	L-Aspartic Acid	Amino acids and derivatives	Amino acids and derivatives	C4H7NO4	1	56-84-8	6.27974e+07	6.0423e+07	5.30983e+07	5.34356e+07	6.84597e+07	7.36466e+07	0.590918	0.41371	0.576006	0.901693	-0.149292	insig
mws0629	L-Aspartyl-L-Phenylalanine	Amino acids and derivatives	Amino acids and derivatives	C13H16N2O5	2	13433-09-5	59423.7	35196.7	60213.3	63353.7	67359.5	39893.7	0.297459	0.680632	0.783505	0.907546	-0.139957	insig
Wcdp004275	Lauramine oxide	Others	Others	C14H31NO	1	1643-20-5	31714.4	18007.3	25285.2	26624.8	29624.4	24476.6	0.39266	0.687745	0.789758	0.929157	-0.106006	insig
Lhdp120302	Lauroside E*	Terpenoids	Monoterpenoids	C19H32O8	3	-	33731	65756.7	30004.7	64134	36321.4	88604.5	0.681985	0.35677	0.52748	0.684928	-0.545976	insig
Wcdp006912	Lauryldiethanolamine	Others	Others	C16H35NO2	1	1541-67-9	1.40911e+06	1.59939e+06	1.71335e+06	1.40693e+06	1.4659e+06	1.48821e+06	0.788256	0.306591	0.479835	1.08273	0.114679	insig
MWSmce461	L-Azetidine-2-carboxylic acid*	Alkaloids	Alkaloids	C4H7NO2	3	2133-34-8	176267	163538	196117	369007	318408	268917	1.37224	0.0301166	0.187762	0.560394	-0.835488	insig
MWSmce356	L-Canavanine sulfate	Amino acids and derivatives	Amino acids and derivatives	C5H14N4O7S	3	2219-31-0	51055.5	69892.2	56386.1	93695.8	82576	79659.5	1.27441	0.0231556	0.16953	0.692896	-0.52929	insig
Lmcp000282	L-Carnitine	Alkaloids	Alkaloids	C7H15NO3	3	541-15-1	1.62473e+07	1.91674e+07	1.78446e+07	2.15171e+07	1.74311e+07	2.26972e+07	0.883229	0.218101	0.398062	0.863963	-0.210959	insig
pmb2826	L-Citramalic acid	Organic acids	Organic acids	C5H8O5	3	6236-09-5	943349	1.01028e+06	867288	1.02721e+06	904214	1.01028e+06	0.487946	0.515332	0.655031	0.958938	-0.0604904	insig
Hmsp000364	L-Cyclopentylglycine	Amino acids and derivatives	Amino acids and derivatives	C7H13NO2	1	2521-84-8	2.13092e+07	1.99688e+07	2.49818e+07	5.48607e+06	5.60988e+06	3.26879e+06	1.4206	0.00205253	0.107112	4.61267	2.2056	up
MWS201437	Leu-Asp	Amino acids and derivatives	Amino acids and derivatives	C10H18N2O5	3	32949-40-9	18454.1	26012	23424.1	17750.7	13845.9	22922.8	0.795992	0.266553	0.442893	1.24525	0.316435	insig
Lmfn001893	Leucocyanidin	Flavonoids	Flavanols	C15H14O7	1	27015-21-0	1.55841e+07	1.81002e+07	1.72329e+07	1.13798e+07	1.15607e+07	1.41236e+07	1.30053	0.0171156	0.149262	1.37376	0.458132	insig
Wcfp001236	Leucol	Others	Others	C9H7N	2	91-22-5	2724.44	2724.44	2724.44	90916.6	65298.5	37425	1.44207	0.057128	0.226105	0.0422088	-4.56631	down
Zbsp003145	Leucopelargonidin; 3,4,5,7,4'-Pentahydroxyflavan	Others	Others	C15H14O6	1	520-17-2	1.70197e+07	8.80271e+06	1.55246e+07	2.11813e+07	1.49472e+07	1.91905e+07	0.832726	0.216893	0.39637	0.747428	-0.419994	insig
MW0152320	Leu-Glu-His	Amino acids and derivatives	Amino acids and derivatives	C17H27N5O6	3	-	5.22887e+06	4.225e+06	5.15358e+06	6.9975e+06	7.60633e+06	6.52679e+06	1.33845	0.00842406	0.129469	0.691293	-0.532631	insig
MW0107803	Leu-Ser	Amino acids and derivatives	Amino acids and derivatives	C9H18N2O4	3	6209-12-7	372900	258561	320744	308287	298948	280526	0.383893	0.586306	0.710354	1.07259	0.101102	insig
Cmmn013378	Levopimaric acid*	Terpenoids	Ditepenoids	C20H30O2	3	79-54-9	52348.2	62706.2	49032.4	328916	57493.4	74322.9	0.803452	0.377044	0.549744	0.356143	-1.48947	insig
MWSmce165	L-Fucitol	Others	Saccharides	C6H14O5	2	13074-06-1	460720	409880	390706	737806	790525	791420	1.43943	0.00024477	0.0542408	0.543725	-0.879051	insig
pme2435	L-Fucose*	Others	Saccharides	C6H12O5	3	2438-80-4	216999	146134	145400	109427	141750	135187	0.946745	0.222354	0.401452	1.3162	0.396378	insig
pme0014	L-Glutamic acid	Amino acids and derivatives	Amino acids and derivatives	C5H9NO4	1	56-86-0	1.10841e+07	1.11235e+07	1.11788e+07	1.51635e+07	1.34865e+07	1.14402e+07	1.07221	0.173514	0.354835	0.832784	-0.263986	insig
pme0193	L-Glutamine	Amino acids and derivatives	Amino acids and derivatives	C5H10N2O3	2	56-85-9	1.93017e+07	1.74459e+07	3.03999e+07	1.84291e+07	1.83032e+07	2.14808e+07	0.447965	0.542101	0.677299	1.15348	0.205989	insig
pmb2855	L-Glutamine-O-glycoside	Amino acids and derivatives	Amino acids and derivatives	C11H20N2O8	3	-	57238	60651.5	58011.5	74695.2	67150.8	57764.8	0.907455	0.245026	0.422891	0.881219	-0.182427	insig
mws0254	L-Histidine	Amino acids and derivatives	Amino acids and derivatives	C6H9N3O2	1	71-00-1	1.91239e+07	1.16363e+07	2.5076e+07	3.17598e+07	2.30667e+07	9.64585e+06	0.13644	0.72514	0.810738	0.866049	-0.20748	insig
mws0193	L-Homocitrulline	Amino acids and derivatives	Amino acids and derivatives	C7H15N3O3	3	1190-49-4	116218	95308.6	100825	128461	129204	111202	1.07745	0.0935351	0.260456	0.846788	-0.239927	insig
mws1346	L-Homoglutamic acid*	Amino acids and derivatives	Amino acids and derivatives	C6H11NO4	3	542-32-5	215852	158104	152820	209337	177016	157966	0.202443	0.828439	0.891046	0.967772	-0.0472609	insig
mws0671	L-Homoserine*	Amino acids and derivatives	Amino acids and derivatives	C4H9NO3	3	672-15-1	240122	163930	216263	2.44169e+06	1.67577e+06	1.12487e+06	1.42182	0.055814	0.224469	0.118328	-3.07914	down
pmp000401	Licorice glycoside C2	Flavonoids	Flavanones	C36H38O16	3	202657-55-4	136678	122117	77316.4	63866.1	64978.8	69451.2	1.1958	0.12246	0.293052	1.695	0.761283	insig
Zasn010433	Linolelaidic acid ethyl ester*	Lipids	Free fatty acids	C20H36O2	1	6114-21-2	30837.5	18889.3	16993.7	17384.8	19562	16838.4	0.635956	0.425419	0.578028	1.2405	0.310923	insig
Lcsp013328	linoleoyl ethanolamine	Lipids	LPE	C20H37NO2	3	68171-52-8	58358.9	87151.6	67045.3	18933	18134.9	17282.8	1.43923	0.0248602	0.174269	3.91083	1.96747	up
MWSHY0079	Liquiritigenin-4'-O-Glucoside (Liquiritin)	Flavonoids	Flavanones	C21H22O9	3	551-15-5	106338	87792.7	72785.9	90087.4	102792	117613	0.739906	0.313697	0.486783	0.859654	-0.218172	insig
mws0258	L-Isoleucine*	Amino acids and derivatives	Amino acids and derivatives	C6H13NO2	1	73-32-5	1.995e+07	9672072	1.65042e+07	1.88197e+07	1.00613e+07	10497116	0.375208	0.616866	0.734712	1.17137	0.228197	insig
Lmrj002087	L-Isoleucyl-L-Aspartate	Amino acids and derivatives	Amino acids and derivatives	C10H18N2O5	2	-	105100	81235.4	82164.8	92962.4	93596.3	79536.5	0.033945	0.934626	0.960626	1.00904	0.0129815	insig
MWS00327g	L-Isoserine	Amino acids and derivatives	Amino acids and derivatives	C3H7NO3	3	632-13-3	438716	349516	385489	781808	649967	493847	1.24383	0.0837395	0.248398	0.609529	-0.714234	insig
mws0532	Lithospermic acid B	Phenolic acids	Phenolic acids	C36H30O16	3	121521-90-2	412493	347526	310416	183308	212251	267585	1.27128	0.0262095	0.180561	1.61418	0.690799	insig
mws0227	L-Leucine*	Amino acids and derivatives	Amino acids and derivatives	C6H13NO2	1	61-90-5	1.83517e+07	1.29808e+07	1.606e+07	1.49626e+07	1.58022e+07	1.34911e+07	0.385205	0.585227	0.710354	1.07088	0.0987915	insig
pme0026	L-Lysine	Amino acids and derivatives	Amino acids and derivatives	C6H14N2O2	2	56-87-1	2.05748e+07	1.77538e+07	3.13717e+07	2.40231e+07	2.32294e+07	1.99707e+07	0.0368189	0.864009	0.915357	1.03685	0.0522062	insig
mws0275	L-Malic acid*	Organic acids	Organic acids	C4H6O5	1	97-67-6	7.97141e+07	5.23792e+07	4.63721e+07	1.28507e+08	4.96832e+07	4.63401e+07	0.27511	0.63586	0.749999	0.79484	-0.331264	insig
pme1210	L-Methionine	Amino acids and derivatives	Amino acids and derivatives	C5H11NO2S	3	63-68-3	233731	262643	350946	125301	153006	110378	1.3581	0.037326	0.200734	2.17997	1.12431	up
pme2617	L-Methionine Sulfoxide	Amino acids and derivatives	Amino acids and derivatives	C5H11NO3S	3	3226-65-1	1.54022e+06	1.38088e+06	1.33733e+06	1.37572e+06	1.25391e+06	1.2244e+06	0.974136	0.160933	0.337935	1.10493	0.143958	insig
mws1587	L-Norleucine*	Amino acids and derivatives	Amino acids and derivatives	C6H13NO2	1	327-57-1	1.96787e+07	1.01442e+07	1.70489e+07	1.78148e+07	1.69512e+07	1.22863e+07	0.0902455	0.986593	0.991519	0.996164	-0.00554434	insig
Lmjp004816	Loliolide	Terpenoids	Monoterpenoids	C11H16O3	3	5989-02-6	6858.24	6858.24	6858.24	40850.7	68235.6	48171.8	1.44588	0.0307956	0.188619	0.130834	-2.93419	down
pme2527	L-Ornithine	Amino acids and derivatives	Amino acids and derivatives	C5H12N2O2	3	70-26-8	76226	44836.4	53401.9	120880	122650	51166.2	0.856423	0.22471	0.404363	0.592016	-0.756293	insig
pme0021	L-Phenylalanine	Amino acids and derivatives	Amino acids and derivatives	C9H11NO2	1	63-91-2	3.87689e+07	2.75646e+07	3.15841e+07	1.47142e+07	1.82456e+07	1.59521e+07	1.38387	0.0288653	0.184653	2.00192	1.00138	up
MWS0811	L-Pipecolic Acid	Alkaloids	Piperidine alkaloids	C6H11NO2	2	3105-95-1	1.36401e+07	1.39268e+07	1.65459e+07	1.19503e+07	1.16311e+07	9.23661e+06	1.20611	0.0407345	0.205716	1.34417	0.426711	insig
pme0006	L-Proline*	Amino acids and derivatives	Amino acids and derivatives	C5H9NO2	2	147-85-3	1.14884e+06	710695	755533	1.57328e+06	1.60861e+06	1.93835e+06	1.31923	0.0107577	0.131148	0.510731	-0.969365	insig
mws0984	L-Sepiapterin	Nucleotides and derivatives	Nucleotides and derivatives	C9H11N5O3	3	17094-01-8	2061.99	2061.99	13344.2	24213.9	21221.8	28578.7	1.21034	0.0199332	0.160694	0.23601	-2.08308	down
mws0262	L-Tartaric acid	Organic acids	Organic acids	C4H6O6	3	87-69-4	57151.4	32620.2	54834.2	4410.65	4410.65	4410.65	1.44525	0.0304368	0.188094	10.9285	3.45003	up
mws1401	L-Theanine	Amino acids and derivatives	Amino acids and derivatives	C7H14N2O3	2	3081-61-6	2.97699e+06	2.70833e+06	3.76131e+06	3.83832e+06	3.4261e+06	2.04181e+06	0.135226	0.945032	0.966994	1.01509	0.0216044	insig
Zmzn000113	L-threo-3-Methylaspartate	Amino acids and derivatives	Amino acids and derivatives	C5H9NO4	3	6061-13-8	470046	393317	373849	488393	512140	492855	1.17716	0.0929852	0.260456	0.82846	-0.271496	insig
mws0230	L-Threonine*	Amino acids and derivatives	Amino acids and derivatives	C4H9NO3	3	72-19-5	267807	162378	214093	2.41111e+06	1.67154e+06	1.04173e+06	1.4087	0.0627769	0.229218	0.125728	-2.99162	down
mws0282	L-Tryptophan	Amino acids and derivatives	Amino acids and derivatives	C11H12N2O2	1	73-22-3	1.2809e+06	662808	1.82906e+06	1.14457e+07	3.08801e+06	2.52992e+06	1.12632	0.263321	0.440118	0.2211	-2.17723	down
mws0250	L-Tyrosine*	Amino acids and derivatives	Amino acids and derivatives	C9H11NO3	1	60-18-4	1.95054e+06	1.10941e+06	5.51206e+06	2.30654e+07	7.67799e+06	3.29643e+06	0.968885	0.290543	0.466417	0.251823	-1.98952	insig
Zmlp003063	Luteolin 7-rutinoside-4'-O-Rhamnoside*	Flavonoids	Flavones	C33H40O19	1	-	256836	241116	210950	89966.2	138874	198533	1.11267	0.0793432	0.246244	1.65874	0.730087	insig
MWS20147	Luteolin-3'-O-glucoside	Flavonoids	Flavones	C21H20O11	3	5154-41-6	1.12119e+06	978364	867757	1.21816e+06	1.24785e+06	1.148e+06	1.15629	0.0833371	0.248159	0.821058	-0.284443	insig
Hmpp003270	Luteolin-4'-O-glucoside*	Flavonoids	Flavones	C21H20O11	1	6920-38-3	1.08215e+06	790893	636508	919656	1.09596e+06	532992	0.0130639	0.954015	0.97191	0.984675	-0.0222801	insig
pmp000238	Luteolin-6-C-arabinoside-7-O-glucoside	Flavonoids	Flavones	C26H28O15	1	-	29992.8	56503	52468.8	36520.1	47992	27269.5	0.542965	0.428778	0.580575	1.24318	0.314034	insig
mws1608	Luteolin-6-C-glucoside (Isoorientin)	Flavonoids	Flavones	C21H20O11	1	4261-42-1	245955	169710	270953	415662	290224	474235	1.16532	0.0736832	0.243281	0.581819	-0.781357	insig
pmp000587	Luteolin-7-O-(6''-malonyl)glucoside*	Flavonoids	Flavones	C24H22O14	1	-	48013.6	29218.6	43371.8	42406.3	45187.5	44288.6	0.499147	0.575642	0.705392	0.914482	-0.128974	insig
Hmqp003184	Luteolin-7-O-(6''-malonyl)glucoside-5-O-arabinoside	Flavonoids	Flavones	C29H30O18	3	-	34526.7	26415.9	59437.9	15851.9	21131.9	21126.6	1.1648	0.168374	0.349395	2.07158	1.05073	up
ZBN0150	Luteolin-7-O-gentiobioside*	Flavonoids	Flavones	C27H30O16	3	-	37285.3	39005.2	20749.2	35350.6	46823.2	29371.6	0.45182	0.56711	0.700928	0.869957	-0.200984	insig
MWSHY0104	Luteolin-7-O-glucoside (Cynaroside)*	Flavonoids	Flavones	C21H20O11	1	5373-11-5	5.90886e+06	1.00804e+07	8.07524e+06	5.40465e+06	6.73782e+06	8.09156e+06	0.566871	0.43112	0.581847	1.18931	0.250121	insig
Hmjp003008	Luteolin-7-O-glucuronide-5-O-rhamnoside	Flavonoids	Flavones	C27H28O16	2	-	23549.8	26162.5	26169.2	13091.1	18316.5	23886.9	1.01867	0.15069	0.323663	1.37232	0.456612	insig
MWSHY0080	Luteolin-7-O-neohesperidoside (Lonicerin)*	Flavonoids	Flavones	C27H30O15	1	25694-72-8	6.96191e+06	6.2938e+06	1.05126e+07	5.81827e+06	5.168e+06	4.4469e+06	1.11367	0.159366	0.336148	1.54008	0.623003	insig
pmp000593	Luteolin-7-O-rutinoside*	Flavonoids	Flavones	C27H30O15	1	3563-98-2	1.31904e+07	1.0554e+07	1.09552e+07	9.18914e+06	6.12845e+06	9.57971e+06	1.08001	0.0798499	0.246729	1.39371	0.478928	insig
mws1299	Luteolin-8-C-glucoside (Orientin)	Flavonoids	Flavones	C21H20O11	1	28608-75-5	204118	189684	242373	288471	202884	376768	0.866516	0.259717	0.436293	0.732817	-0.448475	insig
mws0256	L-Valine	Amino acids and derivatives	Amino acids and derivatives	C5H11NO2	3	72-18-4	6.15021e+06	3.83946e+06	5.84801e+06	3.98521e+07	2.37157e+07	2.18713e+07	1.40498	0.0534939	0.220389	0.185368	-2.43154	down
MWSmce199	L-Xylose*	Others	Saccharides	C5H10O5	3	609-06-3	204311	280534	190698	295418	245915	294290	0.938868	0.19153	0.369264	0.808431	-0.306804	insig
Wbmn004986	Lyoniresinol-3α-O-glucoside	Lignans and Coumarins	Lignans	C28H38O13	3	-	30466.6	27888.9	39137.8	20076.7	33730.1	43491.8	0.117854	0.993726	0.995847	1.002	0.00288479	insig
MWS201403	Lys-Ala	Amino acids and derivatives	Amino acids and derivatives	C9H19N3O3	3	17043-71-9	520096	624704	608207	758041	728556	846884	1.30433	0.0161507	0.148965	0.751241	-0.412652	insig
MWS201411	Lys-Asn	Amino acids and derivatives	Amino acids and derivatives	C10H20N4O4	3	19908-06-6	79254	58361	60417.2	70623.4	71178.5	44781.3	0.28543	0.746299	0.824087	1.06136	0.0859158	insig
MWS201412	Lys-Asp*	Amino acids and derivatives	Amino acids and derivatives	C10H19N3O5	3	20556-18-7	225424	366041	339343	449472	462975	332793	0.928513	0.154263	0.329827	0.747493	-0.419868	insig
MWS201419	Lys-Gly	Amino acids and derivatives	Amino acids and derivatives	C8H17N3O3	3	7563-03-3	2.13408e+06	1.72257e+06	1.48593e+06	2.09818e+06	2.18032e+06	1.80404e+06	0.726586	0.339572	0.509539	0.878346	-0.187139	insig
pmd0130	LysoPC 14:0	Lipids	LPC	C22H46NO7P	1	20559-16-4	33810	28060.8	26827.8	17734	21713.1	24846.8	1.17476	0.0524372	0.220389	1.37958	0.46423	insig
Lmhp009129	LysoPC 15:0(2n isomer)*	Lipids	LPC	C23H48NO7P	1	-	62597.9	60095.9	79671.2	61603	65599.2	74249.4	0.00342416	0.968674	0.979723	1.00453	0.00652744	insig
pmb2319	LysoPC 15:0*	Lipids	LPC	C23H48NO7P	1	108273-89-8	66143.6	52884.7	90235.6	54611.4	55944.8	50611.1	0.879176	0.279024	0.456085	1.29843	0.376764	insig
pmb0855	LysoPC 16:0	Lipids	LPC	C24H50NO7P	2	17364-16-8	6.22849e+06	4.53106e+06	6.34138e+06	3.68076e+06	3.96573e+06	3.53577e+06	1.28024	0.0719073	0.241242	1.52929	0.612863	insig
pmd0132	LysoPC 16:0(2n isomer)	Lipids	LPC	C24H50NO7P	1	-	5.63805e+06	4.55798e+06	6.76276e+06	3.36121e+06	3.7417e+06	3.50708e+06	1.29826	0.0756855	0.244601	1.59838	0.676608	insig
Lmhp008833	LysoPC 16:1(2n isomer)*	Lipids	LPC	C24H48NO7P	1	-	389648	663114	420831	195149	254862	221724	1.31807	0.0852638	0.250894	2.19371	1.13338	up
pmp001270	LysoPC 16:1*	Lipids	LPC	C24H48NO7P	1	76790-27-7	603878	592445	605504	272259	267049	188215	1.41454	0.00490967	0.127648	2.47666	1.3084	up
pmb0863	LysoPC 16:2(2n isomer)	Lipids	LPC	C24H46NO7P	2	-	75851	97810.5	73861.8	27795.8	51157.7	41967.1	1.28449	0.0150834	0.147587	2.04699	1.0335	up
Lmhp010515	LysoPC 17:0(2n isomer)*	Lipids	LPC	C25H52NO7P	1	-	61198.9	45818.9	61210.1	44523.1	49007.3	44839.9	0.992285	0.185142	0.364498	1.21578	0.281883	insig
pmb2406	LysoPC 17:0*	Lipids	LPC	C25H52NO7P	1	50930-23-9	82484.2	56334.8	77438.6	59942.7	64548.5	69659.7	0.523182	0.460946	0.606984	1.11386	0.155572	insig
Lmhp009590	LysoPC 17:1	Lipids	LPC	C25H50NO7P	2	-	103250	78524.9	107466	56172.5	75445.9	73867.3	1.13995	0.0712007	0.241235	1.40759	0.493232	insig
Lmhp008718	LysoPC 17:2	Lipids	LPC	C25H48NO7P	1	-	137273	108809	116604	138194	160468	102131	0.410529	0.552512	0.687104	0.904919	-0.14414	insig
mws0126	LysoPC 18:0	Lipids	LPC	C26H54NO7P	2	19420-57-6	280698	91373.3	181967	64542.3	67421.2	85659.9	1.14008	0.175012	0.356862	2.54586	1.34815	up
pmd0136	LysoPC 18:0(2n isomer)	Lipids	LPC	C26H54NO7P	2	-	387019	123077	274946	93271.3	101651	123218	1.10466	0.177261	0.359886	2.46759	1.3031	up
pmp001281	LysoPC 18:1	Lipids	LPC	C26H52NO7P	1	-	1.2842e+06	807842	1.52607e+06	848150	1.16907e+06	1.2044e+06	0.30409	0.618735	0.735694	1.12307	0.167454	insig
Lmhp010190	LysoPC 18:1(2n isomer)	Lipids	LPC	C26H52NO7P	1	-	1.24635e+06	746040	1.48272e+06	853185	1.07277e+06	1.16511e+06	0.271351	0.629078	0.74485	1.12424	0.168954	insig
pmp001273	LysoPC 18:2	Lipids	LPC	C26H50NO7P	2	-	3.09509e+07	2.85371e+07	3.32664e+07	2.23622e+07	2.87821e+07	2.34486e+07	1.1391	0.0737268	0.243281	1.24347	0.314376	insig
pmp001251	LysoPC 18:2(2n isomer)	Lipids	LPC	C26H50NO7P	1	-	3.2053e+07	2.77173e+07	3.17065e+07	1.93497e+07	2.70732e+07	2.51378e+07	1.09483	0.0842435	0.249016	1.27831	0.354238	insig
pmb0854	LysoPC 18:3	Lipids	LPC	C26H48NO7P	2	-	1.60719e+06	1.41788e+06	1.75651e+06	852565	1.29701e+06	1.12651e+06	1.1919	0.0401953	0.204459	1.45954	0.545516	insig
pmb0865	LysoPC 18:3(2n isomer)	Lipids	LPC	C26H48NO7P	1	-	1.66132e+06	1.28404e+06	1.73302e+06	853247	920476	1.34161e+06	1.1389	0.0658849	0.232661	1.50173	0.586626	insig
pmd0146	LysoPC 20:2(2n isomer)*	Lipids	LPC	C28H54NO7P	3	-	61505.7	39704.2	57197.5	31249.9	32096.4	41042.8	1.1475	0.0968566	0.262444	1.51747	0.60167	insig
pmd0147	LysoPC 20:2*	Lipids	LPC	C28H54NO7P	3	-	54334.7	39619.7	48527.4	29558.6	35855.1	31130.7	1.27173	0.0527718	0.220389	1.47582	0.561514	insig
Lmhp009890	LysoPC 20:3	Lipids	LPC	C28H52NO7P	1	1199257-41-4	848890	432889	888986	384683	553091	511549	0.847423	0.235632	0.414489	1.49778	0.582824	insig
pmc0960	LysoPC 20:4	Lipids	LPC	C28H50NO7P	3	-	8.40643e+06	6.57628e+06	8.78668e+06	4.02541e+06	5.06463e+06	4.73197e+06	1.34808	0.0250673	0.174851	1.71968	0.782139	insig
Lmhp008742	LysoPC 20:5	Lipids	LPC	C28H48NO7P	1	162440-04-2	56612.3	27160.6	48083.7	24422.1	32996.2	28189.4	0.928967	0.214655	0.394327	1.54024	0.623157	insig
Lmhp010394	LysoPC 22:4	Lipids	LPC	C30H54NO7P	1	-	209962	184002	246560	77710.3	95157.7	106684	1.39934	0.0109273	0.131148	2.29125	1.19614	up
Lmhp009368	LysoPC 22:6	Lipids	LPC	C30H50NO7P	3	-	8793.83	641.19	7990.72	128.238	128.238	128.238	1.29909	0.159962	0.336398	45.2953	5.50129	up
MEDP1345	LysoPC(18:3(9Z,12Z,15Z))	Lipids	LPC	C26H48NO7P	3	-	59224.9	98567.1	126907	81422.3	421055	111778	0.651968	0.41854	0.577048	0.463486	-1.1094	insig
Lmhp008337	LysoPE 14:0(2n isomer)*	Lipids	LPE	C19H40NO7P	1	-	10109.6	5797.46	6169.72	726.349	726.349	726.349	1.44513	0.0406422	0.205716	10.1314	3.34076	up
pmb0864	LysoPE 14:0*	Lipids	LPE	C19H40NO7P	1	-	6518.34	9415.99	6531.94	870.103	870.103	870.103	1.45256	0.020546	0.16083	8.60674	3.10547	up
Lmhp008885	LysoPE 15:0(2n isomer)*	Lipids	LPE	C20H42NO7P	1	-	17871.2	18122.4	23709.4	13876.5	12480.2	15966	1.20658	0.0735311	0.243281	1.41066	0.49637	insig
Lmhp009187	LysoPE 15:0*	Lipids	LPE	C20H42NO7P	1	-	21985.4	20467.6	16984.8	9370.65	11450.4	13600.1	1.31865	0.0131854	0.140433	1.72678	0.788084	insig
pmb0876	LysoPE 16:0	Lipids	LPE	C21H44NO7P	1	53862-35-4	1.85639e+06	1.44395e+06	1.8247e+06	795344	784866	858775	1.42402	0.0187395	0.15906	2.1013	1.07128	up
pmd0160	LysoPE 16:0(2n isomer)	Lipids	LPE	C21H44NO7P	3	-	1.93944e+06	1.39534e+06	1.82063e+06	795179	925580	901201	1.38722	0.0303631	0.188094	1.96624	0.975442	insig
Lmhp008763	LysoPE 16:1(2n isomer)*	Lipids	LPE	C21H42NO7P	1	-	62086.9	41270.6	28852.2	9165.14	10546.3	26267.4	1.19415	0.0775473	0.245137	2.87544	1.52378	up
Lmhp009034	LysoPE 16:1*	Lipids	LPE	C21H42NO7P	1	-	21814.5	42357.2	47796.2	13515.5	26873.5	34285.8	0.722962	0.284895	0.461398	1.49941	0.584395	insig
Lmhp010162	LysoPE 17:0	Lipids	LPE	C22H46NO7P	2	-	19048.8	11403.8	17496.3	8752.43	9391.37	11460.8	1.16072	0.107404	0.274754	1.61964	0.695675	insig
pmb0856	LysoPE 18:1(2n isomer)*	Lipids	LPE	C23H46NO7P	3	-	87402	60070.6	94279.6	162316	94005.5	166507	1.11151	0.10812	0.274983	0.57175	-0.806544	insig
mws0289	LysoPE 18:1*	Lipids	LPE	C23H46NO7P	3	89576-29-4	144378	111398	160261	70906.3	88072.7	96793.2	1.26026	0.045553	0.210766	1.62659	0.701855	insig
pmb0881	LysoPE 18:2	Lipids	LPE	C23H44NO7P	2	-	5.52293e+06	5.12293e+06	6.305e+06	4.14443e+06	3.15379e+06	4.61959e+06	1.19054	0.0411869	0.206363	1.42232	0.508241	insig
pmb0874	LysoPE 18:2(2n isomer)	Lipids	LPE	C23H44NO7P	2	-	5.64977e+06	7.873e+06	5.86251e+06	4.17722e+06	5.30539e+06	3.06563e+06	1.1141	0.0768224	0.245137	1.54486	0.627477	insig
Lmhp008801	LysoPE 18:3	Lipids	LPE	C23H42NO7P	2	-	79255.3	232170	283095	48710.3	76284.3	62021.4	1.14038	0.154731	0.330205	3.17898	1.66857	up
Lmhp008589	LysoPE 18:3(2n isomer)	Lipids	LPE	C23H42NO7P	1	-	224831	217513	78704.8	34535.1	61755.8	140929	0.91103	0.183905	0.364082	2.19648	1.13519	insig
Lmhp010757	LysoPE 20:2	Lipids	LPE	C25H48NO7P	2	-	72288.7	49616.4	64744.3	24893.5	30146	24736.2	1.39769	0.0267053	0.180561	2.33968	1.22631	up
Lmhp010514	LysoPE 20:2(2n isomer)	Lipids	LPE	C25H48NO7P	1	-	60369.8	40432.9	56796.5	25876.5	29140	25507.9	1.35747	0.0482988	0.213461	1.95716	0.968763	insig
Lmhp009802	LysoPE 20:3(2n isomer)*	Lipids	LPE	C25H46NO7P	1	-	198158	190573	252329	116863	144791	114907	1.34045	0.0281556	0.184517	1.70241	0.767575	insig
Lmhp010040	LysoPE 20:3*	Lipids	LPE	C25H46NO7P	1	-	230049	417046	235981	130799	120451	130606	1.31262	0.112135	0.27774	2.31259	1.20951	up
Lmhp009349	LysoPE 20:4(2n isomer)*	Lipids	LPE	C25H44NO7P	2	-	2.74066e+06	2.40625e+06	2.74232e+06	748674	798867	1.00817e+06	1.43971	0.000370147	0.0542408	3.0869	1.62616	up
Lmhp009497	LysoPE 20:4*	Lipids	LPE	C25H44NO7P	2	-	2.76092e+06	2.37941e+06	2.66229e+06	622809	768062	660110	1.45242	0.00128186	0.0911953	3.80433	1.92764	up
Lmhp008688	LysoPE 20:5	Lipids	LPE	C25H42NO7P	1	-	29083.7	33468.7	31374.3	17432.7	20572.4	23521.9	1.33501	0.00968408	0.131148	1.52659	0.610314	insig
Hmyn007168	LysoPG 16:0	Lipids	Glycerol ester	C22H45O9P	3	-	761818	554536	643064	244145	306083	251497	1.41481	0.0159698	0.148965	2.444	1.28925	up
MWS201464	Lys-Phe	Amino acids and derivatives	Amino acids and derivatives	C15H23N3O3	3	6235-35-4	169122	174649	179331	233187	173318	150572	0.256014	0.691779	0.790076	0.939013	-0.0907829	insig
pmb0034	L-α-Glutamyl-L-Glutamic Acid	Amino acids and derivatives	Amino acids and derivatives	C10H16N2O7	3	3929-61-1	7.32773e+06	2.79038e+06	4.98851e+06	718641	824195	756858	1.39523	0.0825809	0.247223	6.56897	2.71567	up
Zmdp002216	L-γ-Glutamyl-L-leucine	Amino acids and derivatives	Amino acids and derivatives	C11H20N2O5	1	2566-39-4	1.03871e+06	1.0191e+06	1.17266e+06	809013	875692	813688	1.35817	0.0228063	0.16843	1.29302	0.370748	insig
Lmmn103748	Maclurin-3-C-(2'',3'',6''-Trigalloyl)glucoside	Phenolic acids	Phenolic acids	C40H32O23	2	92631-86-2	477269	426637	511910	314724	179934	335099	1.18639	0.0379883	0.201983	1.7063	0.770873	insig
Cmhp002692	Madreselvin A	Flavonoids	Flavonols	C28H32O17	2	188682-83-9	95865.3	89860.8	110228	74294.7	119810	69497.2	0.533658	0.580724	0.709047	1.12273	0.167015	insig
Lcsn003955	Maesopsin	Flavonoids	Other Flavonoids	C15H12O6	2	5989-16-2	290704	139606	131569	365568	151921	152664	0.284108	0.704402	0.796399	0.838435	-0.25423	insig
Qatp004390	Magnograndiolide	Terpenoids	Sesquiterpenoids	C15H22O4	3	92618-98-9	5572.77	5572.77	5572.77	5572.77	5572.77	38605.7	0.653505	0.42265	0.577048	0.336038	-1.5733	insig
Hmcn001415	Majoroside	Terpenoids	Monoterpenoids	C17H24O10	3	134140-02-6	122819	109555	118984	96995.6	104666	143582	0.181964	0.902583	0.942727	1.01771	0.0253291	insig
Zayn001165	Malic acid-1-O-beta-D-glucopyranoside	Organic acids	Organic acids	C10H16O10	2	-	138365	181344	155111	206073	145755	163230	0.418904	0.576228	0.705392	0.921877	-0.117354	insig
Wayn000504	Malic acid-1-O-diglucoside	Organic acids	Organic acids	C16H26O15	3	-	273869	372234	268553	228522	149570	159403	1.23816	0.0443731	0.207838	1.7017	0.766978	insig
pme1975	Malonic acid	Organic acids	Organic acids	C3H4O4	3	141-82-2	316135	204371	396627	764439	311302	410498	0.81971	0.301941	0.47641	0.617083	-0.696462	insig
Layp001601	Malonyl hydroxymenisdaurin D	Alkaloids	Alkaloids	C17H23NO11	3	-	33122.4	28462.1	34160.3	120160	106373	92293.7	1.44414	0.00899532	0.131148	0.300304	-1.7355	down
Wcfp004977	Malonyltryptophan	Amino acids and derivatives	Amino acids and derivatives	C14H14N2O5	1	-	15285.1	15342.2	7854.76	31263.3	1570.95	1570.95	0.672741	0.90503	0.943884	1.11849	0.161557	insig
MWS1983	Maltitol	Others	Saccharides	C12H24O11	3	585-88-6	262301	247684	298506	162052	176074	133701	1.37382	0.00511266	0.127648	1.71353	0.776975	insig
MWS0442	Maltotriose	Others	Saccharides	C18H32O16	3	1109-28-0	126838	110414	97343.5	122879	104465	94324.4	0.262994	0.736542	0.81909	1.04018	0.0568391	insig
Happ002397	Malvidin-3-O-(6''-O-acetyl)glucoside-5-O-glucoside	Flavonoids	Anthocyanidins	C31H37O18+	3	-	19987.5	13329.3	17487.5	87437.5	74113.2	31647.2	1.28988	0.104112	0.271655	0.262965	-1.92706	down
Cmzp002582	Malvidin-3-O-rutinoside	Flavonoids	Anthocyanidins	C29H35O16+	3	-	39215.7	27400.6	42322.3	81497.7	86459.2	69364.7	1.36807	0.00341891	0.111957	0.459034	-1.12333	down
Zasp102439	m-Aminophenylacetylene	Alkaloids	Alkaloids	C8H7N	1	54060-30-9	97268.7	63687	108905	227672	182905	112240	1.12946	0.114523	0.281086	0.516166	-0.954092	insig
pme2362	Mandelic acid	Phenolic acids	Phenolic acids	C8H8O3	3	90-64-2	90097.5	137325	151006	216124	148255	156226	0.934794	0.170521	0.351778	0.7269	-0.460171	insig
Lmyn002403	Mandelic acid-β-glucoside	Phenolic acids	Phenolic acids	C14H18O8	3	-	64152	54130.6	56413.6	104889	66362.2	70934.5	1.04134	0.20019	0.38165	0.721331	-0.471266	insig
MWSHY0078	Mangiferin	Flavonoids	Other Flavonoids	C19H18O11	3	4773-96-0	13045	16294	39460.4	15802	4856.03	25751.5	0.545127	0.511468	0.65277	1.48244	0.567976	insig
Jmzn003632	Manglieside D	Lignans and Coumarins	Lignans	C26H34O11	3	-	1.11965e+06	1.28812e+06	2.35467e+06	135414	81080.9	231501	1.39401	0.06352	0.230397	10.6305	3.41014	up
Zmcp102504	Marmesinin	Lignans and Coumarins	Coumarins	C20H24O9	2	-	89306	108347	86916	202425	265507	252620	1.42365	0.0102719	0.131148	0.394932	-1.34032	down
Hmln001931	Matairesinol-4,4'-O-diglucoside	Lignans and Coumarins	Lignans	C32H42O16	3	-	11030.8	25206.3	20908	44134.3	44477.4	40982.3	1.26821	0.0228319	0.16843	0.440955	-1.1813	down
pmp000682	Matairesinol-4'-O-glucoside (Matairesinoside)	Lignans and Coumarins	Lignans	C26H32O11	3	23202-85-9	61728.2	36774.1	29289.2	30900.7	32314.8	25640.1	0.82826	0.315605	0.487896	1.43819	0.524258	insig
Lmtn002997	Mearnsetin-3-O-glucoside	Flavonoids	Flavonols	C22H22O13	3	-	291854	372320	585655	427223	73688.3	299329	0.709417	0.332349	0.502391	1.56181	0.643223	insig
pmn001372	Medioresinol-4,4'-di-O-glucoside	Lignans and Coumarins	Lignans	C33H44O17	3	88142-63-6	14749.4	18960.6	16678.1	34909.2	38907.7	46266	1.4176	0.0119954	0.134028	0.419611	-1.25287	down
Rfmb056	Medioresinol-4'-O-(6'''-acetyl)glucoside	Lignans and Coumarins	Lignans	C29H36O13	3	-	26207.6	4972.86	34549	81650.3	88303.8	113407	1.1936	0.00529922	0.127648	0.231964	-2.10803	down
Lacp005307	Megastigm-5-en-3,9-diol malonyl glucoside	Terpenoids	Sesquiterpenoids	C22H36O10	3	-	31472.6	23878.7	48831.5	33501.7	43697.8	44812.3	0.571959	0.523382	0.659022	0.853875	-0.227904	insig
Lhmp122217	melanoxoin*	Others	Others	C15H14O6	3	-	1.784e+07	1.24745e+07	1.68516e+07	1.98035e+07	1.72057e+07	2.76946e+07	0.950588	0.198471	0.379437	0.728954	-0.456101	insig
mws1333	Melibiose	Others	Saccharides	C12H22O11	1	585-99-9	2.50624e+06	3.12673e+06	3.09018e+06	2.38007e+06	2.06615e+06	2.26604e+06	1.23043	0.0614114	0.228608	1.29958	0.37805	insig
pme1014	Menatetrenone (Vitamin K2)	Others	Vitamin	C31H40O2	3	11032-49-8	191606	169096	164431	140370	139978	523019	0.351517	0.543145	0.67766	0.653664	-0.613379	insig
Wbwp012377	Meso-dihydroguaiaretic acid	Lignans and Coumarins	Lignans	C20H26O4	3	66322-34-7	68943.5	82668.4	93242.6	45668.5	68988.6	53163.6	1.1551	0.0593963	0.228036	1.45903	0.545005	insig
MW0153739	Met-Abu-OH	Amino acids and derivatives	Amino acids and derivatives	C14H18N2O6S	3	-	3.41569e+07	3.59116e+07	4.02415e+07	4.35313e+07	3.17946e+07	3.6637e+07	0.0635776	0.895295	0.9373	0.985236	-0.0214587	insig
MWS2040	Methanesulfonic acid	Organic acids	Organic acids	CH4O3S	3	75-75-2	100542	86088.2	56808.9	121904	111391	116468	1.09376	0.103352	0.271231	0.696012	-0.522815	insig
pmb0818	Methoxyindoleacetic acid	Alkaloids	Plumerane	C11H11NO3	3	3471-31-6	680189	381030	648602	2.61492e+06	1.37168e+06	1.24407e+06	1.28342	0.109257	0.2754	0.326884	-1.61315	down
Saln004300	methyl (2S,3R,4S)-3-ethenyl-4-[2-[(E)-3-(4-hydroxy-3-methoxyphenyl)prop-2-enoyl]oxyethyl]-2-[(2S,3R,4S,5S,6R)-3,4,5-trihydroxy-6-(hydroxymethyl)oxan-2-yl]oxy-3,4-dihydro-2H-pyran-5-carboxylate	Terpenoids	Monoterpenoids	C27H34O13	3	-	232649	170765	130518	288034	247217	371314	1.1663	0.060111	0.228292	0.588962	-0.763753	insig
Yalp008047	Methyl 12-phenyldodecanoate	Lipids	Free fatty acids	C19H30O2	3	38795-65-2	67824	47022.5	44341.4	6729.61	10655.9	11590.2	1.4181	0.0243059	0.172965	5.49385	2.45782	up
Zasn010461	Methyl 14-methylpentadecanoate	Lipids	Free fatty acids	C17H34O2	2	5129-60-2	25507	19085.2	18887.3	18083.8	22332.6	16003.6	0.571307	0.458291	0.60607	1.12513	0.170085	insig
Hmtn001288	Methyl 2,4-dihydroxyphenylacetate	Phenolic acids	Phenolic acids	C9H10O4	3	67828-42-6	57578.3	91170	45908.8	77919.8	79278.6	75404.7	0.697074	0.449772	0.600122	0.836864	-0.256936	insig
MWSmce585	Methyl 3-aminopropanoate	Amino acids and derivatives	Amino acids and derivatives	C4H9NO2	2	4138-35-6	4.42566e+06	3.5179e+06	4.20223e+06	3.31382e+06	3.32601e+06	3.05596e+06	1.21127	0.0843013	0.249016	1.25269	0.325027	insig
Wcgn003981	Methyl 3-O-glucosyl-4-hydroxybenzoate	Phenolic acids	Phenolic acids	C14H18O9	1	155112-92-8	1.07805e+07	3.19716e+06	5.95561e+06	1.0874e+07	4.16681e+06	7.70428e+06	0.281649	0.766355	0.842273	0.876375	-0.19038	insig
Wbhp009564	Methyl 8,9-epoxypimaran-18-oate	Terpenoids	Terpene	C21H34O3	3	42855-38-9	177029	117718	150643	25877.9	48562.6	62774	1.32301	0.0111714	0.131148	3.24594	1.69864	up
Wdzn000513	methyl alpha-D-fructofuranoside*	Others	Saccharides	C7H14O6	2	-	772257	707235	621936	732145	572805	573587	0.7138	0.341642	0.511012	1.11865	0.16176	insig
MWSmce689	Methyl linolenate	Lipids	Free fatty acids	C19H32O2	3	301-00-8	117151	115027	109707	31543	40340.2	42389.3	1.44149	0.000122176	0.0508262	2.99184	1.58103	up
MWSmce582	Methyl L-pyroglutamate	Amino acids and derivatives	Amino acids and derivatives	C6H9NO3	3	4931-66-2	37526.1	50935.7	40290.7	45765.2	50389.1	36187.6	0.144939	0.847882	0.905736	0.972878	-0.0396695	insig
pme0109	Methyldopa	Amino acids and derivatives	Amino acids and derivatives	C10H13NO4	3	555-30-6	70259.6	56192.6	95762.4	102440	81786.2	45352.6	0.00477881	0.91031	0.947287	0.967921	-0.0470381	insig
Lcyp000676	Methylesculin	Lignans and Coumarins	Coumarins	C16H18O9	1	20186-29-2	1.08567e+07	134858	438763	55807.5	85278.6	81343.4	1.00055	0.400228	0.566754	51.3884	5.68337	up
MWSprf050	Methylhesperidin	Flavonoids	Flavanones	C29H36O15	3	11013-97-1	75786.9	86770.6	56218.1	33010.3	47042.3	73822.9	0.865482	0.226651	0.406299	1.42177	0.507687	insig
mws0470	Methylmalonic acid*	Organic acids	Organic acids	C4H6O4	2	516-05-2	2.62154e+07	1.63955e+07	1.24384e+07	6.77104e+06	7.89411e+06	1.03403e+07	1.21977	0.12668	0.295938	2.20149	1.13848	up
Hmhp002580	Methylpicraquassioside A	Lignans and Coumarins	Coumarins	C19H24O10	3	-	1.87038e+06	1.84705e+06	1.4614e+06	3.94493e+06	3.69068e+06	3.42483e+06	1.42275	0.000658148	0.074124	0.46823	-1.09471	down
Lmmn002179	Methylsalicylate-2-O-glucoside	Phenolic acids	Phenolic acids	C14H18O8	3	10019-60-0	223592	222357	37741.4	37741.4	282253	306297	0.147764	0.678436	0.781615	0.772309	-0.372749	insig
MW0153715	Met-Val-His	Amino acids and derivatives	Amino acids and derivatives	C16H27N5O4S1	3	-	1.90169e+06	1.59349e+06	1.54632e+06	1.62434e+06	1.94946e+06	1.90149e+06	0.637483	0.391845	0.561658	0.920773	-0.119083	insig
Hasp010605	MG(18:3(9Z,12Z,15Z)/0:0/0:0)	Lipids	Glycerol ester	C21H36O4	1	129828-41-7	3.60551e+06	2.18889e+06	2.50875e+06	849111	1.29914e+06	1.04332e+06	1.35422	0.0478955	0.213461	2.60158	1.37939	up
Lmsp010763	Monolinolenin*	Lipids	Glycerol ester	C21H36O4	2	75685-85-7	59819.4	60863.1	45448.1	35424.6	38632.8	22977.4	1.21253	0.0288891	0.184653	1.71207	0.775744	insig
MWS5136	Mono-Methyl Glutarate	Organic acids	Organic acids	C6H10O4	3	1501-27-5	50193.5	85385.5	72330.9	21260.3	27253.1	26969.2	1.37759	0.0457876	0.210766	2.75441	1.46174	up
pmp001284	Monopalmitin*	Lipids	Glycerol ester	C19H38O4	1	542-44-9	118819	128524	131535	172101	167336	111314	0.695778	0.344011	0.512922	0.840548	-0.250598	insig
pme3514	Morin	Flavonoids	Flavonols	C15H10O7	3	480-16-0	25204.5	15619.6	9167.21	4569.08	10655.4	18485.6	0.614203	0.428941	0.580575	1.48298	0.568496	insig
Lmyn000160	Mucic acid Dimethyl Ester	Organic acids	Organic acids	C8H14O8	1	-	2.04767e+06	1.63961e+06	2.91567e+06	2.92428e+06	4.59696e+06	2.85493e+06	1.03338	0.150082	0.322848	0.636358	-0.65209	insig
pme3207	Muconic acid	Organic acids	Organic acids	C6H6O4	3	1119-72-8	1.18587e+06	504039	657506	3.08693e+06	576310	625497	0.404105	0.520101	0.656063	0.547343	-0.869484	insig
Yaln006140	Munduleaflavanone B	Flavonoids	Flavanones	C21H22O5	2	-	2935.46	2935.46	2935.46	176152	68820.6	30593.8	1.39392	0.178049	0.360965	0.0319575	-4.9677	down
Cmrn001591	Mussaenosidic acid	Terpenoids	Monoterpenoids	C16H24O10	3	82451-22-7	32965.7	45118.2	42539.5	34110.8	28299.8	31425	1.08569	0.12192	0.292649	1.28548	0.362304	insig
Lhfp112926	Myricatomentogenin	Others	Others	C20H22O5	3	-	107450	98380	107264	97401.9	88840.5	92263.5	1.21173	0.0431924	0.207553	1.12419	0.168884	insig
mws0032	Myricetin	Flavonoids	Flavonols	C15H10O8	3	529-44-2	15197.6	28641.4	34146.4	58771.5	55336.3	47351	1.22526	0.0201204	0.160694	0.483006	-1.04989	down
Lmfn004235	Myricetin-3,7,3'-trimethyl ether	Flavonoids	Flavonols	C18H16O8	1	-	87454.3	67191.8	137743	53469.5	66411.5	87962.3	0.773265	0.315799	0.487896	1.40678	0.492396	insig
Lmdp002969	Myricetin-3-O-galactoside	Flavonoids	Flavonols	C21H20O13	3	15648-86-9	29424.8	28621.6	11587.8	22350.8	13183.9	36495	0.0544148	0.933168	0.960626	0.966743	-0.0487952	insig
Yaap009385	Myrtucommulone B	Others	Others	C24H30O6	3	54247-23-3	2.44408e+07	3.00847e+07	2.29511e+07	2.65875e+07	2.39661e+07	2.6715e+07	0.0230744	0.97852	0.986925	1.00269	0.00388085	insig
Zahp014087	N-(12-methyltetradecyl)propionamide	Alkaloids	Alkaloids	C18H37NO	2	-	16892.2	17698.3	22935.5	19279.1	23561.5	29672.2	0.85377	0.245881	0.423379	0.793323	-0.33402	insig
Wayp000599	N-(1-Deoxy-1-fructosyl)Histidine	Amino acids and derivatives	Amino acids and derivatives	C12H19N3O7	3	-	151555	140519	167749	195338	248913	193116	1.25169	0.0662251	0.233278	0.721443	-0.471043	insig
Wayn001257	N-(1-Deoxy-1-fructosyl)Leucine	Amino acids and derivatives	Amino acids and derivatives	C12H23NO7	3	-	184681	90782.5	91304.6	360316	226437	201693	1.17166	0.0852932	0.250894	0.465178	-1.10414	down
Wayn002083	N-(1-Deoxy-1-fructosyl)Phenylalanine	Amino acids and derivatives	Amino acids and derivatives	C15H21NO7	1	-	685500	682376	583383	767895	867956	948130	1.26537	0.0348076	0.196964	0.755137	-0.405191	insig
Wayn002636	N-(1-Deoxy-1-fructosyl)Tryptophan	Amino acids and derivatives	Amino acids and derivatives	C17H22N2O7	2	-	433140	429880	419120	855804	895972	732157	1.43685	0.0142845	0.144921	0.516173	-0.954072	insig
Wayp001024	N-(1-Deoxy-1-fructosyl)Valine	Amino acids and derivatives	Amino acids and derivatives	C11H21NO7	3	-	56901.4	59391.2	39032.4	184101	119781	215421	1.37124	0.043897	0.207553	0.299103	-1.74128	down
ZbWp000360	N-(1-deoxy-1-xylosyl)valine	Amino acids and derivatives	Amino acids and derivatives	C10H19NO7	3	-	66182.8	63808.4	51997.8	70122.4	82727.9	100142	1.14915	0.0947753	0.262444	0.719345	-0.475243	insig
MWStz070	N-(2-Hydroxy-4-methoxyphenyl)acetamide	Alkaloids	Alkaloids	C9H11NO3	1	58469-06-0	1.21595e+06	672459	1.69242e+06	1.23032e+07	2.84329e+06	2.58383e+06	1.12928	0.277646	0.455417	0.20196	-2.30786	down
Zajp000573	N-(4-oxopentyl)-acetamide	Alkaloids	Alkaloids	C7H13NO2	1	-	3.91643e+06	2.69e+06	2.82906e+06	3.15888e+06	3.25436e+06	2.41018e+06	0.291479	0.689725	0.790076	1.06937	0.0967594	insig
Wdtp002974	N-(p-hydroxybenzyl) adenosine	Nucleotides and derivatives	Nucleotides and derivatives	C18H21N5O6	1	-	1.10981e+07	1.6166e+07	6.3018e+06	9.30644e+06	8.03079e+06	6.96961e+06	0.60204	0.392584	0.562099	1.38093	0.465636	insig
Lahp003147	N,N-cinnamoylbutanediamine*	Alkaloids	Phenolamine	C13H18N2O	2	-	58856.8	53436	108577	128754	58860.7	75855.1	0.382947	0.632472	0.746985	0.83831	-0.254444	insig
pmb0426	N,N-Dimethyl-5-methoxytryptamine	Alkaloids	Plumerane	C13H18N2O	3	1019-45-0	74173.7	113758	74567.8	59657.3	37935.4	56240.1	1.16807	0.0917314	0.26006	1.70639	0.770949	insig
MWS5164	N,N'-Dimethylarginine;SDMA*	Amino acids and derivatives	Amino acids and derivatives	C8H18N4O2	3	30344-00-4	176582	145468	231028	364058	402148	291912	1.30868	0.0165634	0.148965	0.522701	-0.935943	insig
pme3033	N,N-Dimethylglycine*	Amino acids and derivatives	Amino acids and derivatives	C4H9NO2	2	1118-68-9	4.2059e+06	3.72091e+06	4.06948e+06	3.08822e+06	2.99372e+06	2.96663e+06	1.4099	0.0161578	0.148965	1.32577	0.406829	insig
pme0122	N6-Acetyl-L-lysine	Amino acids and derivatives	Amino acids and derivatives	C8H16N2O3	3	692-04-6	94541.8	64646.3	98098.5	120835	150257	90500.7	0.945593	0.175534	0.357409	0.711536	-0.490992	insig
MWS4354	N6-methyladenosine	Nucleotides and derivatives	Nucleotides and derivatives	C11H15N5O4	3	1867-73-8	19726.9	20828.6	12534.1	23113.5	20457.1	9099.36	0.130944	0.979387	0.987093	1.00797	0.0114499	insig
Wcfp002357	N6-Threonylcarbamoyladenosine	Nucleotides and derivatives	Nucleotides and derivatives	C15H20N6O8	1	24719-82-2	2.06476e+06	978257	2.00737e+06	4.27159e+06	2.88997e+06	3.09113e+06	1.18102	0.037663	0.201253	0.492591	-1.02154	down
pmb0197	N7-Methylguanosine	Nucleotides and derivatives	Nucleotides and derivatives	C11H15N5O5	3	20244-86-4	17690.9	23834.8	16916.8	38453.5	41151.3	36962.9	1.39265	0.00382238	0.11459	0.501361	-0.996078	insig
mws0677	N-Acetyl-5-hydroxytryptamine	Alkaloids	Plumerane	C12H14N2O2	3	1210-83-9	2801.65	2801.65	14790.6	2801.65	2801.65	2801.65	0.652865	0.42265	0.577048	2.42641	1.27883	insig
MWS3020	N-Acetylcadaverine	Alkaloids	Alkaloids	C7H16N2O	3	32343-73-0	952222	866383	1.0029e+06	948243	1.04995e+06	988554	0.710969	0.333983	0.503297	0.944674	-0.0821115	insig
mws2608	N-Acetyl-D-galactosamine	Others	Saccharides	C8H15NO6	2	1811-31-0	443256	556440	480430	987591	796655	841213	1.3911	0.00880944	0.130658	0.563759	-0.826849	insig
pme2755	N-Acetyl-D-glucosamine	Others	Saccharides	C8H15NO6	3	7512-17-6	530950	464268	414342	854411	824174	821844	1.41751	0.00499213	0.127648	0.563728	-0.82693	insig
mws4174	N-Acetyl-D-mannosamine	Others	Saccharides	C8H15NO6	3	7772-94-3	102365	133958	102820	306306	223960	241843	1.39422	0.0171614	0.149262	0.439243	-1.18691	down
pme2559	N-Acetyl-L-Aspartic Acid	Amino acids and derivatives	Amino acids and derivatives	C6H9NO5	3	997-55-7	76296.3	60267.9	78204	64679.5	42853.2	62130.6	0.907532	0.170251	0.351736	1.26585	0.340106	insig
pme0075	N-Acetyl-L-glutamic acid	Amino acids and derivatives	Amino acids and derivatives	C7H11NO5	3	1188-37-0	30612.9	29624.9	26726	49532.1	34437.5	32141.5	1.01749	0.213073	0.39268	0.74897	-0.417019	insig
pme0137	N-Acetyl-L-Glutamine	Amino acids and derivatives	Amino acids and derivatives	C7H12N2O4	3	2490-97-3	153797	153032	190356	178523	136198	152246	0.418223	0.594348	0.71637	1.06471	0.0904611	insig
pme3382	N-Acetyl-L-threonine	Amino acids and derivatives	Amino acids and derivatives	C6H11NO4	3	17093-74-2	50393.5	48556.2	107007	39435.1	29767.3	39188.2	1.06264	0.22992	0.408007	1.90014	0.926102	insig
pmb2591	N-Acetyl-L-Tryptophan	Amino acids and derivatives	Amino acids and derivatives	C13H14N2O3	1	1218-34-4	26670.1	44446.6	36698	46846.2	37235.4	34836.2	0.446471	0.592717	0.715629	0.906631	-0.141412	insig
Zbqn000412	N-alanicacidalkyl-alanine	Amino acids and derivatives	Amino acids and derivatives	C6H11NO4	3	-	102547	124087	138118	30090.5	26201.4	44353.1	1.40941	0.00460648	0.127648	3.62414	1.85764	up
Smcp001137	naphthisoxazol A	Alkaloids	Alkaloids	C11H9NO2	2	-	1.35283e+07	1.20851e+07	1.48716e+07	4.34753e+07	2.54765e+07	2.5167e+07	1.32451	0.0955365	0.262444	0.430148	-1.2171	down
pme0376	Naringenin (5,7,4'-Trihydroxyflavanone)*	Flavonoids	Flavanones	C15H12O5	1	480-41-1	718952	84259.1	160181	175614	130659	127909	0.433414	0.471215	0.615511	2.21887	1.14982	insig
HJN087	Naringenin-4'-O-glucoside*	Flavonoids	Flavanones	C21H22O10	3	-	1.29137e+07	1.09017e+07	7.42982e+06	6.97408e+06	3.37814e+06	4.44638e+06	1.20037	0.0546584	0.223228	2.11136	1.07817	up
pma0791	Naringenin-7-O-(6''-malonyl)glucoside	Flavonoids	Flavanones	C24H24O13	3	-	786427	530543	517249	1.33072e+06	1.67078e+06	1.29612e+06	1.37312	0.00667218	0.127648	0.4268	-1.22837	down
mws1179	Naringenin-7-O-glucoside (Prunin)*	Flavonoids	Flavanones	C21H22O10	2	529-55-5	3.88399e+06	823288	1.4958e+06	662063	456986	543755	1.12741	0.244396	0.422819	3.7305	1.89937	up
mws0046	Naringenin-7-O-Neohesperidoside(Naringin)*	Flavonoids	Flavanones	C27H32O14	1	10236-47-2	8.69157e+07	6.19451e+07	6.53937e+07	6.4279e+07	5.10237e+07	7.17073e+07	0.615401	0.413071	0.576006	1.14568	0.19621	insig
mws1066	Naringenin-7-O-Rutinoside(Narirutin)*	Flavonoids	Flavanones	C27H32O14	1	14259-46-2	5.089e+07	4.01241e+07	3.97888e+07	4.0822e+07	5.55983e+07	4.09213e+07	0.246251	0.740937	0.821385	0.952391	-0.0703737	insig
Lmzn001875	Naringenin-7-O-Rutinoside-4'-O-glucoside	Flavonoids	Flavanones	C33H42O19	1	-	1.86978e+06	1.38545e+06	1.26459e+06	1.2431e+06	578917	1.10391e+06	0.973164	0.125101	0.295751	1.54475	0.627373	insig
MWSN0152	Naringin Dihydrochalcone	Flavonoids	Chalcones	C27H34O14	3	18916-17-1	2.62451e+06	2.2884e+06	2.1554e+06	1.98009e+06	1.65594e+06	2.28378e+06	0.93556	0.174223	0.355769	1.19401	0.255815	insig
Smcp000882	N-benzoyl-2-aminoethyl-β-D-glucopyranoside	Alkaloids	Alkaloids	C15H21NO7	1	-	221494	229179	166863	234398	234235	248575	0.895291	0.228393	0.406604	0.861028	-0.215869	insig
HJKP000649	N-benzylformamide	Alkaloids	Alkaloids	C8H9NO	2	6343-54-0	119901	53573	127222	537398	224549	162428	1.11062	0.211587	0.391755	0.325297	-1.62017	down
pmp001287	N-Benzylmethylene isomethylamine	Alkaloids	Alkaloids	C8H9N	1	-	2.09806e+06	1.24452e+06	1.49929e+06	640197	742229	559008	1.36378	0.0566687	0.226105	2.49396	1.31844	up
Zbqn003921	N-carboxy-N-(2-oxo-2-phenylethyl)-L-alanine	Amino acids and derivatives	Amino acids and derivatives	C12H13NO5	3	-	27826.4	60990.1	80218.8	15739.4	14986	10706.9	1.30135	0.107221	0.274754	4.07979	2.02849	up
pme1816	Neochlorogenic acid (5-O-Caffeoylquinic acid)*	Phenolic acids	Phenolic acids	C16H18O9	1	906-33-2	3.46946e+07	383763	2.81793e+06	330456	466659	404308	0.924875	0.383762	0.555154	31.5428	4.97924	insig
Hmmn004152	Neoeriocitrin	Flavonoids	Flavanones	C27H32O15	1	13241-32-2	5.273e+07	4.05507e+07	4.77106e+07	4.65877e+07	5.99104e+07	5.33837e+07	0.750659	0.294863	0.469826	0.881847	-0.1814	insig
WaYn005089	Neosakuranin	Flavonoids	Flavanones	C22H24O10	3	-	129225	106439	103038	159456	61604.5	298612	0.368549	0.473361	0.616143	0.651762	-0.617584	insig
Lscp211210	Neosedumoside II	Others	Others	C19H30O8	3	-	65201.9	58833	74243.8	89115.8	89093.1	100905	1.32911	0.0110222	0.131148	0.710387	-0.493323	insig
MWS00204g	N-Ethylglycine*	Amino acids and derivatives	Amino acids and derivatives	C4H9NO2	2	627-01-0	4.57622e+06	3.35946e+06	3.92735e+06	3.16563e+06	3.11919e+06	3.17192e+06	1.13254	0.149705	0.322529	1.25445	0.327059	insig
Zmmp002019	N-ethyl-leucine	Amino acids and derivatives	Amino acids and derivatives	C8H17NO2	1	-	124255	125100	140181	137248	120650	129709	0.0645982	0.93179	0.960419	1.00498	0.00716285	insig
pmb0496	N-Feruloylagmatine	Alkaloids	Phenolamine	C15H22N4O3	3	-	1.54581e+06	1.45008e+06	1.3777e+06	1.63e+06	1.83657e+06	1.54022e+06	1.07454	0.122504	0.293052	0.873533	-0.195066	insig
NK10251888	NG,NG-Dimethyl-L-arginine*	Amino acids and derivatives	Amino acids and derivatives	C8H18N4O2	3	30315-93-6	140918	139346	193855	441402	432063	288317	1.36013	0.0319288	0.191437	0.408096	-1.29302	down
Wayp002574	N-Hydroxyhexanoyl nornicotine glucoside	Alkaloids	Pyridine alkaloids	C21H32N2O7	2	-	63202.4	67846.9	48344	85072.8	109379	68694	1.08508	0.12686	0.295938	0.681725	-0.552739	insig
MWSmce338	N-Hydroxypipecolic acid	Alkaloids	Piperidine alkaloids	C6H11NO3	3	115819-92-6	236667	281018	283572	231219	233964	342860	0.0284746	0.958654	0.974562	0.991602	-0.0121676	insig
mws1375	Nicotianamine	Alkaloids	Alkaloids	C12H21N3O6	2	34441-14-0	1.14267e+06	667652	1.19728e+06	1.92864e+06	2.12782e+06	1.83728e+06	1.28303	0.0149173	0.147587	0.510305	-0.970568	insig
mws0133	Nicotinamide	Others	Vitamin	C6H6N2O	3	98-92-0	219183	146024	296320	94872.6	84197.6	109412	1.28091	0.0993763	0.2662	2.29313	1.19732	up
MW0154492	Nicotinate adenine dinucleotide phosphate	Nucleotides and derivatives	Nucleotides and derivatives	C21H27N6O18P3	3	5502-96-5	273939	257563	218856	249462	335529	431919	0.92903	0.228553	0.406604	0.73788	-0.438542	insig
pma3101	Nicotinate D-ribonucleoside	Others	Vitamin	C11H14NO6+	3	17720-18-2	385355	489628	456972	831416	974656	877392	1.42126	0.00147012	0.0911953	0.496357	-1.01055	down
MWSmce016	Nicotinic Acid Methyl Ester(Methyl Nicotinate)	Alkaloids	Pyridine alkaloids	C7H7NO2	3	93-60-7	10365.2	10864.1	18581.9	17250.8	10620	10618.6	0.07115	0.904961	0.943884	1.03434	0.0487155	insig
Zahp011321	N-Isobutyl Decanamide	Alkaloids	Alkaloids	C14H29NO	2	73785-31-6	40229.9	36208.4	52258.9	55969	61182.8	51846	1.11803	0.0893871	0.25828	0.761532	-0.393023	insig
ML10198895	N-Methylglycine	Amino acids and derivatives	Amino acids and derivatives	C3H7NO2	3	107-97-1	39797.6	30859.3	78503.5	65380.7	59007	54891	0.615009	0.565847	0.699982	0.832003	-0.265339	insig
ZbWp002423	N-methylphenylalanine	Amino acids and derivatives	Amino acids and derivatives	C10H13NO2	3	-	28595.3	37113.8	12371.3	34219.4	26630.9	19979.6	0.214444	0.919114	0.952229	0.965984	-0.0499291	insig
Lmqp000427	N-Methyl-Trans-4-Hydroxy-L-Proline	Amino acids and derivatives	Amino acids and derivatives	C6H11NO3	3	4252-82-8	289902	253773	308855	256285	239353	238897	1.11237	0.123253	0.293846	1.16064	0.21492	insig
Qagp003587	N-Monocinnamoylputrescine*	Alkaloids	Phenolamine	C13H18N2O	2	-	125924	106567	134734	106507	51010.8	80214.2	1.06008	0.0965768	0.262444	1.54471	0.627333	insig
Zmjp000182	N-Monomethyl-L-arginine	Amino acids and derivatives	Amino acids and derivatives	C7H16N4O2	3	17035-90-4	681951	518979	939143	786809	581526	189360	0.633241	0.42073	0.577048	1.37387	0.458247	insig
mws0043	Nobiletin (5,6,7,8,3',4'-Hexamethoxyflavone)	Flavonoids	Flavones	C21H22O8	3	478-01-3	7219.99	7973.44	10421.2	4990.44	15927.6	7567.38	0.00289562	0.803552	0.87013	0.899219	-0.153256	insig
MWSslk171	Nodakenin	Lignans and Coumarins	Coumarins	C20H24O9	3	495-31-8	30344.6	22477.9	23055	56174.5	56194.6	40456.1	1.34914	0.0235253	0.169627	0.496498	-1.01014	down
mws0983	N-Oleoylethanolamine	Alkaloids	Alkaloids	C20H39NO2	3	111-58-0	8669.42	13153.7	11535.3	5370.43	6135.11	7493.34	1.2745	0.0491786	0.214047	1.75581	0.812133	insig
Ybnn007052	Norartocarpetin	Flavonoids	Flavones	C15H10O6	2	520-30-9	35347.9	19551.7	19683.6	84718.9	20681.6	44055.5	0.786968	0.312573	0.486109	0.499031	-1.0028	insig
Hmln101664	Nortrachelogenin-4'-O-gentiobioside	Lignans and Coumarins	Lignans	C32H42O17	3	-	43173.2	23614.9	29830.7	12503.6	1602.47	1602.47	1.24349	0.0232216	0.16953	6.15073	2.62076	up
Hmln002100	Nortrachelogenin-4-O-glucoside	Lignans and Coumarins	Lignans	C26H32O12	1	33464-78-7	247418	127316	131414	132122	122542	95007.1	0.833004	0.315176	0.487896	1.4475	0.53356	insig
Wcsp002246	N-Phenylethylcrinasiadine	Alkaloids	Alkaloids	C22H17NO3	3	-	584978	599410	631503	1.40527e+06	948917	708085	1.1268	0.178654	0.361074	0.592988	-0.753925	insig
Zmyn000155	N-α-Acetyl-L-ornithine	Amino acids and derivatives	Amino acids and derivatives	C7H14N2O3	3	6205-08-9	82653.7	28562	38229.4	53185.6	27460.2	11705.3	0.667511	0.412084	0.576006	1.61823	0.694414	insig
pme0164	N-γ-Acetyl-N-2-Formyl-5-methoxykynurenamine	Amino acids and derivatives	Amino acids and derivatives	C13H16N2O4	3	52450-38-1	54547.3	67876.8	77770	64864.8	57650.8	113903	0.392626	0.575435	0.705392	0.846779	-0.239942	insig
MWS201054	O-Acetyl-L-homoserine	Amino acids and derivatives	Amino acids and derivatives	C6H11NO4	3	250736-84-6	158350	148078	166211	107145	110298	84261.4	1.35579	0.00694589	0.127648	1.56656	0.647605	insig
mws1050	O-Acetylserine	Amino acids and derivatives	Amino acids and derivatives	C5H9NO4	2	5147-00-2	405869	343288	424502	464294	472083	434808	1.10231	0.0986089	0.264648	0.855946	-0.224409	insig
Wbjp001169	o-Carboxy-5-hydroxytryptamine	Alkaloids	Alkaloids	C11H12N2O3	2	-	133141	82074.8	139286	66252.2	61323.8	61826.1	1.27034	0.0924968	0.260456	1.87169	0.904343	insig
Wccp011838	Octadec-8-enamide	Alkaloids	Alkaloids	C18H35NO	1	-	28360.3	33056.6	37126.5	28419.8	66606.4	49984.8	0.785461	0.294395	0.469826	0.679558	-0.55733	insig
pmb1650	Octadeca-11E,13E,15Z-trienoic acid	Lipids	Free fatty acids	C18H30O2	3	25575-00-2	2.49905e+07	2.24571e+07	2.21959e+07	2.33641e+07	2.38136e+07	2.70545e+07	0.683867	0.359018	0.529693	0.938186	-0.0920545	insig
Wcdp010708	Octadeca-2,9,12,15-tetraen-1-ol	Others	Others	C18H30O	1	-	405125	380900	296948	277749	235164	234623	1.25239	0.0591185	0.228036	1.44872	0.534782	insig
Wcdp009119	Octadeca-9,12,15-trienoic acid	Lipids	Free fatty acids	C18H30O2	2	28290-79-1	70572.5	55421.8	48963.5	62047.5	52616.8	53393.2	0.191369	0.767701	0.842438	1.04106	0.0580529	insig
Zahp012577	Octadecadienamide	Alkaloids	Alkaloids	C18H33NO	1	-	7941.51	8294.28	11158.6	9702.67	20097.9	14916.2	1.01768	0.186027	0.364627	0.612619	-0.706937	insig
Wafn002902	Octanoyl arabinosylglucoside	Others	Saccharides	C19H34O11	3	-	71432.3	53458.7	64867.5	929.911	929.911	929.911	1.46085	0.00702412	0.127648	68.0203	6.08789	up
Waln006120	Octyl 6-O-Alpha-L-Arabinopyranosyl-Beta-D-Glucopyranoside	Others	Alcohol compounds	C19H36O10	1	168288-07-1	2.01004e+06	2.49688e+06	2.17884e+06	1.64676e+06	2.69971e+06	2.22141e+06	0.156374	0.914726	0.950479	1.01795	0.0256643	insig
MWS1810	Octylamine	Alkaloids	Alkaloids	C8H19N	2	111-86-4	41806.7	47649.9	37913.8	58694.4	44479.4	63765.1	1.05001	0.135393	0.308002	0.762976	-0.39029	insig
pmb0382	O-Feruloyl 4-hydroxycoumarin	Lignans and Coumarins	Coumarins	C19H14O6	3	-	46068	39184.5	65839	50820.8	60060.6	50982.3	0.389668	0.707143	0.797135	0.933449	-0.099357	insig
Zmgp003335	Okanin-3',4'-di-O-glucoside*	Flavonoids	Chalcones	C27H32O16	1	-	17937.7	40745.2	35271.2	59533.3	35787.2	35676.4	0.744547	0.305952	0.479517	0.717223	-0.479506	insig
Cmxp004324	Okanin-4'-O-(6''-O-malonyl)glucoside	Flavonoids	Chalcones	C24H24O14	2	-	72764.9	58915.4	92424.9	140901	133972	152448	1.35307	0.00789293	0.128841	0.524441	-0.931147	insig
Cmxp003975	Okanin-4'-O-glucoside(Marein)*	Flavonoids	Chalcones	C21H22O11	1	535-96-6	3.24659e+07	2.48527e+07	3.2796e+07	3.64518e+07	3.32924e+07	3.15596e+07	0.766592	0.294247	0.469826	0.889547	-0.168857	insig
Zmgp002917	Okanin-4'-O-glucosyl-O-glucoside*	Flavonoids	Chalcones	C27H32O16	1	-	27569.8	40635.6	51208.2	58347.6	66676.3	50022.1	1.04696	0.0984517	0.264648	0.682184	-0.551768	insig
YC512118	Oleamide (9-Octadecenamide)	Lipids	Free fatty acids	C18H35NO	1	301-02-0	1666.57	2734.39	2548.42	2070.66	5946.16	4137.3	0.849083	0.257693	0.434837	0.571771	-0.80649	insig
pmn001505	Oleanolic acid-3-O-xylosyl(1→3)glucuronide	Terpenoids	Triterpene Saponin	C41H64O13	3	-	79700.3	62716.4	86212.4	24798.5	33098	37804.7	1.37635	0.0106558	0.131148	2.38899	1.2564	up
pmn001368	Olivil-4,4'-Di-O-glucoside	Lignans and Coumarins	Lignans	C32H44O17	3	-	42004.1	25540	75236	12872.8	53538.2	49419.8	0.364162	0.66946	0.774927	1.23266	0.301775	insig
Lmdn001925	Olivil-4'-O-glucoside	Lignans and Coumarins	Lignans	C26H34O12	2	76880-93-8	44852.5	36763	75132.5	16156.8	20216.6	30078	1.21832	0.110717	0.276684	2.35883	1.23807	up
pma6218	O-MethylNaringenin-8-C-arabinoside	Flavonoids	Flavanones	C21H22O9	3	-	2.80344e+07	2.57649e+07	2.60561e+07	2.9717e+07	2.99608e+07	2.69104e+07	0.992712	0.144127	0.317174	0.922243	-0.11678	insig
Zbsp003928	Orientin-2''-O-(6'''-p-coumaroyl)-glucopyranoside	Flavonoids	Flavones	C36H36O18	2	-	41242.4	51068.7	43002.7	71138.9	55099.7	26205.8	0.100018	0.709749	0.797282	0.887627	-0.171974	insig
Lazn003443	Orientin-2''-O-rhamnoside	Flavonoids	Flavones	C27H30O15	1	-	3.23987e+06	7.09538e+06	3.0097e+06	4.596e+06	4.74702e+06	4.44577e+06	0.293112	0.921394	0.95319	0.967812	-0.0472014	insig
Zbjp003056	Orientin-7-O-glucoside*	Flavonoids	Flavones	C27H30O16	1	-	323828	351207	234573	828599	682171	528741	1.33549	0.0346784	0.196964	0.445993	-1.16491	down
pme2165	Orotic acid (Vitamin B13)	Others	Vitamin	C5H4N2O4	3	65-86-1	238780	170106	226573	159982	134897	175075	1.09932	0.103342	0.271231	1.35217	0.435281	insig
pmf0096	Oxalic acid	Organic acids	Organic acids	C2H2O4	3	144-62-7	96452.4	74532.2	96202.9	91803.2	92910	83301.2	0.0714489	0.974516	0.983591	0.996914	-0.00445838	insig
pme2827	Palmitaldehyde	Lipids	Free fatty acids	C16H32O	3	629-80-1	3.58143e+07	3.87068e+07	3.57229e+07	3.3047e+07	3.82396e+07	3.93612e+07	0.0181899	0.954665	0.97191	0.996351	-0.00527413	insig
mws1488	Palmitic acid	Lipids	Free fatty acids	C16H32O2	2	57-10-3	6946.81	7458.05	6640.56	7927.76	7797.21	8077.16	1.27058	0.0492201	0.214047	0.884182	-0.177584	insig
pme1439	p-Coumaric acid	Phenolic acids	Phenolic acids	C9H8O3	3	501-98-4	135515	121680	105962	234602	289724	119186	0.991305	0.201208	0.382261	0.564337	-0.825372	insig
mws1195	p-Coumaric acid methyl ester	Phenolic acids	Phenolic acids	C10H10O3	3	19367-38-5	70488.1	45046	33619.8	26110.4	20634.7	38435.8	1.0195	0.179884	0.361686	1.75103	0.808202	insig
Zmhn002301	p-Coumaric acid-4-O-glucoside*	Phenolic acids	Phenolic acids	C15H18O8	1	117405-48-8	430150	332471	508813	430657	458852	366674	0.00664685	0.9354	0.960626	1.01214	0.0174101	insig
mws0921	p-Coumaryl alcohol	Phenolic acids	Phenolic acids	C9H10O2	3	3690-05-9	1432.99	1432.99	7164.94	1432.99	1432.99	1432.99	0.652865	0.42265	0.577048	2.33333	1.22239	insig
Zbsp002083	Pelargonidin-3,5-O-diglucoside	Flavonoids	Anthocyanidins	C27H31O15+	3	58751-31-8	4.27752e+06	3.53149e+06	4.44625e+06	3.88401e+06	3.8703e+06	4.46494e+06	0.00200994	0.973924	0.983591	1.00295	0.00424494	insig
Zmbp102914	Pelargonidin-3-O-(6''-O-acetyl)glucoside-5-O-glucoside	Flavonoids	Anthocyanidins	C29H33O16+	3	-	3.36175e+06	3.24819e+06	3.14853e+06	7.31118e+06	5.55996e+06	5.56961e+06	1.40178	0.0368713	0.200734	0.529179	-0.918172	insig
Hmmp002248	Pelargonidin-3-O-glucoside-5-O-arabinoside	Flavonoids	Anthocyanidins	C26H29O14+	3	-	22632.6	13103.8	16681.2	24488.3	13107.4	34542.5	0.558575	0.40942	0.575059	0.726628	-0.460711	insig
Zbsp002256	Pelargonidin-3-O-rutinoside	Flavonoids	Anthocyanidins	C27H31O14+	3	-	4.93511e+07	4.66039e+07	5.00876e+07	5.23464e+07	5.29551e+07	5.53463e+07	1.26384	0.0263222	0.180561	0.909086	-0.137512	insig
mws0359	Pentadecanoic Acid	Lipids	Free fatty acids	C15H30O2	2	1002-84-2	270749	265892	242657	259562	273603	284875	0.718448	0.32025	0.491846	0.952639	-0.0699983	insig
Cmsp002257	Peonidin-3-O-sambubioside	Flavonoids	Anthocyanidins	C27H31O15+	3	-	6.66407e+06	5.6327e+06	5.70065e+06	4.08777e+06	5.26046e+06	4.13815e+06	1.21308	0.0423989	0.207431	1.33449	0.416288	insig
Qahp006824	Periseoside B*	Steroids	Steroidal saponins	C33H54O13	3	-	165360	81010.2	124064	20921.3	46790.3	35914.1	1.31293	0.0568508	0.226105	3.57473	1.83783	up
mws1454	Persicoside*	Flavonoids	Flavanones	C23H26O11	2	28978-03-2	491914	441461	717351	249788	298841	162021	1.28114	0.047859	0.213461	2.32284	1.21589	up
Zbyp002336	p-galloyl-oxyphenyl-β-D-glucoside	Phenolic acids	Phenolic acids	C21H24O11	3	-	90749.2	78994.9	256510	123260	112417	101561	0.171211	0.656975	0.768198	1.26395	0.337942	insig
MW0155091	Phe-Arg-Gly	Amino acids and derivatives	Amino acids and derivatives	C17H26N6O4	3	-	1468.27	28459.7	1468.27	30011.3	56591.4	7341.33	0.888506	0.294698	0.469826	0.334201	-1.58121	insig
MW0155144	Phe-Cys-Gly	Amino acids and derivatives	Amino acids and derivatives	C14H19N3O4S1	3	-	58340	98084.5	71801	107631	127287	91120.9	1.05132	0.106739	0.274444	0.699993	-0.514587	insig
MWS201439	Phe-His	Amino acids and derivatives	Amino acids and derivatives	C15H18N4O3	3	16874-81-0	38608.4	43328.1	28367.8	106409	66969.8	76506	1.32815	0.0459228	0.210766	0.441421	-1.17977	down
pmp000531	Phellamurin	Flavonoids	Flavanonols	C26H30O11	3	52589-11-4	2194.32	2194.32	2194.32	19854.4	16419.2	15350.9	1.45792	0.00808899	0.128841	0.127516	-2.97125	down
Lacn004858	Phellavin	Flavonoids	Flavanonols	C26H32O12	3	-	681375	687696	791339	505490	700945	1.06206e+06	0.0165397	0.847517	0.905736	0.952352	-0.0704331	insig
Hmhn003067	Phenylpropionic acid-O-β-D-glucopyranoside	Phenolic acids	Phenolic acids	C15H18O8	2	-	2.03709e+07	1.51343e+07	1.70278e+07	2.17815e+07	2.30409e+07	2.00966e+07	1.10086	0.096082	0.262444	0.80921	-0.305414	insig
MWSHY0075	Phloretin-2'-O-glucoside (Phlorizin)	Flavonoids	Chalcones	C21H24O10	3	60-81-1	2.17884e+06	1.71059e+06	1.69956e+06	1.55264e+06	1.54129e+06	1.80097e+06	0.812294	0.285586	0.461659	1.1418	0.191308	insig
Zbpn005555	Phloretin-4'-O-glucoside (Trilobatin)*	Flavonoids	Chalcones	C21H24O10	2	4192-90-9	247093	228992	207244	115395	151719	103272	1.35664	0.00573945	0.127648	1.84491	0.883552	insig
NK10264324	Phloroglucinol; 1,3,5-Benzenetriol	Others	Others	C6H6O3	2	108-73-6	99696.8	107225	87968.9	124813	112866	84044.7	0.408105	0.553183	0.687333	0.916595	-0.125643	insig
Hmhn000927	Phloroglucinol-1-O-β-D-glucopyranoside	Others	Others	C12H16O8	1	-	283159	193109	145023	233580	317789	246086	0.791086	0.300625	0.475641	0.779091	-0.360136	insig
Sayp008963	phomophyllin H	Terpenoids	Sesquiterpenoids	C15H22O2	3	-	100629	65722.7	101157	117951	147947	120127	1.11859	0.0621996	0.228608	0.692984	-0.529107	insig
MWSmce643	Phorbol	Terpenoids	Ditepenoids	C20H28O6	3	17673-25-5	135519	74661	272295	108745	130946	53557.7	0.613215	0.399195	0.565861	1.64528	0.718331	insig
pme0282	Phthalic acid	Phenolic acids	Phenolic acids	C8H6O4	3	88-99-3	16362.5	10333.2	32463.1	2066.63	2066.63	2066.63	1.39616	0.116118	0.284046	9.5419	3.25428	up
Ymjm000152	p-Hydroxypheny-β-D-allopyranoside	Others	Others	C12H16O7	1	-	216358	173747	199696	270446	333498	312307	1.35555	0.011435	0.131148	0.643712	-0.635513	insig
Hmln001281	Phyllanthusiin F	Tannins	Tannin	C26H24O18	3	-	89222.1	62294.3	60945.2	209739	166199	193558	1.40639	0.00232926	0.109398	0.373069	-1.42249	down
Lazn003564	Picraquassioside C	Lignans and Coumarins	Lignans	C28H38O14	3	-	39608	20628.8	15722.9	1501.05	1501.05	1501.05	1.43399	0.0821395	0.247223	16.8682	4.07623	up
Hahn000897	picrorhizin	Phenolic acids	Phenolic acids	C20H28O14	2	-	1.04729e+06	938222	1.16292e+06	1.7048e+06	1.79473e+06	1.84976e+06	1.41886	0.00139329	0.0911953	0.58857	-0.764715	insig
Lmbn014696	Pimaric acid*	Terpenoids	Ditepenoids	C20H30O2	3	127-27-5	55570.2	58385.8	46930.6	323570	51782	76857.7	0.78285	0.379216	0.550273	0.355779	-1.49095	insig
HJN076	Pinocembrin-7-O-neohesperidoside*	Flavonoids	Flavanones	C27H32O13	2	13241-31-1	108658	44429.3	60196.9	47563	30358.8	55829.4	0.813493	0.303531	0.477557	1.59464	0.673229	insig
HJN079	Pinocembrin-7-O-rutinoside*	Flavonoids	Flavanones	C27H32O13	2	118985-31-2	76244.1	32425.2	37928.4	28248.8	23559.7	88118.4	0.231633	0.933844	0.960626	1.04767	0.0671889	insig
HJAP134	Pinocembrin-7-O-sophoroside	Flavonoids	Flavanones	C27H32O14	3	-	32501	24962.6	25782.2	23538.1	21951.1	25419	0.935695	0.220964	0.401452	1.17399	0.231425	insig
MW0169676	Pinolenic acid	Lipids	Free fatty acids	C18H30O2	3	16833-54-8	158527	164731	158421	121130	167120	145713	0.750609	0.353631	0.523939	1.10995	0.1505	insig
mws0097	Pinoresinol*	Lignans and Coumarins	Lignans	C20H22O6	1	487-36-5	67431.9	2412.82	33164.6	482.563	482.563	482.563	1.27369	0.213201	0.39268	71.1543	6.15288	up
pmn001370	Pinoresinol-4,4'-O-diglucoside	Lignans and Coumarins	Lignans	C32H42O16	3	63902-38-5	25874.9	15120.4	39504.2	38148.2	66198	52398.2	1.08967	0.078342	0.245137	0.513572	-0.961361	insig
Rfmb25702	Pinoresinol-4-O-(6''-acetyl)glucoside	Lignans and Coumarins	Lignans	C28H34O12	1	-	20311.3	12006.3	40584.9	15242.3	20311.3	20201.7	0.298922	0.572412	0.705008	1.30754	0.386858	insig
Ysjp000315	Pipecolic acid	Alkaloids	Piperidine alkaloids	C6H11NO2	2	535-75-1	3.45598e+06	3.33817e+06	4.16844e+06	4.50205e+06	4.45405e+06	3.42657e+06	0.682594	0.343736	0.512922	0.885318	-0.175733	insig
pmb0782	Piperidine	Alkaloids	Piperidine alkaloids	C5H11N	3	110-89-4	395799	207846	276735	383049	246148	279970	0.156419	0.896056	0.9373	0.968339	-0.0464163	insig
Lhsp101904	polygodial	Terpenoids	Sesquiterpenoids	C15H22O2	3	6754-20-7	43168.8	53644.2	46876.1	58582.3	56553.9	40626.2	0.381761	0.57605	0.705392	0.922489	-0.116396	insig
Lskp211408	polypodin B	Steroids	Steroid	C27H44O8	3	-	89339.5	37546.4	52673.2	11550.8	22013.6	17764.1	1.29914	0.103555	0.271231	3.49823	1.80663	up
MWSslk094	Proanthocyanidins	Tannins	Proanthocyanidins	C30H26O13	3	20347-71-1	131445	99891.7	132168	69658.2	70654.2	59836.9	1.3752	0.0268585	0.180561	1.81617	0.8609	insig
MWS201414	Pro-Asn	Amino acids and derivatives	Amino acids and derivatives	C9H15N3O4	3	107856-82-6	239003	265447	284155	311398	302836	331953	1.24196	0.0356091	0.199212	0.833455	-0.262823	insig
MWS201415	Pro-Asp	Amino acids and derivatives	Amino acids and derivatives	C9H14N2O5	3	85227-98-1	76422.8	74833	69325.7	95328.8	72413.7	66315.7	0.302169	0.665492	0.773024	0.942421	-0.0855556	insig
Qmyp101119	Procurcumenol	Terpenoids	Sesquiterpenoids	C15H22O2	3	21698-40-8	39184.1	41109.5	29878	4222.54	4222.54	4222.54	1.45594	0.0111933	0.131148	8.6971	3.12053	up
HJN074	Procyanidin A6	Tannins	Proanthocyanidins	C31H28O12	3	-	145936	60328.1	112624	312809	265077	227769	1.27252	0.00978699	0.131148	0.395811	-1.33712	down
mws0836	Procyanidin B1	Tannins	Proanthocyanidins	C30H26O12	1	20315-25-7	6.94589e+07	7.3596e+07	7.93171e+07	7.18103e+07	8.2006e+07	7.48454e+07	0.360487	0.640829	0.754956	0.972494	-0.0402394	insig
pme0434	Procyanidin B2	Tannins	Proanthocyanidins	C30H26O12	2	29106-49-8	1.6882e+07	1.45821e+07	1.70282e+07	4.57195e+07	3.15316e+07	5.25335e+07	1.38705	0.0463279	0.211049	0.373637	-1.42029	down
pme0436	Procyanidin B3	Tannins	Proanthocyanidins	C30H26O12	1	23567-23-9	7.15013e+07	6.58459e+07	7.30902e+07	6.0286e+07	6.70425e+07	7.28155e+07	0.557044	0.472276	0.616143	1.05143	0.0723526	insig
pmn001667	Procyanidin B4	Tannins	Proanthocyanidins	C30H26O12	1	29106-51-2	6.4172e+06	5.71898e+06	5.42803e+06	1.63469e+07	1.38572e+07	1.4555e+07	1.44592	0.00269935	0.111957	0.392416	-1.34954	down
pmn001646	Procyanidin C1	Tannins	Proanthocyanidins	C45H38O18	1	37064-30-5	2.53886e+07	2.2886e+07	2.40144e+07	2.28907e+07	2.69243e+07	2.67937e+07	0.610003	0.408141	0.573923	0.943615	-0.0837304	insig
pmn001647	Procyanidin C2	Tannins	Proanthocyanidins	C45H38O18	1	37064-31-6	1.85177e+07	1.85459e+07	2.18811e+07	1.95175e+07	2.08162e+07	1.97821e+07	0.275143	0.767431	0.842438	0.980519	-0.0283826	insig
MW0155829	Pro-Gln-Cys	Amino acids and derivatives	Amino acids and derivatives	C13H22N4O5S1	3	-	129515	135545	119395	156368	150703	134816	1.12104	0.0805945	0.247223	0.870032	-0.20086	insig
MW0155847	Pro-Glu-Asp	Amino acids and derivatives	Amino acids and derivatives	C14H21N3O8	3	-	386050	164960	305108	254220	166667	188058	0.6803	0.332669	0.502391	1.40591	0.491501	insig
MW0109363	Prolylglutamic acid	Amino acids and derivatives	Amino acids and derivatives	C10H16N2O5	3	67644-00-2	361180	387868	416469	205335	224132	348551	1.15025	0.0894541	0.25828	1.49806	0.583093	insig
MW0155940	Pro-Met-Asp*	Amino acids and derivatives	Amino acids and derivatives	C14H23N3O6S1	3	-	1.43577e+06	1.31714e+06	1.32072e+06	926025	1.60849e+06	889192	0.701112	0.452918	0.602106	1.18983	0.250756	insig
MWS2070	Propyl 4-hydroxybenzoate	Phenolic acids	Phenolic acids	C10H12O3	2	94-13-3	84792.4	32856.2	30583.1	35744.9	13086.6	41986.9	0.653108	0.405839	0.572399	1.63217	0.706795	insig
MWSHC2067	Protocatechualdehyde	Others	Aldehyde compounds	C7H6O3	1	139-85-5	564088	743471	891455	1.44597e+06	1.04979e+06	848325	1.03901	0.149394	0.322353	0.657584	-0.604753	insig
Lmwn002423	Protocatechualdehyde glucoside	Others	Aldehyde compounds	C13H16O8	3	-	168538	220943	280956	17213.7	17213.7	149781	1.13699	0.0464338	0.211049	3.63957	1.86377	up
Wasn004683	Protocatechuic acid 1-O-(Glucosylvanilloyl)	Phenolic acids	Phenolic acids	C21H22O12	2	-	329389	335226	342476	211386	420387	308501	0.379365	0.74785	0.825153	1.07106	0.0990401	insig
MWSmce501	Protocatechuic Acid Methyl Ester	Phenolic acids	Phenolic acids	C8H8O4	3	2150-43-8	44035.9	78073.4	65481.4	190511	188776	97278.3	1.24766	0.0770698	0.245137	0.393631	-1.34508	down
MW0156012	Pro-Trp-Ala	Amino acids and derivatives	Amino acids and derivatives	C19H24N4O4	3	-	1.88911e+06	1.24989e+06	2.00268e+06	1.26847e+06	1.84345e+06	1.4491e+06	0.421212	0.543475	0.67766	1.12731	0.172887	insig
MWStz135	Pseudotropine	Alkaloids	Tropan alkaloids	C8H15NO	3	135-97-7	2310.31	2310.31	2310.31	33625.3	23867.9	16961.8	1.44154	0.0431569	0.207553	0.0930889	-3.42525	down
MWSmce324	Psoralen*	Lignans and Coumarins	Coumarins	C11H6O3	1	66-97-7	224711	571327	308312	1.28066e+06	373380	890517	0.957138	0.201304	0.382261	0.434005	-1.20422	insig
MWStz040	Pterolactam*	Alkaloids	Pyrrole alkaloids	C5H9NO2	2	38072-88-7	773087	621370	614139	1.15753e+06	962925	853198	1.2561	0.0476101	0.213461	0.675465	-0.566048	insig
Sajp003234	pteroside W	Terpenoids	Sesquiterpenoids	C21H30O9	3	-	49070.7	34444	58325.6	48940.9	36922.7	57095.9	0.0550759	0.969293	0.979723	0.992172	-0.0113375	insig
Sajp003519	Pterosin L 2'-O-Beta-D-Glucoside	Terpenoids	Sesquiterpenoids	C21H30O9	3	61117-89-3	39119	33004.5	27583.7	24859.8	29198.6	48584.7	0.0113051	0.911091	0.9474	0.971398	-0.041866	insig
pmb0889	Punicic acid (9Z,11E,13Z-octadecatrienoic acid)	Lipids	Free fatty acids	C18H30O2	3	544-72-9	56214.4	53173.2	39351.2	45592.4	50160	46940.1	0.194073	0.739301	0.820604	1.04237	0.0598722	insig
pme2292	Putrescine	Alkaloids	Alkaloids	C4H12N2	3	110-60-1	700422	617215	610310	783143	678599	663268	0.843851	0.243352	0.42279	0.907265	-0.140405	insig
Lahp001956	Pyran[3,4-b]indole-2-ketone	Alkaloids	Plumerane	C11H9O2N	1	-	2.84273e+07	1.93531e+07	3.24059e+07	4.20188e+07	4.42461e+07	4.26971e+07	1.24031	0.0484794	0.213461	0.621783	-0.685518	insig
zjgp122326	Pyridine-4-formyl-O-β-D-glucopyranoside	Alkaloids	Pyridine alkaloids	C12H15NO7	1	-	14355.3	14355.3	14355.3	251220	209324	240761	1.46086	0.00327617	0.111957	0.0614084	-4.02542	down
pme1383	Pyridoxine	Others	Vitamin	C8H11NO3	3	65-23-6	235287	325265	312900	51080.5	58175.3	77696.3	1.43141	0.0102895	0.131148	4.67206	2.22406	up
pmb0789	Pyridoxine-5'-O-glucoside	Others	Vitamin	C14H21NO8	3	-	159705	195787	202220	218036	203769	214203	0.972355	0.179127	0.361074	0.876894	-0.189525	insig
mws4516	Pyroglutamic acid	Amino acids and derivatives	Amino acids and derivatives	C5H7NO3	1	4042-36-8	3.16277e+07	3.03092e+07	3.76627e+07	3.7671e+07	3.34965e+07	1.7969e+07	0.450443	0.629991	0.745225	1.11738	0.160123	insig
MWS1860	Pyrrolidin	Alkaloids	Pyrrole alkaloids	C4H9N	3	123-75-1	31946.8	17340.2	29943.9	194585	126250	88332.4	1.37173	0.0685058	0.236002	0.193639	-2.36856	down
Zahp003766	Quercetin 3-O-glucoside 7-O-xyloside	Flavonoids	Flavonols	C26H28O16	2	-	350340	605533	495407	521678	847850	899482	1.00374	0.13585	0.308002	0.63961	-0.644736	insig
Zmcp002666	Quercetin-3,7-Di-O-glucoside*	Flavonoids	Flavonols	C27H30O17	1	6892-74-6	47794.9	38011.8	57560	51378.2	79188.9	62980.1	0.955412	0.172816	0.353922	0.740732	-0.432976	insig
pmp000596	Quercetin-3-O-(2''-O-galactosyl)glucoside	Flavonoids	Flavonols	C27H30O17	3	56782-99-1	5113.54	5113.54	5113.54	35836.4	28830.5	38496.3	1.45587	0.00955842	0.131148	0.148703	-2.7495	down
Lmbp002336	Quercetin-3-O-(2''-O-rhamnosyl)galactoside*	Flavonoids	Flavonols	C27H30O16	1	-	727297	814648	924866	355863	674486	585829	1.08138	0.0762099	0.244601	1.52632	0.610061	insig
Hmlp003068	Quercetin-3-O-(4''-glucosyl)glucoside; Meratin*	Flavonoids	Flavonols	C27H30O17	1	27215-04-9	48879.8	70590	59729.5	66357.6	72766.4	70640.2	0.889483	0.240997	0.420253	0.85429	-0.227203	insig
Lmyp004052	Quercetin-3-O-(6''-O-p-Coumaroyl)galactoside	Flavonoids	Flavonols	C30H26O14	2	-	138341	181892	97806.7	45480.1	20312.7	52770.5	1.2921	0.0396509	0.203898	3.52588	1.81798	up
Lmdp003286	Quercetin-3-O-alloside; Isohyperoside*	Flavonoids	Flavonols	C21H20O12	1	35589-21-0	288814	389672	424567	452938	257933	577460	0.308967	0.589601	0.713088	0.856188	-0.224	insig
Lmtp004044	Quercetin-3-O-apiosyl(1→2)galactoside*	Flavonoids	Flavonols	C26H28O16	2	-	146398	221592	251459	161390	313026	291496	0.508468	0.445069	0.596105	0.808772	-0.306195	insig
MWSHY0046	Quercetin-3-O-glucoside (Isoquercitrin)*	Flavonoids	Flavonols	C21H20O12	1	482-35-9	198246	266135	238672	209510	289720	205751	0.0132108	0.985806	0.991435	0.997266	-0.00395029	insig
Lmsp004166	Quercetin-3-O-glucoside-7-O-rhamnoside*	Flavonoids	Flavonols	C27H30O16	1	-	3142.5	3142.5	43176.4	3142.5	102615	3142.5	0.145706	0.622935	0.738818	0.45419	-1.13863	insig
Lmjp002461	Quercetin-3-O-neohesperidoside*	Flavonoids	Flavonols	C27H30O16	1	29662-79-1	102788	79716.7	125640	25660	35302.2	69252.6	1.20436	0.0339263	0.196964	2.36643	1.24272	up
mws0045	Quercetin-3-O-rhamnoside(Quercitrin)	Flavonoids	Flavonols	C21H20O11	3	522-12-3	42851.8	59989.9	84620.8	78129.8	66101.1	130635	0.809532	0.290921	0.466417	0.682014	-0.552127	insig
Hmcp001769	Quercetin-3-O-rhamnosyl(1→2)arabinoside	Flavonoids	Flavonols	C26H28O15	1	-	314737	316225	492146	273574	342304	455081	0.160611	0.837066	0.898675	1.04869	0.0685943	insig
Lssp210058	Quercetin-3-O-robinobioside*	Flavonoids	Flavonols	C27H30O16	1	52525-35-6	488043	539759	871413	643384	755840	851303	0.655335	0.44853	0.599032	0.843898	-0.24486	insig
MWSHY0067	Quercetin-3-O-rutinoside (Rutin)*	Flavonoids	Flavonols	C27H30O16	1	153-18-4	92833.7	96731.1	124190	253311	208249	323595	1.3824	0.0341365	0.196964	0.399609	-1.32334	down
Lmjp002596	Quercetin-3-O-sambubioside*	Flavonoids	Flavonols	C26H28O16	2	83048-35-5	366601	487836	521682	502913	527169	921996	0.855148	0.291304	0.466417	0.704951	-0.504406	insig
MWSHY0162	Quercetin-3-O-sophoroside (Baimaside)*	Flavonoids	Flavonols	C27H30O17	3	18609-17-1	26285.8	37842.2	5072.15	31459.8	53719.2	35386.9	0.791657	0.227381	0.406604	0.573962	-0.800974	insig
Lmsp002982	Quercetin-3-O-sophoroside-7-O-rhamnoside	Flavonoids	Flavonols	C33H40O21	3	-	1720.18	1720.18	1720.18	1720.18	1720.18	8889.76	0.653505	0.42265	0.577048	0.418531	-1.25659	insig
mws0856	Quercetin-4'-O-glucoside (Spiraeoside)	Flavonoids	Flavonols	C21H20O12	3	20229-56-5	156273	320961	85400.6	50752.7	185298	133573	0.513089	0.477699	0.620348	1.52218	0.60614	insig
Smgp004575	Quercetin-5-O-β-D-glucoside*	Flavonoids	Flavonols	C21H20O12	1	-	334312	164330	219548	246169	255861	254676	0.327191	0.821732	0.88615	0.949099	-0.0753692	insig
mws1329	Quercetin-7-O-glucoside	Flavonoids	Flavonols	C21H20O12	3	491-50-9	63407.8	84463	70247	199414	233543	420659	1.37227	0.0900273	0.259159	0.255522	-1.96848	down
Zbsp004301	Quercetin-7-O-rutinoside*	Flavonoids	Flavonols	C27H30O16	1	147714-62-3	108522	115308	74520.3	296308	274563	289118	1.41567	0.000990599	0.0872346	0.346924	-1.52731	down
pme2125	Raffinose*	Others	Saccharides	C18H32O16	3	512-69-6	50154	64202.6	57130.8	91773.4	73514.2	49687.3	0.672851	0.357745	0.528367	0.797709	-0.326066	insig
Lhmp101303	Ranunculinin glucoside	Others	Others	C11H16O8	2	-	448384	375702	417048	458749	606082	488719	1.08828	0.13203	0.30397	0.798902	-0.323909	insig
Cmbn003996	Regaloside G	Phenolic acids	Phenolic acids	C19H26O11	2	120601-64-1	127867	109041	118157	44371.2	53347.6	50136.7	1.4432	0.00171282	0.100557	2.40144	1.2639	up
Zmyn005413	reinoisoe B	Phenolic acids	Phenolic acids	C29H34O15	3	-	29575.7	31021.3	17432.4	19479.9	13798.8	7144.66	1.0428	0.0908274	0.25989	1.93031	0.94883	insig
Zbzp000519	Retronecine	Alkaloids	Pyrrole alkaloids	C8H13NO2	2	480-85-3	7.97261e+06	4.71599e+06	1.08976e+07	1.28684e+07	8.71829e+06	3.91772e+06	0.0404332	0.84988	0.907182	0.924789	-0.112803	insig
Zmsp003363	Rhamnetin-3-O-(4''-O-glucosyl)glucoside*	Flavonoids	Flavonols	C28H32O17	1	-	27110.2	76372.5	60363.5	68306.3	86266.8	45536	0.482794	0.554465	0.688318	0.818784	-0.288445	insig
Lmjp002906	Rhamnetin-3-O-Glucoside*	Flavonoids	Flavonols	C22H22O12	3	27875-34-9	43411.9	39222.3	40153.7	67701.7	39634.7	30256.8	0.17391	0.704491	0.796399	0.892399	-0.164239	insig
Lmmn006022	Rhamnetin-3-O-rhamnoside	Flavonoids	Flavonols	C22H22O11	3	20188-83-4	21518.5	6233.36	34989.4	27956.8	33849.2	39626.2	0.807192	0.257408	0.434837	0.618554	-0.693029	insig
HJAP120	Rhamnetin-3-O-Rutinoside*	Flavonoids	Flavonols	C28H32O16	3	-	79177.9	84128.4	76993.3	41569.1	43999.3	66612.2	1.23725	0.0581113	0.227064	1.57904	0.659049	insig
mws0854	Rhamnose*	Others	Saccharides	C6H12O5	3	3615-41-6	181200	140286	130781	124117	92587.6	117193	1.09449	0.109456	0.2754	1.35451	0.437771	insig
MWSslk209	Rhapontin	Others	Stilbene	C21H24O9	2	155-58-8	98823.4	99998.7	135728	102409	117870	178586	0.545983	0.473153	0.616143	0.838754	-0.25368	insig
pmn001342	Rhein-8-O-(6'-O-acetyl)glucoside*	Quinones	Anthraquinone	C23H20O12	3	-	5320.06	5320.06	5320.06	36457.3	53181.8	26600.3	1.43214	0.0498751	0.214081	0.137304	-2.86455	down
mws0232	Riboflavin (Vitamin B2)	Others	Vitamin	C17H20N4O6	3	83-88-5	1753.45	1753.45	12520	1753.45	1753.45	12520	0.000505996	1	1	1	-4.4848e-15	insig
pmc0281	Ribosyladenosine	Nucleotides and derivatives	Nucleotides and derivatives	C15H21N5O8	3	-	1.56894e+06	1.35585e+06	2.37032e+06	1.15928e+06	1.14766e+06	1.30552e+06	1.04885	0.208488	0.38824	1.46579	0.551679	insig
pma6455	Ribulose-5-phosphate	Others	Saccharides	C5H11O8P	3	4151-19-3	393351	368384	329081	363338	273001	200830	0.922592	0.206392	0.387741	1.30298	0.381818	insig
pmn001423	Roseoside	Others	Ketone compounds	C19H30O8	3	54835-70-0	1.86734e+07	8.03497e+06	2.7567e+07	1.17422e+07	2.20747e+07	1.2399e+07	0.146219	0.707684	0.797135	1.17439	0.231907	insig
pme0085	Rosmarinic acid	Phenolic acids	Phenolic acids	C18H16O8	1	537-15-5	139704	111867	109545	48122.8	64302.4	73589.8	1.33903	0.0102986	0.131148	1.94132	0.957041	insig
pmn001710	Rosmarinic acid-3'-O-glucoside	Phenolic acids	Phenolic acids	C24H26O13	2	910028-78-3	317414	295561	348800	133202	105995	196664	1.33136	0.00922533	0.131148	2.20661	1.14183	up
Lcsn000626	Rubusin B	Others	Others	C12H6O7	3	-	114464	104190	111413	185434	143117	180832	1.3539	0.0409973	0.206304	0.647974	-0.625992	insig
Lhyp112511	Rumphioside B	Terpenoids	Ditepenoids	C28H38O13	3	-	63039.2	49290.6	82438.3	12634	20556.6	6472.05	1.33915	0.0202543	0.160694	4.91062	2.2959	up
MWSslk148	Rutin Trihydrate	Flavonoids	Flavonols	C27H36O19	2	207671-50-9	112840	99470.5	121219	330227	307724	322270	1.45235	2.19779e-05	0.0293339	0.347346	-1.52555	down
Lmqn000351	Rutinose	Others	Saccharides	C12H22O10	3	90-74-4	62880.6	85600.5	132183	103187	71614.9	72327.6	0.276559	0.659154	0.769468	1.1357	0.183578	insig
pme2735	S-(5'-Adenosyl)-L-methionine	Amino acids and derivatives	Amino acids and derivatives	C15H22N6O5S	3	29908-03-0	161184	130115	189833	126029	98986.2	133471	1.0433	0.127516	0.296485	1.34212	0.424514	insig
mws0582	S-(Methyl)glutathione	Amino acids and derivatives	Amino acids and derivatives	C11H19N3O6S	3	2922-56-7	232961	77627.2	196017	103777	76121.4	130653	0.702816	0.29614	0.470254	1.63131	0.706032	insig
MW0156492	S-Adenosylhomocysteine-d4	Nucleotides and derivatives	Nucleotides and derivatives	C14H16D4N6O5S	3	-	3911.55	3911.55	20642.8	107398	89332.6	84250.5	1.3447	0.000909549	0.085437	0.101309	-3.30317	down
mws1051	S-Adenosylmethionine	Amino acids and derivatives	Amino acids and derivatives	C15H23N6O5S+	3	485-80-3	114343	150880	222324	123618	88140.9	122107	0.908288	0.24279	0.422771	1.4603	0.546269	insig
Jmzn003343	Saikolignanoside A	Lignans and Coumarins	Lignans	C26H34O11	3	-	1.05891e+06	843469	2.1994e+06	218034	162039	267026	1.37388	0.110816	0.276684	6.33872	2.66419	up
WaYn003861	Salicin 6'-Acetate	Phenolic acids	Phenolic acids	C15H20O8	3	19764-02-4	20163.4	20786.2	18773.2	86907.5	87640.4	92191	1.46036	0.00014429	0.0508262	0.2239	-2.15908	down
Lmqp002784	Salicylamide	Alkaloids	Phenolamine	C7H7NO2	3	65-45-2	25961.9	13827.3	25995.8	36213.7	27652.5	23741.6	0.787527	0.255249	0.432267	0.750903	-0.413302	insig
pmb3142	Salicylic acid-2-O-glucoside	Phenolic acids	Phenolic acids	C13H16O8	3	10366-91-3	1.14805e+07	5.18725e+06	9.58326e+06	5.32363e+06	7.38388e+06	8.79122e+06	0.415937	0.507651	0.649266	1.22105	0.288122	insig
Wadn005193	Salvianic acid B	Phenolic acids	Phenolic acids	C18H16O8	3	-	97051.3	130330	82433.9	37432.8	22143.5	34757.5	1.37846	0.0270953	0.180561	3.28424	1.71556	up
mws4182	Salvianolic acid B	Phenolic acids	Phenolic acids	C36H30O16	3	115939-25-8	407881	342363	292321	218314	179031	315566	1.05437	0.107445	0.274754	1.4624	0.548342	insig
Lsjp211247	Sammangaoside A	Terpenoids	Monoterpenoids	C19H32O8	3	-	43356.4	29495.6	40187.8	226370	298437	271683	1.44672	0.00667825	0.127648	0.141922	-2.81683	down
Hmqn003212	Sanguiin H4	Tannins	Tannin	C27H22O18	3	84316-77-8	148977	170341	155505	355712	345994	309347	1.44506	0.0019985	0.107112	0.469633	-1.0904	down
Lmcp003143	Sarcaglaboside B*	Terpenoids	Sesquiterpenoids	C21H28O8	3	-	130973	166518	127472	357262	304799	216679	1.31933	0.0559182	0.224469	0.483605	-1.0481	down
MW0063477	Sciadonic acid	Lipids	Free fatty acids	C20H34O2	3	7019-85-4	580710	584104	537489	595242	481217	496899	0.732206	0.356272	0.527297	1.08195	0.11364	insig
mws1077	Scopoletin-7-O-glucoside (Scopolin)	Lignans and Coumarins	Coumarins	C16H18O9	3	531-44-2	138730	131692	183750	248100	188810	230185	1.21079	0.0417516	0.206423	0.680821	-0.554653	insig
Lmxn004121	Scrophuloside A1	Terpenoids	Terpene	C26H32O12	3	240819-14-1	1.00214e+06	723386	705112	414987	1.15793e+06	402907	0.592044	0.616445	0.734712	1.23019	0.298879	insig
zjbp120812	Scutebarbolide C*	Terpenoids	Ditepenoids	C22H32O8	3	-	145953	158254	147769	162141	158314	165076	1.15565	0.0811403	0.247223	0.930891	-0.103315	insig
Lmtn003096	Secoisolariciresinol 4-O-glucoside	Lignans and Coumarins	Lignans	C26H36O11	2	-	1.65368e+06	921394	1.25475e+06	361473	210842	603953	1.27621	0.0333954	0.196059	3.25591	1.70306	up
HJN054	Secoisolariciresinol-9'-O-xyloside	Lignans and Coumarins	Lignans	C25H34O10	3	-	65455.9	88886	130945	87682.6	11902.6	61253.3	0.787355	0.231603	0.408934	1.77375	0.826801	insig
Hmcn000192	Sedoheptulose	Others	Saccharides	C7H14O7	3	3019-74-7	139226	124780	103340	176331	147153	179595	1.20927	0.0367467	0.200734	0.730199	-0.453639	insig
Zmcp102201	Senkyunolide B*	Others	Lactones	C12H12O3	1	93236-67-0	1.20796e+06	1.09307e+06	1.12162e+06	1.30594e+06	1.29516e+06	1.43222e+06	1.28787	0.0241535	0.172753	0.848594	-0.236854	insig
pmp001230	Senkyunolide M	Others	Lactones	C16H22O4	3	146986-60-9	2.32394e+06	2.22787e+06	2.19955e+06	2.51375e+06	2.50025e+06	2.72961e+06	1.3167	0.0292082	0.184653	0.871862	-0.197829	insig
Lhzp102808	Sesamin	Lignans and Coumarins	Lignans	C20H18O6	2	607-80-7	8.28059e+06	77068.8	402377	29974.9	49226.7	43885.3	1.03556	0.395391	0.56336	71.1696	6.15319	up
Lmmp002463	Sexangularetin-3-O-glucoside-7-O-rhamnoside*	Flavonoids	Flavonols	C28H32O16	3	-	42868.7	57442.6	52555.8	92933.4	31518.5	62346.3	0.251951	0.592568	0.715629	0.818354	-0.289204	insig
MW0109723	s-Hexylglutathione	Amino acids and derivatives	Amino acids and derivatives	C16H29N3O6S	3	24425-56-7	31549.5	48886.1	42720.1	73466.9	52054.5	61106.1	1.15625	0.0599557	0.228292	0.659901	-0.599679	insig
mws0154	Shikimic acid	Organic acids	Organic acids	C7H10O5	3	138-59-0	762965	337352	475957	153417	168715	146122	1.35079	0.0980234	0.264082	3.36628	1.75116	up
Qmjp081305	Shizukafuranol	Terpenoids	Sesquiterpenoids	C15H22O2	3	90332-93-7	64734.7	52028	61203	82644.9	81001.4	60842.3	1.01077	0.144518	0.317174	0.79276	-0.335043	insig
pmn001468	Sibiricose A3	Phenolic acids	Phenolic acids	C19H26O13	3	139726-39-9	40454.8	23243.2	41102.4	38131.1	74312.6	66853.9	1.00651	0.139532	0.311763	0.584505	-0.774713	insig
Qayp008402	Sileneoside H	Steroids	Steroidal saponins	C35H56O14	3	-	73824.5	131464	71761.3	47859	44644.3	42823	1.25877	0.136346	0.308002	2.04728	1.03371	up
Lmhn003246	Sinapoylcaffeoyltartaric acid	Phenolic acids	Phenolic acids	C24H22O13	3	-	16224.8	2087.08	2087.08	15065.4	18539.9	23174.8	1.07373	0.106605	0.274444	0.359262	-1.47689	down
Lhqp101805	Skimmin (7-Hydroxycoumarin-7-O-glucoside)	Lignans and Coumarins	Coumarins	C15H16O8	3	93-39-0	241742	347695	259281	238438	495208	238440	0.23088	0.688691	0.790076	0.87309	-0.195798	insig
Zmdp000972	S-Methyl-L-cysteine	Amino acids and derivatives	Amino acids and derivatives	C4H9NO2S	2	1187-84-4	167432	89386.6	175259	841990	260335	215620	1.03748	0.279849	0.4566	0.327841	-1.60893	down
Lmmn000214	Solatriose	Others	Saccharides	C18H32O15	3	528-40-5	207584	222073	192533	119897	345726	206886	0.0265157	0.823258	0.88615	0.925178	-0.112196	insig
MWSHC2041	sophorabioside	Flavonoids	Isoflavones	C27H30O14	2	2945-88-2	2.28081e+07	2.41655e+07	1.81961e+07	1.95806e+07	3.21493e+07	3.24027e+07	0.779445	0.272317	0.448765	0.774606	-0.368465	insig
MWSslk002	Sophoricoside*	Flavonoids	Isoflavones	C21H20O10	3	152-95-4	1.28934e+06	622557	1.04544e+06	723322	838974	1.2361e+06	0.101714	0.842465	0.902001	1.0568	0.079697	insig
Zamn00402	sorbose*	Others	Saccharides	C6H12O6	1	3615-56-3	8.68177e+06	8.20704e+06	1.60429e+07	1.25257e+07	8.29109e+06	1.20581e+07	0.088567	0.995144	0.996207	1.00173	0.00249033	insig
mws0018	Spermine	Alkaloids	Alkaloids	C10H26N4	3	71-44-3	7.27413e+06	5.81023e+06	8.51017e+06	7.03486e+06	5.36151e+06	5.50757e+06	0.797833	0.271715	0.448353	1.20613	0.27039	insig
Zaqp008131	sphondin*	Lignans and Coumarins	Coumarins	C12H8O4	1	483-66-9	3609.61	75002.5	10981.9	244488	17750.2	111919	0.854467	0.28371	0.460539	0.239456	-2.06217	insig
Zmgn001039	S-Ribosyl-L-homocysteine	Amino acids and derivatives	Amino acids and derivatives	C9H17NO6S	3	-	18117.1	17674.4	34501.4	34744.6	30713.4	19098	0.493807	0.549014	0.683357	0.831318	-0.266528	insig
MWSmce157	Stachydrine	Alkaloids	Pyrrole alkaloids	C7H13NO2	1	471-87-4	89815.3	46477.7	85866.7	82530.7	66965.3	39441.8	0.382563	0.586046	0.710354	1.17584	0.233686	insig
Zmzp005934	Stearamide	Alkaloids	Alkaloids	C18H37NO	1	124-26-5	12002	11415.4	17065.9	12648.8	15754.9	18328.4	0.59795	0.44033	0.591445	0.866286	-0.207084	insig
mws1489	Stearic Acid	Lipids	Free fatty acids	C18H36O2	2	57-11-4	3.02336e+07	2.69211e+07	2.58804e+07	3.25343e+07	2.35819e+07	2.75572e+07	0.00746594	0.946251	0.967539	0.992372	-0.0110464	insig
Lskp211425	Stigmast-4-ene-3,6-dione	Steroids	Steroid	C29H46O2	2	23670-94-2	195662	132220	63772.9	260157	3708.48	212022	0.348409	0.769922	0.843539	0.822998	-0.281039	insig
pmf0070	Stigmast-5-en-3-ol (β-Sitosterol)	Steroids	Steroid	C29H50O	3	83-46-5	2.95158e+07	3.18847e+07	2.72989e+07	2.8014e+07	2.57595e+07	2.76616e+07	0.921489	0.203249	0.383885	1.08921	0.123276	insig
Wdgp004715	Strictamine	Alkaloids	Alkaloids	C20H22N2O2	3	6475-05-4	125477	28884.2	52089.8	1412.32	1412.32	1412.32	1.42486	0.146593	0.319242	48.7264	5.60663	up
Lmhn002379	Strictinin*	Tannins	Tannin	C27H22O18	3	517-46-4	140967	152744	157117	289136	308353	300728	1.45362	4.16379e-05	0.0293339	0.501915	-0.994485	insig
Lcsn000635	Suavioside E	Terpenoids	Ditepenoids	C26H42O9	3	-	55172.8	30718	49819.6	42893.3	45444.6	45632.1	0.0696621	0.945028	0.966994	1.01299	0.0186211	insig
Lcsn000639	Suavioside F	Terpenoids	Ditepenoids	C26H42O9	3	-	132119	42484	56136.5	54290	77459.3	51030.5	0.252888	0.630453	0.745225	1.26239	0.336157	insig
mws0192	Succinic acid*	Organic acids	Organic acids	C4H6O4	2	110-15-6	2.36159e+07	3.72059e+06	3.29715e+06	8.81551e+06	7.61527e+06	1.21681e+07	0.373368	0.929443	0.959403	1.07115	0.0991592	insig
Lmqp000873	Succinic anhydride	Organic acids	Organic acids	C4H4O3	3	108-30-5	281353	505488	492043	298495	343567	333053	0.761251	0.29633	0.470254	1.31152	0.391239	insig
Lmgn000219	Succinic semialdehyde	Organic acids	Organic acids	C4H6O3	3	692-29-5	20418.2	47123.6	23364.9	53787.9	56538.9	49295.1	1.1254	0.105818	0.273644	0.569513	-0.8122	insig
Lmcsp00364	Succinyl arginine	Amino acids and derivatives	Amino acids and derivatives	C10H18N4O5	3	2478-02-6	42093.6	34146.9	48974.3	27581.5	38123.1	25949	1.03078	0.123882	0.294044	1.36617	0.450142	insig
pme3337	Succinyladenosine	Nucleotides and derivatives	Nucleotides and derivatives	C14H17N5O8	1	4542-23-8	117643	115045	111082	110771	145185	145919	0.914774	0.234708	0.413379	0.855414	-0.225306	insig
mws1089	Sucrose-6-phosphate	Others	Saccharides	C12H23O14P	3	-	38402.5	62593.8	63835.8	48207.1	55089.5	35971.5	0.516804	0.447919	0.599032	1.18356	0.243131	insig
mws1526	Sweroside	Terpenoids	Monoterpenoids	C16H22O9	3	14215-86-2	27265.5	34061.3	97738.2	37888.4	58102.7	59566.1	0.212299	0.964193	0.978772	1.02255	0.0321708	insig
pmp000695	Swertiamarin	Terpenoids	Monoterpenoids	C16H22O10	3	17388-39-5	110243	71890.8	97477.2	105448	117416	89860.8	0.552546	0.473586	0.616143	0.894112	-0.161472	insig
Wbtp004648	Swertianolin	Flavonoids	Other Flavonoids	C20H20O11	2	-	1.19785e+06	978681	1.16855e+06	1.18633e+06	1.0523e+06	1.03679e+06	0.179506	0.796351	0.865119	1.02127	0.0303624	insig
Lhmp121005	Symplocosin*	Lignans and Coumarins	Lignans	C26H32O11	1	-	22086.4	1819.43	1819.43	1819.43	1819.43	1819.43	0.654777	0.42265	0.577048	4.71306	2.23666	insig
Zmln000899	Syringaldehyde-4-O-glucoside	Others	Aldehyde compounds	C15H20O9	2	-	3.8723e+06	3.81434e+06	3.14304e+06	4.44527e+06	5.51243e+06	4.17138e+06	1.13066	0.0968002	0.262444	0.766482	-0.383676	insig
Rfmb26201	Syringaresinol-4'-O-(6''-acetyl)glucoside	Lignans and Coumarins	Lignans	C30H38O14	3	-	50462.2	51434.4	89967.3	194743	173679	203081	1.38172	0.00220562	0.107163	0.335718	-1.57468	down
Lmqn001932	Syringaresinol-4'-O-glucoside; Acanthoside B	Lignans and Coumarins	Lignans	C28H36O13	3	7374-79-0	625078	929019	964784	384802	367257	414575	1.36609	0.0505878	0.214694	2.1591	1.11043	up
Hahn002315	syringaresinol-4-O-β-D-glucopyranoside	Lignans and Coumarins	Lignans	C28H36O13	3	-	3.16629e+06	2.87925e+06	2.89038e+06	2.89743e+06	1.83608e+06	2.64844e+06	0.862844	0.243041	0.422771	1.21051	0.275613	insig
Jmhn004431	syringetin-3-glucuronide	Flavonoids	Flavonols	C23H22O14	2	-	125340	114502	126322	33054.9	52230.1	32022.4	1.40873	0.00122145	0.0911953	3.1214	1.64219	up
mws0011	Syringin	Others	Alcohol compounds	C17H24O9	2	118-34-3	3.58292e+06	2.89793e+06	2.35384e+06	2.80564e+06	2.84388e+06	3.41479e+06	0.190648	0.862229	0.91482	0.974668	-0.0370174	insig
Zmdn004764	Syringopicroside	Terpenoids	Monoterpenoids	C24H30O11	3	29118-80-7	235406	326684	673741	196658	206811	163323	1.06903	0.236016	0.414646	2.1804	1.12459	up
Lmsp004721	Tamarixetin-3-O-glucoside-7-O-rhamnoside**	Flavonoids	Flavonols	C28H32O16	3	-	110105	69284.4	68440.6	54589.4	15489.8	39123.2	1.0943	0.062811	0.229218	2.26946	1.18235	up
Lmbn000193	Tartronate semialdehyde*	Organic acids	Organic acids	C3H4O4	1	2480-77-5	35493.7	22129.7	13540.8	38363.3	35861.5	33570.9	0.959589	0.191669	0.369264	0.660176	-0.599077	insig
mws0044	Taxifolin(Dihydroquercetin)	Flavonoids	Flavanonols	C15H12O7	3	480-18-2	58648	35509.8	40360.1	24958.2	38837.8	37227.6	0.825308	0.262337	0.439516	1.33155	0.413106	insig
Zbxn003562	Taxifolin-2-O-glucoside	Flavonoids	Flavanonols	C21H22O12	3	-	71963.9	33978.3	32989	61668.4	65708.5	71032.9	0.92641	0.259794	0.436293	0.700223	-0.514114	insig
Wcdp005264	Tetradecasphinganine	Others	Others	C14H31NO2	1	-	246620	276492	316744	281335	269814	325975	0.349233	0.66513	0.773024	0.957511	-0.0626385	insig
Wcfp007836	Tetradecyldiethanolamine	Alkaloids	Alkaloids	C18H39NO2	1	18924-66-8	317661	298171	343904	394391	310004	294011	0.238402	0.731229	0.815757	0.961268	-0.0569888	insig
Zbln004575	Tetrahydrorengyoxide-glucose-caffeoyl	Phenolic acids	Phenolic acids	C23H26O11	3	-	32155.1	6197.1	6197.1	30985.5	102345	43650.9	1.12408	0.172241	0.353772	0.251717	-1.99012	down
Lmcn004772	Theaflagallin	Tannins	Tannin	C20H16O9	3	102208-15-1	222402	333774	151813	259302	191351	293069	0.234521	0.856685	0.911145	0.951954	-0.0710358	insig
MW0157568	Thr-Asn-Gly	Amino acids and derivatives	Amino acids and derivatives	C10H18N4O6	3	-	861022	1.168e+06	978906	1.70847e+06	1.37215e+06	1.70419e+06	1.31276	0.0157142	0.148965	0.62864	-0.669694	insig
MWS201477	Thr-Thr	Amino acids and derivatives	Amino acids and derivatives	C8H16N2O5	3	-	14008	22975.9	27263.5	46722	47502	31402.3	1.19938	0.0391752	0.203682	0.511416	-0.967431	insig
pme0264	Thymidine	Nucleotides and derivatives	Nucleotides and derivatives	C10H14N2O5	3	50-89-5	32438.7	34919.6	59009.2	143848	198202	130608	1.38538	0.018936	0.159766	0.267355	-1.90317	down
MW0103675	Thymidine-5'-phosphate	Nucleotides and derivatives	Nucleotides and derivatives	C10H15N2O8P	3	365-07-1	917234	986885	1.89938e+06	200438	495567	337247	1.28966	0.0912546	0.26006	3.6811	1.88014	up
Lmgn007652	Tianshic acid	Lipids	Free fatty acids	C18H34O5	2	-	82603.5	58390.7	52121.3	115928	93000.7	71387.2	1.00438	0.147921	0.319664	0.688921	-0.537589	insig
Yarn004381	Tortoside B	Lignans and Coumarins	Lignans	C28H38O13	3	-	63042.6	49287.2	139681	2064.86	2064.86	26465	1.22087	0.110093	0.276508	8.23708	3.04213	up
MWSprf094	Tracheloside*	Lignans and Coumarins	Lignans	C27H34O12	2	33464-71-0	367463	237387	181047	682859	1.59569e+06	680586	1.28297	0.136404	0.308002	0.265583	-1.91276	down
pmb0751	Trans-5-O-(p-Coumaroyl)shikimate	Phenolic acids	Phenolic acids	C16H16O7	3	-	462808	235272	192165	432742	760880	701960	1.14319	0.0652475	0.231571	0.469642	-1.09037	down
MW0102909	trans-Vaccenic acid	Lipids	Free fatty acids	C18H34O2	3	693-72-1	12774.5	13247.1	14380.3	8515.62	17388.2	8879.6	0.586344	0.586086	0.710354	1.16153	0.216024	insig
mws2523	Trehalose 6-phosphate	Others	Saccharides	C12H23O14P	3	4484-88-2	88413	82102.6	160351	62982.6	75606.9	71938.5	0.995855	0.249502	0.424576	1.57161	0.652239	insig
Wayn004603	Tricetin 3'-glucuronide	Flavonoids	Flavones	C21H18O13	3	-	15420.8	648.171	648.171	8318.55	19057.5	14296.7	0.977736	0.238728	0.418367	0.401153	-1.31778	insig
Zbsp004650	Tricin-5-O-Glucoside	Flavonoids	Flavones	C23H24O12	2	32769-00-9	215718	143783	206545	175192	278478	206541	0.547975	0.45918	0.606358	0.857372	-0.222007	insig
Lmgp004959	Tricin-7-O-neohesperidoside*	Flavonoids	Flavones	C29H34O16	2	53766-40-8	37921.8	37916.1	36611.1	15699.8	34003.7	50991.3	0.442814	0.737747	0.819784	1.11673	0.159282	insig
Hmgp003086	Tricin-7-O-rutinoside*	Flavonoids	Flavones	C29H34O16	2	-	50997.8	28912.1	60140.1	32693.8	37921.8	53606.9	0.259902	0.665259	0.773024	1.12741	0.173016	insig
MWS5231	Tridecanedioic acid	Lipids	Free fatty acids	C13H24O4	1	505-52-2	120420	89205.7	130007	146920	108851	173908	0.789526	0.264213	0.441085	0.790434	-0.339284	insig
MWSslk154	Triethyl citrate	Organic acids	Organic acids	C12H20O7	3	77-93-0	18098	15548.7	8224.28	20683.6	12593.6	31469.4	0.740071	0.305457	0.479275	0.646688	-0.628857	insig
MWS0812	Trimethylamine N-Oxide*	Alkaloids	Alkaloids	C3H9NO	3	1184-78-7	13024	15402.3	7706.61	22590.3	19917.3	23898.6	1.21606	0.0292247	0.184653	0.544119	-0.878005	insig
Zmzp000145	Trimethyllysine	Amino acids and derivatives	Amino acids and derivatives	C9H20N2O2	3	23284-33-5	522509	447763	632719	864988	696419	505189	0.795051	0.278335	0.456016	0.775667	-0.366491	insig
MWSHY0010	Troxerutin	Flavonoids	Flavonols	C33H42O19	2	7085-55-4	589618	769833	950325	441888	375218	278438	1.29727	0.0429753	0.207553	2.10834	1.07611	up
MW0158232	Trp-Pro-Ser	Amino acids and derivatives	Amino acids and derivatives	C19H24N4O5	3	-	5056.3	5056.3	42325.4	162145	102834	111626	1.26439	0.0115793	0.131148	0.139239	-2.84437	down
MWS201479	Tyr-Gly	Amino acids and derivatives	Amino acids and derivatives	C11H14N2O4	3	673-08-5	43984.3	33486.8	75573.9	42890.3	35045	37073.7	0.618608	0.422454	0.577048	1.33072	0.412208	insig
MW0158701	TyrMe-Gly-OH	Amino acids and derivatives	Amino acids and derivatives	C18H18N2O7	3	-	37450	58737.4	37116.1	46092.6	34301.7	47151.5	0.121201	0.830218	0.892279	1.04514	0.0637001	insig
MW0110297	Tyrosyl-Valine	Amino acids and derivatives	Amino acids and derivatives	C14H20N2O4	3	17355-09-8	37865.1	22906.5	31474.2	30073.5	26568.3	35696.6	0.0620784	0.9955	0.996207	0.998997	-0.00144837	insig
MW0110222	Tyr-Thr	Amino acids and derivatives	Amino acids and derivatives	C13H18N2O5	3	-	56225.8	84164.2	74516.3	149870	120838	72486.4	0.972046	0.190232	0.369264	0.626194	-0.675318	insig
MWS1900	Undecanedioic acid	Lipids	Free fatty acids	C11H20O4	3	1852-04-6	15098.3	9242.22	14289.3	14042.8	11702.6	10080.9	0.244145	0.691948	0.790076	1.07825	0.108695	insig
mws0248	Uridine	Nucleotides and derivatives	Nucleotides and derivatives	C9H12N2O6	1	58-96-8	195855	120441	180574	71101.4	88472.2	168750	0.893771	0.216804	0.39637	1.51336	0.597752	insig
MW0103708	Uridine-5'-diphospho-N-acetylgalactosamine	Nucleotides and derivatives	Nucleotides and derivatives	C17H27N3O17P2	3	-	36336.6	33750.2	21960.3	29278.4	39705.9	39028.9	0.619731	0.396294	0.56336	0.852183	-0.230765	insig
Labn005411	Urolignoside	Lignans and Coumarins	Lignans	C26H34O11	2	131723-83-6	258514	33679.6	145149	6735.92	6735.92	6735.92	1.33982	0.165445	0.34535	21.6423	4.43578	up
MWSslk092	Usnic acid	Others	Ketone compounds	C18H16O7	1	125-46-2	37517.4	12395	30639.2	112451	218409	166686	1.35058	0.0386657	0.2034	0.161898	-2.62684	down
MWSslk203	Vaccarin	Flavonoids	Flavones	C32H38O19	3	53452-16-7	1406.79	1406.79	12177	1406.79	1406.79	1406.79	0.652865	0.42265	0.577048	3.55196	1.82861	insig
MW0110336	Val-Asp-Arg	Amino acids and derivatives	Amino acids and derivatives	C15H28N6O6	3	-	42868.7	60726.2	45257.2	103769	59448.6	60631	0.982314	0.222309	0.401452	0.664968	-0.588644	insig
MW0110342	Val-Glu	Amino acids and derivatives	Amino acids and derivatives	C10H18N2O5	3	3062-07-5	187290	243663	219361	16650.7	16650.7	16650.7	1.45939	0.00658889	0.127648	13.0187	3.70252	up
MW0110416	Val-Phe	Amino acids and derivatives	Amino acids and derivatives	C14H20N2O3	3	-	4.71928e+06	1.1121e+06	758033	18453.2	39769.7	15298.6	1.40237	0.228252	0.406604	89.6256	6.48584	up
MW0159298	Val-Thr	Amino acids and derivatives	Amino acids and derivatives	C9H18N2O4	3	72636-02-3	2.26254e+06	1.18932e+06	3.78162e+06	1.44059e+06	1.04911e+06	845891	0.999815	0.222197	0.401452	2.16857	1.11675	insig
Zbqp003189	Val-Val	Amino acids and derivatives	Amino acids and derivatives	C10H20N2O3	1	3918-94-3	210729	137539	247668	182988	146292	177196	0.50201	0.460416	0.606853	1.17663	0.234664	insig
MW0110450	Valylproline	Amino acids and derivatives	Amino acids and derivatives	C10H18N2O3	3	20488-27-1	1.76681e+06	1.55203e+06	1.33174e+06	993074	1.12823e+06	1.12641e+06	1.29784	0.0521183	0.219864	1.43195	0.517984	insig
mws0458	Vanillin; 4-Hydroxy-3-Methoxybenzaldehyde	Others	Aldehyde compounds	C8H8O3	3	121-33-5	60125.1	54052.2	94125.5	30075.7	76959	73362.1	0.394146	0.659939	0.769747	1.15469	0.207508	insig
Zmtn001661	Vanilloloside	Others	Alcohol compounds	C14H20O8	2	74950-96-2	1.97588e+06	1.41261e+06	2.02297e+06	2.85972e+06	5.29265e+06	2.61074e+06	1.15762	0.166924	0.346896	0.502778	-0.992006	insig
Zmjp000966	Vidarabine*	Nucleotides and derivatives	Nucleotides and derivatives	C10H13N5O4	1	5536-17-4	5.3113e+06	3.76598e+06	4.51531e+06	2.72611e+06	3.1169e+06	2.18872e+06	1.28461	0.0327108	0.193653	1.69236	0.75904	insig
pmp001111	Violanthin	Flavonoids	Flavones	C27H30O14	3	40581-17-7	58841.8	62747.8	113735	48381.8	70607.8	75826.1	0.444112	0.542224	0.677299	1.20794	0.272544	insig
Latp009543	Virgaurenolide A	Terpenoids	Sesquiterpenoids	C20H22O5	3	-	89820.2	108981	74391.3	95406.6	111887	87779.2	0.445775	0.587648	0.711337	0.92585	-0.11115	insig
Wbmn00859	vitelignin A	Lignans and Coumarins	Lignans	C20H16O8	3	-	2.4094e+07	3.72398e+07	5.38721e+07	6.84808e+06	9.46709e+06	1.1394e+07	1.35884	0.0740798	0.243306	4.15768	2.05578	up
Zmjp003291	Vitexin-2''-O-galactoside	Flavonoids	Flavones	C27H30O15	2	-	430675	686100	525489	193027	445353	273300	1.0961	0.0818701	0.247223	1.80136	0.849087	insig
ZBN0231	Vitexin-2''-O-glucoside*	Flavonoids	Flavones	C27H30O15	3	61360-94-9	88599	104573	139285	247366	173033	182125	1.26667	0.0400156	0.204283	0.551774	-0.857851	insig
Lmhn002321	Vnilloylcaffeoyltartaric acid	Phenolic acids	Phenolic acids	C21H18O12	3	-	131414	62084.8	143478	79306.3	35753.7	27141.6	1.0763	0.109166	0.2754	2.36971	1.24471	up
Hmmp003004	Vogeloside	Terpenoids	Monoterpenoids	C17H24O10	3	60077-47-6	23898.9	1910.03	1910.03	41943.8	9554.24	30239.2	0.953461	0.211438	0.391755	0.339123	-1.56012	insig
MWSHY0112	Xanthohumol	Flavonoids	Chalcones	C21H22O5	3	6754-58-1	205156	283438	181548	142280	131413	131552	1.27696	0.101193	0.268011	1.65367	0.725673	insig
mws0668	Xanthosine	Nucleotides and derivatives	Nucleotides and derivatives	C10H12N4O6	1	146-80-5	126554	172517	152291	108251	86941.6	115014	1.2192	0.0499876	0.214081	1.45504	0.541055	insig
mws1579	Xanthotoxin; 8-Methoxypsoralen	Lignans and Coumarins	Coumarins	C12H8O4	2	298-81-7	8856.97	75809.3	6078.61	208523	17751.4	102822	0.840747	0.285711	0.461659	0.275739	-1.85862	insig
Cmyp002064	Yuanhuanin	Flavonoids	Flavones	C22H22O11	3	83133-14-6	39936.7	58147.7	39178.3	51323.3	35126.7	58151.4	0.171934	0.804052	0.87013	0.949249	-0.0751422	insig
Lmxp000939	Zarzissine	Alkaloids	Alkaloids	C5H5N5	1	160568-14-9	2.36887e+06	2.24821e+06	2.06093e+06	1.29202e+06	1.26147e+06	1302680	1.44554	0.00801779	0.128841	1.73177	0.792248	insig
Lssp210123	α-Conidendrin	Others	Others	C20H20O6	2	-	687403	602402	647155	359602	417608	574797	1.1642	0.0789739	0.246182	1.43266	0.518691	insig
Lmbn002648	α-Hydroxycinnamic Acid*	Phenolic acids	Phenolic acids	C9H8O3	3	5801-57-0	874924	496233	699736	1.25811e+06	719172	606619	0.492543	0.507801	0.649266	0.801459	-0.319299	insig
Wbmp002283	Α-hydroxyquinoline	Alkaloids	Alkaloids	C9H7NO	1	-	72333.7	38253	65680.4	261162	147572	102487	1.22223	0.135912	0.308002	0.344797	-1.53618	down
pme2380	α-Ketoglutaric acid	Organic acids	Organic acids	C5H6O5	3	328-50-7	116646	77300.6	285972	264735	184294	199877	0.707323	0.4805	0.623411	0.739581	-0.435219	insig
mws0367	α-Linolenic Acid*	Lipids	Free fatty acids	C18H30O2	1	463-40-1	395829	309923	349708	141697	177775	151947	1.42104	0.00757763	0.128841	2.2389	1.16279	up
MWS00353g	α-Methyl-DL-Phenylalanine	Amino acids and derivatives	Amino acids and derivatives	C10H13NO2	3	1132-26-9	3.64353e+06	43922.6	558407	8172.29	3356.03	13601.4	1.22563	0.337221	0.507092	168.958	7.40052	up
Zbln001290	β-Hydroxy-(3,4-dihydroxyphenylethanolyl)-glucoside	Others	Alcohol compounds	C14H20O9	2	-	835685	611432	1.04877e+06	968460	1.02938e+06	1.17806e+06	0.902493	0.208274	0.38824	0.785887	-0.347607	insig
mws0147	β-Hydroxyisovaleric acid	Organic acids	Organic acids	C5H10O3	3	625-08-1	40821	39502.4	21355.7	38539.2	39775.6	57237.3	0.781663	0.264761	0.441478	0.750111	-0.414824	insig
pme3011	γ-Aminobutyric acid	Organic acids	Organic acids	C4H9NO2	3	56-12-2	87292.9	52065.4	62524.3	99127.2	81589	78618	0.91367	0.207313	0.387921	0.778465	-0.361296	insig
Zmmp003443	γ-Glu-Trp	Amino acids and derivatives	Amino acids and derivatives	C16H19N3O5	1	66471-20-3	755661	605620	709383	1.83502e+06	1.08227e+06	1.22866e+06	1.30095	0.0903843	0.259372	0.499443	-1.00161	down
Zmdp001857	γ-Glu-Tyr	Amino acids and derivatives	Amino acids and derivatives	C14H18N2O6	3	7432-23-7	190155	139337	236490	283952	284577	266871	1.16878	0.0796642	0.246696	0.677499	-0.56171	insig
mws0366	γ-Linolenic Acid*	Lipids	Free fatty acids	C18H30O2	1	506-26-3	7.26311e+06	5.63384e+06	5.17971e+06	2.21467e+06	2.83378e+06	2.29977e+06	1.40644	0.0221399	0.166819	2.46	1.29866	up
